# Supplementary material for: Genome-wide and evolutionary analysis of the class III peroxidase gene family in wheat and Aegilops tauschii reveals that some members are involved in stress responses
Source: BMC Genomics. 2019 Aug 22;20:666. doi: 10.1186/s12864-019-6006-5 (PMC6704529; doi:10.1186/s12864-019-6006-5)
Supplement: Supplementary file 13 — Table S1. Subfamily classification of class III peroxidases in the investigated plant genomes. (XLS 168 kb) [file 12864_2019_6006_MOESM13_ESM.xls]

## Sheet: Sheet1
Table S1: Subfamily classification of class III peroxidases in the investigated plant genomes.
Triticum aestivum
Gene ID	HMM classification	NJ classification
Traes_1AS_521412D61.1	I	I
Traes_1DS_D0F1CEB10.1	I	I
Traes_4AL_76AD727E3.1	I	I
Traes_5DL_AC0C3A9BD.1	I	I
Traes_7AS_E98EFC7A8.1	I	I
Traes_7DS_5494830E0.1	I	I
Traes_2AS_647C2FAA9.1	I	I
Traes_2BS_09313A224.1	I	I
Traes_2BS_232AE7601.1	I	I
Traes_2BS_88E1B6AE0.1	I	I
Traes_2DS_9CFE43D77.1	V	I
Traes_4AS_034F72028.1	I	I
Traes_4BL_B15355188.1	I	I
Traes_4DL_4F52CA7F0.1	I	I
Traes_1AL_38F9A30EA.1	I	I
Traes_1AL_A982D9220.1	I	I
Traes_1AL_C9FA47CAC.1	I	I
Traes_1AL_FA9ADD395.1	I	I
Traes_1AS_6C84785B3.2	I	I
Traes_1AS_9B0D36106.1	I	I
Traes_1AS_BA86074B6.4	I	I
Traes_1AS_DEAC58FC4.1	I	I
Traes_1AS_E790CFFA3.1	I	I
Traes_1AS_EAC96C4AF.1	I	I
Traes_1AS_EB43CB105.1	I	I
Traes_1BL_34181088A.1	I	I
Traes_1BL_34402E888.1	I	I
Traes_1BL_34C4F0EE9.2	I	I
Traes_1BL_4831B07DA.1	I	I
Traes_1BL_9C739A0B6.1	I	I
Traes_1BS_6FE6E86C3.1	I	I
Traes_1BS_70E91236D.1	I	I
Traes_1BS_871E20CF0.1	I	I
Traes_1BS_892591EC7.1	I	I
Traes_1BS_8A9C9C25B.1	I	I
Traes_1BS_996FEA483.1	I	I
Traes_1BS_A6CD7F6E9.1	I	I
Traes_1DS_103FB69FD.1	I	I
Traes_1DS_3D2F70A22.1	I	I
Traes_1DS_7F4FDE604.1	I	I
Traes_1DS_BC8249382.1	I	I
Traes_1DS_C2A714DAA.1	I	I
Traes_1DS_D1434EA1A.1	I	I
Traes_2AS_235EEA0AE.1	I	I
Traes_2AS_3F25BD910.1	I	I
Traes_2AS_52856F373.2	I	I
Traes_2AS_5DF52D5D1.1	I	I
Traes_2AS_64AD696A1.1	I	I
Traes_2AS_6CCC35B60.2	I	I
Traes_2AS_B5A4BD80F.1	I	I
Traes_2AS_B61433E58.1	I	I
Traes_2AS_C24F72BD8.1	I	I
Traes_2BS_0D9F92232.1	I	I
Traes_2BS_407669DEF.2	I	I
Traes_2BS_6AF2B850E.1	I	I
Traes_2BS_795AA5CD1.1	I	I
Traes_2BS_9C71D6F5F.1	I	I
Traes_2BS_9D472D49F.1	I	I
Traes_2BS_B4907B59E.1	I	I
Traes_2BS_D762617B7.1	I	I
Traes_2DS_63426A89F.1	I	I
Traes_2DS_87EBC0D01.1	I	I
Traes_2DS_C3AFCFCD3.1	I	I
Traes_2DS_E6EDAED7B.1	I	I
Traes_2DS_EBDE1B880.2	I	I
Traes_4AL_454E2A798.1	I	I
Traes_4AL_596BAB8B9.1	I	I
Traes_4AL_723E53212.1	I	I
Traes_4AL_89CCB25EA.1	I	I
Traes_4BS_0742E3F1D.1	I	I
Traes_5BL_0BC865004.1	I	I
Traes_5DL_98AA0CF23.2	I	I
Traes_6AL_131181B8C.1	I	I
Traes_6AL_AB1775EE2.1	I	I
Traes_6AL_FE462C6F8.1	I	I
Traes_6AS_94BCB6553.1	I	I
Traes_6DL_3F7FAE7F9.2	I	I
Traes_6DL_4F21B8BCE.1	I	I
Traes_6DL_669361D62.1	I	I
Traes_7AL_435AA3217.1	I	I
Traes_7AL_D1CAF31D3.1	I	I
Traes_7DL_6233C6F03.1	I	I
Traes_7DL_6EFFDA6D1.1	I	I
Traes_7DL_C074DC1F6.2	I	I
Traes_7DL_C9F7513F4.1	I	I
Traes_7DS_9F89E00AB.1	I	I
Traes_1AL_03AFAB189.1	I	I
Traes_2AL_D9106B0A2.1	IX	I
Traes_2BL_F032351C0.1	IX	I
Traes_2BS_299A69B8D.1	I	I
Traes_1AS_206F286D6.1	II	II
Traes_1AS_71E83DA18.1	II	II
Traes_1BS_2E766829E.1	II	II
Traes_1BS_8D082EFCB.1	II	II
Traes_1DS_942B31C32.1	II	II
Traes_1DS_A23800206.1	II	II
Traes_5AS_3F02E08F7.1	II	II
Traes_5AS_C73D1ACA3.1	II	II
Traes_5BS_419BCF8CE.1	II	II
Traes_5DS_A4C9A4476.1	II	II
Traes_7AL_AA1C50065.1	II	II
Traes_7DL_3D602F140.1	II	II
Traes_1AL_AD351F492.1	V	V
Traes_4BL_3A48D0D84.1	I	V
Traes_4DL_A6041E3DC.1	V	V
Traes_2AL_F83C1236C.1	V	V
Traes_2BL_5FD649D78.1	V	V
Traes_2AL_4B9B7C710.1	V	V
Traes_2AL_CF07AD4C3.1	V	V
Traes_2BL_8A9C739DA.1	V	V
Traes_2DL_13C10DB2C.1	V	V
Traes_7DL_CE37E2AF1.1	I	V
Traes_1AL_1D02EEFB9.1	V	V
Traes_1AL_1F3A0CD1F.1	V	V
Traes_1AL_678C70D74.1	V	V
Traes_1AL_6A9469646.1	V	V
Traes_1AL_91E56EC8C.1	V	V
Traes_1AL_D3291AC1A.1	V	V
Traes_1BL_2F2FCE5CD.1	V	V
Traes_1BL_488EB8124.1	V	V
Traes_1BL_4A6D65FC1.1	V	V
Traes_1BL_63874F598.1	V	V
Traes_1BL_9D96A6922.1	V	V
Traes_1DL_607C1A6E6.1	V	V
Traes_1DL_DD8D1FAF1.1	V	V
Traes_2AL_CB4646D94.1	V	V
Traes_2BL_0E64D6FD8.1	V	V
Traes_2BL_7C2F474DE.1	V	V
Traes_2BL_E83F2E30C.1	V	V
Traes_2BL_F12DFCD3F.1	V	V
Traes_2BL_FE218C93D.1	V	V
Traes_2DL_59D2939D1.1	V	V
Traes_2DL_A80613857.1	V	V
Traes_2DL_B7D02BDDA.1	V	V
Traes_4AL_609A9B6BE.1	V	V
Traes_4AL_F9D797AEB.1	V	V
Traes_4AS_5037D9A52.1	V	V
Traes_4BL_4CC0E0AAA.1	V	V
Traes_4BL_D98E5FD58.1	V	V
Traes_4BS_F2B98DC82.1	V	V
Traes_4DL_67AFD232E.1	V	V
Traes_5BL_B8CF8F5FD.1	V	V
Traes_5BL_EFB550AE3.1	V	V
Traes_5BS_59E435FE8.1	IV	V
Traes_5DS_55864A387.2	V	V
Traes_6AL_38E8DCF06.1	V	V
Traes_6AS_CC814F9FC.1	V	V
Traes_6DL_3EF3193D0.1	V	V
Traes_7AS_949C67438.1	V	V
Traes_7BS_98C911CEF.1	V	V
Traes_7DL_46D8A0EC9.1	V	V
Traes_7DL_92A9F99F6.1	V	V
Traes_7DS_1DAA0FD56.1	V	V
Traes_7DS_D44B42D39.1	V	V
Traes_7DS_E4876655C.1	V	V
Traes_7DS_F507E5C42.1	V	V
Traes_1AL_1DCEF18ED.1	V	V
Traes_1BL_A1264C411.1	V	V
Traes_1DL_374781CB9.1	V	V
Traes_5BL_0D65F136A.1	V	V
Traes_5BL_1505DCD78.1	V	V
Traes_5DL_16676916E.1	V	V
Traes_5DL_C0A5AC8F4.1	V	V
Traes_1AS_C70D49E2E.4	VI	VI
Traes_1BS_9DE1487A4.2	VI	VI
Traes_1DS_E3419AD8F.1	VI	VI
Traes_2AL_20BC426B9.1	VI	VI
Traes_2AL_2224DCC1A.1	VI	VI
Traes_2AL_229EBA080.1	VI	VI
Traes_2AL_520618712.1	VI	VI
Traes_2AL_805027C23.1	VI	VI
Traes_2AL_A45F6AEBE.1	VI	VI
Traes_2AL_ACC48534E.1	VI	VI
Traes_2AL_C4CDAA081.1	VI	VI
Traes_2AL_C91A6D503.1	VI	VI
Traes_2BL_100BB1B30.1	VI	VI
Traes_2BL_1602CDCD2.1	VI	VI
Traes_2BL_1B580814E.1	VI	VI
Traes_2BL_2B45081D4.1	VI	VI
Traes_2BL_429364671.1	VI	VI
Traes_2BL_6A97D0493.1	VI	VI
Traes_2BL_8CD42B820.1	VI	VI
Traes_2BL_B36482127.1	VI	VI
Traes_2BL_C6A0AF0E7.1	VI	VI
Traes_2BL_E8A65526C.1	VI	VI
Traes_2BL_EBB1E8AC6.1	VI	VI
Traes_2DL_1C4C67BC8.1	VI	VI
Traes_2DL_B9574CFF6.1	VI	VI
Traes_2DL_D80F66F0F.1	VI	VI
Traes_2DL_F2BDA23BC.1	VI	VI
Traes_2DL_FFB73A9AD.1	VI	VI
Traes_3B_07AB52FF8.1	VI	VI
Traes_3B_8732922B8.1	VI	VI
Traes_4AL_0C8DFDE2B.1	VI	VI
Traes_7DS_9D77532EB.1	VI	VI
Traes_2AL_6FA87E31C.2	VII	VII
Traes_2AL_7EABAC855.1	VII	VII
Traes_2AS_007D8F7BD.1	VII	VII
Traes_2AS_2B95E681C.1	VII	VII
Traes_2BL_C8F030038.2	VII	VII
Traes_2BL_E3222439E.1	VII	VII
Traes_2BS_96BDA5D90.1	VII	VII
Traes_2DL_59D310517.2	VII	VII
Traes_2DS_5AA2EEDB7.1	VII	VII
Traes_2DS_E593E738D.1	VII	VII
Traes_4AS_9EEABCE1C.1	VII	VII
Traes_4BL_19FA6DCAD.1	VII	VII
Traes_4DL_8CE055F15.1	VII	VII
Traes_4DS_988A9B362.1	VII	VII
Traes_5AS_3AFCAA6AC.2	VII	VII
Traes_6AL_80FD46553.1	VII	VII
Traes_6BL_83DE6DC09.1	VII	VII
Traes_6DL_2A99B8CDC.1	VII	VII
Traes_7AS_81327ECA0.1	VII	VII
Traes_7BS_3878BF050.1	VII	VII
Traes_7BS_984D5C4A3.1	IX	VII
Traes_7DS_F0152FC36.1	VII	VII
Traes_7DS_F64FA7C37.1	IX	VII
Traes_2AL_0A0101B75.1	IX	IX
Traes_2BL_04FAB4405.1	IX	IX
Traes_2BL_52A703ADE.2	IX	IX
Traes_2BL_699DB5420.1	IX	IX
Traes_5BL_3476E951B.2	IX	IX
Traes_5BL_36EBD512B.2	IX	IX
Traes_5DL_011018E3C.1	IX	IX
Traes_5DL_D28CDA8B4.2	IX	IX
Traes_6DS_8256EE3C5.1	IX	IX
Traes_6DS_9012BE7B3.1	IX	IX
Traes_7AL_3E96F374E.2	IX	IX
Traes_7AS_F4286E9E7.1	IX	IX
Traes_7DL_23C901DF6.1	IX	IX
Traes_7DS_CABE66833.1	IX	IX
Traes_2AL_3FB8B316E.1	X	X
Traes_2BL_0B6B429A5.1	X	X
Traes_4AL_82DD84446.1	X	X
Traes_4BS_E34537698.1	X	X
Traes_4DS_78D7F1E8E.1	X	X
Traes_1AS_960D74F64.1	XV	XII
Traes_1AS_B16A9D49C.1	XV	XII
Traes_1BS_307AF1E47.1	I	XII
Traes_1BS_BA046E212.1	XII	XII
Traes_1BS_BE81667BB.1	XV	XII
Traes_1BS_C25C6D1AD.1	XII	XII
Traes_1DS_2E6ADBC5F.1	XV	XII
Traes_1DS_578ADDF80.1	XII	XII
Traes_1DS_C0DC8B186.1	XV	XII
Traes_3AL_78711D4EB.1	XII	XII
Traes_3AL_EB37D49001.2	XII	XII
Traes_3B_2A27464E2.1	XII	XII
Traes_4AS_38E64EC24.1	XII	XII
Traes_4AS_6DEC20069.1	XII	XII
Traes_4AS_FA3D49516.1	XII	XII
Traes_4BL_5406CAE71.1	XII	XII
Traes_4BL_83EC83B10.1	XII	XII
Traes_4DL_FB6118C7E.1	XII	XII
Traes_7AL_80967149B.1	XII	XII
Traes_7DL_D99ED7064.1	XII	XII
Traes_2AL_B07810410.1	XIV	XIV
Traes_2BL_6AB029724.1	XIV	XIV
Traes_2DL_CC04FA45B.1	XIV	XIV
Traes_3AS_7C423CE32.1	XIV	XIV
Traes_3AS_7E7D5E614.1	XIV	XIV
Traes_3AS_84C86F657.3	XIV	XIV
Traes_3AS_F441DDE21.1	XIV	XIV
Traes_3DS_1A3A001FA.1	XIV	XIV
Traes_3DS_C53724739.1	XIV	XIV
Traes_6AL_4986D4968.1	XIV	XIV
Traes_6BL_02C69069F.1	XIV	XIV
Traes_6DL_2012FD949.1	XIV	XIV
Traes_2AL_328819CF7.1	XV	XV
Traes_2BL_A25152F2A.1	XV	XV
Traes_2DL_50A85C4AC.1	XV	XV
Traes_2AS_E9319FCC2.1	XV	XV
Traes_2BS_430425C78.1	XV	XV
Traes_2DS_2A74B044A.2	XV	XV
Traes_4AS_8F7A18F99.1	XV	XV
Traes_4DL_EAD3F2C03.1	XV	XV
Traes_2BL_600F0BE1B.1	XVI	XVI
Traes_6AS_1F4965E2D.1	XVI	XVI
Traes_6AS_5BAD56BB6.1	XVI	XVI
Traes_6AS_621A7A571.1	XVI	XVI
Traes_6AS_ADF96853B.1	XVI	XVI
Traes_6AS_B2D3A3276.1	XVI	XVI
Traes_6AS_D57E071EE.1	XVI	XVI
Traes_6BS_0BDACE205.1	XVI	XVI
Traes_6BS_16C871CEA.1	XVI	XVI
Traes_7BS_8AEBD75EA.1	XVI	XVI
Traes_7DL_464A8DB8D.1	XVI	XVI
Traes_7DL_4983085A1.1	XVI	XVI
Traes_7DL_560FF4990.1	XVI	XVI
Traes_7DL_602B9D252.1	XVI	XVI
Traes_7DL_651CAFC08.1	XVI	XVI
Traes_7DL_883CB0B5B.1	XVI	XVI
Traes_7DL_DB6471BF0.1	XVI	XVI
Traes_7DS_4EE6A8BAA.1	XVI	XVI
Traes_4AL_A73AD2DAD.1	XVII	XVII
Traes_4AL_D25430175.1	XVII	XVII
Traes_4AL_DF55853C2.2	XVII	XVII
Traes_4DS_0B056789B.2	XVII	XVII
Traes_4DS_90B3A8BF0.1	XVII	XVII
Traes_5BL_3ED1B0234.2	XVII	XVII
Traes_5DL_D2F75A952.2	XVII	XVII
Traes_2AS_06C8A967F.1	XVII	XVII
Traes_2AS_15ECF8D51.1	XVII	XVII
Traes_2AS_3161D54F8.1	XVII	XVII
Traes_2AS_457604359.1	XVII	XVII
Traes_2AS_5A380723F.1	XVII	XVII
Traes_2AS_64E41196E.1	XVII	XVII
Traes_2AS_6AB3D73F7.1	XVII	XVII
Traes_2AS_AB001AAB7.1	XVII	XVII
Traes_2AS_E509AB03B.1	XVII	XVII
Traes_2AS_EE549925C.1	XVII	XVII
Traes_2BS_1702DBE8E.1	XVII	XVII
Traes_2BS_1733E4AAF.1	XVII	XVII
Traes_2BS_19F05C27A.2	XVII	XVII
Traes_2BS_40C683B47.1	XVII	XVII
Traes_2BS_748791A12.1	XVII	XVII
Traes_2BS_8F766B5E9.1	XVII	XVII
Traes_2BS_990895438.1	XVII	XVII
Traes_2BS_B6EBC0962.1	XVII	XVII
Traes_2BS_B973866E7.1	XVII	XVII
Traes_2BS_EAB2C09D0.2	XVII	XVII
Traes_2DS_090AF6B73.1	XVII	XVII
Traes_2DS_2CCCA54C1.1	XVII	XVII
Traes_2DS_3E640A897.1	XVII	XVII
Traes_2DS_577286E6C.1	XVII	XVII
Traes_2DS_6973E2FF5.1	XVII	XVII
Traes_2DS_708F03DA3.1	XVII	XVII
Traes_2DS_D76AB139C.1	XVII	XVII
Traes_2DS_EAD771DF4.1	XVII	XVII
Traes_4AS_CECD2CB54.2	XVI	XVII
Traes_4BL_93CCF88F0.2	XVI	XVII
Traes_4BL_B4FD698F7.1	XVII	XVII
Traes_4BS_A37887801.1	XVII	XVII
Traes_4DL_11FFF4AF4.2	XVII	XVII
Traes_4DL_9D525390D.2	XVI	XVII
Traes_5AL_E3EE32A6C.2	XVII	XVII
Traes_7AS_7232546E1.1	XVIII	XVIII
Traes_7BS_EB50DB903.1	XVIII	XVIII
Traes_7DS_2076C1B03.1	XVIII	XVIII
TRAES3BF008800120CFD_t1	XIV	unclear_classification
TRAES3BF008800130CFD_t1	XIV	unclear_classification
TRAES3BF008800140CFD_t1	XIV	unclear_classification
TRAES3BF008800150CFD_t1	XIV	unclear_classification
TRAES3BF023400050CFD_t1	I	unclear_classification
TRAES3BF023400070CFD_t1	I	unclear_classification
TRAES3BF048200030CFD_t1	X	unclear_classification
TRAES3BF063400100CFD_t1	IX	unclear_classification
TRAES3BF072300070CFD_t1	VI	unclear_classification
TRAES3BF072500040CFD_t1	VI	unclear_classification
TRAES3BF082100010CFD_t1	I	unclear_classification
TRAES3BF082100020CFD_t1	I	unclear_classification
TRAES3BF089200050CFD_t1	XVI	unclear_classification
TRAES3BF089600110CFD_t1	I	unclear_classification
TRAES3BF089800050CFD_t1	I	unclear_classification
TRAES3BF090500030CFD_t1	XII	unclear_classification
TRAES3BF090500040CFD_t1	XII	unclear_classification
TRAES3BF091100040CFD_t1	VI	unclear_classification
TRAES3BF098600080CFD_t1	I	unclear_classification
TRAES3BF110100010CFD_t1	XII	unclear_classification
TRAES3BF110100020CFD_t1	XII	unclear_classification
TRAES3BF110100050CFD_t1	XII	unclear_classification
TRAES3BF110100060CFD_t1	XII	unclear_classification
TRAES3BF110100090CFD_t1	XII	unclear_classification
TRAES3BF110100100CFD_t1	XII	unclear_classification
TRAES3BF111700060CFD_t1	V	unclear_classification
TRAES3BF117200110CFD_t1	V	unclear_classification
TRAES3BF171700070CFD_t1	VI	unclear_classification
Traes_2DS_C1D783FD3.1	XV	unclear_classification
Traes_4BL_905432683.1	I	unclear_classification
Traes_4DL_EDE7DDD20.2	XII	unclear_classification
Traes_5BL_8255FA524.1	XVI	unclear_classification
Traes_5BL_881FB6FDE.1	XIV	unclear_classification
Traes_6AS_97AF799DD.2	IX	unclear_classification
Triticum urartu
Gene ID	HMM classification	NJ classification
TRIUR3_16009-P1	I	I
TRIUR3_27157-P1	I	I
TRIUR3_29303-P1	I	I
TRIUR3_14390-P1	I	I
TRIUR3_04079-P1	I	I
TRIUR3_07612-P1	I	I
TRIUR3_12527-P1	I	I
TRIUR3_12530-P1	I	I
TRIUR3_12695-P1	I	I
TRIUR3_13164-P1	I	I
TRIUR3_13209-P1	I	I
TRIUR3_14605-P1	I	I
TRIUR3_15854-P1	I	I
TRIUR3_18689-P1	I	I
TRIUR3_18981-P1	I	I
TRIUR3_19742-P1	I	I
TRIUR3_19743-P1	I	I
TRIUR3_24022-P1	I	I
TRIUR3_25562-P1	I	I
TRIUR3_25832-P1	I	I
TRIUR3_26106-P1	I	I
TRIUR3_26107-P1	I	I
TRIUR3_26960-P1	I	I
TRIUR3_27307-P1	I	I
TRIUR3_28279-P1	I	I
TRIUR3_29057-P1	I	I
TRIUR3_29205-P1	I	I
TRIUR3_29532-P1	I	I
TRIUR3_29599-P1	I	I
TRIUR3_30543-P1	I	I
TRIUR3_31991-P1	I	I
TRIUR3_33025-P1	I	I
TRIUR3_33543-P1	I	I
TRIUR3_34016-P1	I	I
TRIUR3_34047-P1	I	I
TRIUR3_12704-P1	I	I
TRIUR3_07280-P1	I	I
TRIUR3_28306-P1	I	I
TRIUR3_02395-P1	II	II
TRIUR3_03935-P1	II	II
TRIUR3_24046-P1	II	II
TRIUR3_24047-P1	II	II
TRIUR3_32743-P1	II	II
TRIUR3_01511-P1	V	V
TRIUR3_01512-P1	V	V
TRIUR3_02646-P1	V	V
TRIUR3_04133-P1	V	V
TRIUR3_06501-P1	V	V
TRIUR3_10666-P1	V	V
TRIUR3_10667-P1	V	V
TRIUR3_12394-P1	V	V
TRIUR3_12395-P1	V	V
TRIUR3_12929-P1	V	V
TRIUR3_13001-P1	V	V
TRIUR3_15088-P1	V	V
TRIUR3_19122-P1	V	V
TRIUR3_22830-P1	V	V
TRIUR3_23588-P1	V	V
TRIUR3_30323-P1	V	V
TRIUR3_30601-P1	V	V
TRIUR3_32651-P1	V	V
TRIUR3_32734-P1	V	V
TRIUR3_33210-P1	V	V
TRIUR3_34340-P1	V	V
TRIUR3_11707-P1	V	V
TRIUR3_17518-P1	V	V
TRIUR3_18814-P1	V	V
TRIUR3_02975-P1	VI	VI
TRIUR3_02976-P1	VI	VI
TRIUR3_02977-P1	VI	VI
TRIUR3_02978-P1	VI	VI
TRIUR3_03591-P1	VI	VI
TRIUR3_06320-P1	VI	VI
TRIUR3_10325-P1	VI	VI
TRIUR3_10326-P1	VI	VI
TRIUR3_10327-P1	VI	VI
TRIUR3_13294-P1	VI	VI
TRIUR3_20033-P1	VI	VI
TRIUR3_22671-P1	VI	VI
TRIUR3_23192-P1	VI	VI
TRIUR3_23608-P1	VI	VI
TRIUR3_28217-P1	VI	VI
TRIUR3_01974-P1	IX	VII
TRIUR3_11069-P1	VII	VII
TRIUR3_14147-P1	VII	VII
TRIUR3_15946-P1	VII	VII
TRIUR3_16101-P1	VII	VII
TRIUR3_20326-P1	VII	VII
TRIUR3_26505-P1	VII	VII
TRIUR3_33614-P1	VII	VII
TRIUR3_00264-P1	IX	IX
TRIUR3_09780-P1	IX	IX
TRIUR3_10390-P1	IX	IX
TRIUR3_11276-P1	IX	IX
TRIUR3_11278-P1	IX	IX
TRIUR3_13921-P1	IX	IX
TRIUR3_19383-P1	IX	IX
TRIUR3_21168-P1	IX	IX
TRIUR3_21174-P1	IX	IX
TRIUR3_22311-P1	IX	IX
TRIUR3_24748-P1	IX	IX
TRIUR3_09568-P1	X	X
TRIUR3_09821-P1	X	X
TRIUR3_29192-P1	X	X
TRIUR3_02145-P1	XII	XII
TRIUR3_02146-P1	XII	XII
TRIUR3_16368-P1	XII	XII
TRIUR3_17636-P1	XII	XII
TRIUR3_17637-P1	XII	XII
TRIUR3_17638-P1	XII	XII
TRIUR3_29522-P1	XII	XII
TRIUR3_29764-P1	XII	XII
TRIUR3_30053-P1	XII	XII
TRIUR3_03816-P1	XIV	XIV
TRIUR3_03818-P1	XIV	XIV
TRIUR3_07555-P1	XIV	XIV
TRIUR3_07556-P1	XIV	XIV
TRIUR3_13195-P1	XIV	XIV
TRIUR3_30069-P1	XIV	XIV
TRIUR3_30144-P1	XV	XV
TRIUR3_22601-P1	XV	XV
TRIUR3_04201-P1	XVI	XVI
TRIUR3_06593-P1	XVI	XVI
TRIUR3_12829-P1	XVI	XVI
TRIUR3_16043-P1	XVI	XVI
TRIUR3_16044-P1	XVI	XVI
TRIUR3_16045-P1	XVI	XVI
TRIUR3_18632-P1	XVI	XVI
TRIUR3_21985-P1	XVI	XVI
TRIUR3_22167-P1	XVI	XVI
TRIUR3_28437-P1	XVI	XVI
TRIUR3_29286-P1	XVI	XVI
TRIUR3_30336-P1	XVI	XVI
TRIUR3_31512-P1	XVI	XVI
TRIUR3_22719-P1	XVII	XVII
TRIUR3_24782-P1	XVII	XVII
TRIUR3_24783-P1	XVII	XVII
TRIUR3_04671-P1	XVII	XVII
TRIUR3_04672-P1	XVII	XVII
TRIUR3_04674-P1	XVII	XVII
TRIUR3_05668-P1	XVII	XVII
TRIUR3_05670-P1	XVII	XVII
TRIUR3_14384-P1	XVII	XVII
TRIUR3_14385-P1	XVII	XVII
TRIUR3_23338-P1	XVII	XVII
TRIUR3_28374-P1	XVI	XVII
TRIUR3_33830-P1	XVII	XVII
TRIUR3_34120-P1	XV	XVII
TRIUR3_12437-P1	XVIII	XVIII
TRIUR3_02394-P1	II	unclear_classification
TRIUR3_03814-P1	XIV	unclear_classification
TRIUR3_06321-P1	VI	unclear_classification
TRIUR3_08052-P1	I	unclear_classification
TRIUR3_10664-P1	V	unclear_classification
TRIUR3_20226-P1	VI	unclear_classification
TRIUR3_29221-P1	XVI	unclear_classification
TRIUR3_29470-P1	XIV	unclear_classification
TRIUR3_29955-P1	XVII	unclear_classification
TRIUR3_32696-P1	VII	unclear_classification
Aegilops tauschii
Gene ID	HMM classification	NJ classification
EMT13229	I	I
EMT21633	I	I
EMT29094	I	I
EMT14452	I	I
EMT32753	I	I
EMT00726	I	I
EMT01151	I	I
EMT01340	I	I
EMT01385	I	I
EMT07517	I	I
EMT07518	I	I
EMT08923	I	I
EMT09747	I	I
EMT10332	I	I
EMT10333	I	I
EMT10531	I	I
EMT11376	I	I
EMT13671	I	I
EMT15320	I	I
EMT15854	I	I
EMT15855	I	I
EMT16339	I	I
EMT20932	I	I
EMT21273	I	I
EMT21274	I	I
EMT23927	I	I
EMT25544	I	I
EMT26365	I	I
EMT27077	I	I
EMT27078	I	I
EMT27120	I	I
EMT29129	I	I
EMT32672	I	I
EMT24371	I	I
EMT10640	I	I
EMT18257	I	I
EMT11373	II	II
EMT20448	II	II
EMT06835	V	V
EMT07621	V	V
EMT06611	V	V
EMT00309	V	V
EMT01883	V	V
EMT04116	V	V
EMT04928	V	V
EMT05692	V	V
EMT05880	V	V
EMT08380	V	V
EMT08381	V	V
EMT08382	V	V
EMT12701	V	V
EMT13652	V	V
EMT19965	V	V
EMT24852	V	V
EMT27564	V	V
EMT29314	V	V
EMT31813	V	V
EMT32564	V	V
EMT32565	V	V
EMT32567	V	V
EMT32568	V	V
EMT32569	V	V
EMT32591	V	V
EMT33122	V	V
EMT33510	V	V
EMT06062	V	V
EMT23586	V	V
EMT23588	V	V
EMT01238	VI	VI
EMT01241	VI	VI
EMT02794	VI	VI
EMT17413	VI	VI
EMT17421	VI	VI
EMT21602	VI	VI
EMT22346	VI	VI
EMT24106	VI	VI
EMT29825	VI	VI
EMT29827	VI	VI
EMT29829	VI	VI
EMT29830	VI	VI
EMT29831	VI	VI
EMT29832	VI	VI
EMT29833	VI	VI
EMT09178	VII	VII
EMT10887	VII	VII
EMT23094	VII	VII
EMT24758	VII	VII
EMT31096	IX	VII
EMT31421	VII	VII
EMT33286	VII	VII
EMT01141	IX	IX
EMT04725	IX	IX
EMT07199	IX	IX
EMT14536	IX	IX
EMT21470	IX	IX
EMT21900	IX	IX
EMT29871	IX	IX
EMT02320	X	X
EMT10301	X	X
EMT15449	X	X
EMT00635	XII	XII
EMT00636	XII	XII
EMT01499	XII	XII
EMT03205	XV	XII
EMT06856	XII	XII
EMT06857	XII	XII
EMT06858	XII	XII
EMT19283	XII	XII
EMT19284	XII	XII
EMT19285	XII	XII
EMT31711	XV	XII
EMT08941	XIV	XIV
EMT08942	XIV	XIV
EMT21494	XIV	XIV
EMT23111	XIV	XIV
EMT23112	XIV	XIV
EMT23113	XIV	XIV
EMT26481	XIV	XIV
EMT05513	XV	XV
EMT30775	XV	XV
EMT01627	XV	XV
EMT27941	XV	XV
EMT02791	XVI	XVI
EMT02792	XVI	XVI
EMT04570	XVI	XVI
EMT10604	XVI	XVI
EMT10913	XVI	XVI
EMT12199	XVI	XVI
EMT13502	XVI	XVI
EMT19130	XVI	XVI
EMT19332	XVI	XVI
EMT19333	XVI	XVI
EMT19349	XVI	XVI
EMT19350	XVI	XVI
EMT19352	XVI	XVI
EMT19353	XVI	XVI
EMT21312	XVI	XVI
EMT26111	XVI	XVI
EMT26113	XVI	XVI
EMT27344	XVI	XVI
EMT29594	XVI	XVI
EMT32535	XVI	XVI
EMT32536	XVI	XVI
EMT00634	XVII	XVII
EMT02760	XVII	XVII
EMT04397	XVII	XVII
EMT15847	XVII	XVII
EMT16069	XVII	XVII
EMT19218	XVII	XVII
EMT23342	XVII	XVII
EMT23343	XVII	XVII
EMT23345	XVII	XVII
EMT23346	XVII	XVII
EMT23347	XVII	XVII
EMT24593	XVII	XVII
EMT27943	XVII	XVII
EMT27944	XVII	XVII
EMT27945	XVII	XVII
EMT27946	XVII	XVII
EMT29259	XVI	XVII
EMT01240	VI	unclear_classification
EMT07830	V	unclear_classification
EMT10130	II	unclear_classification
EMT13231	II	unclear_classification
EMT14645	VI	unclear_classification
EMT16598	IX	unclear_classification
EMT20521	XVI	unclear_classification
EMT26112	XVI	unclear_classification
EMT28982	I	unclear_classification
Brachypodium distachyon
Gene ID	HMM classification	NJ classification
BRADI2G11300.1	I	I
BRADI2G11307.1	I	I
BRADI1G19980.1	I	I
BRADI1G19990.1	I	I
BRADI1G20000.1	I	I
BRADI1G20010.1	I	I
BRADI1G20020.1	I	I
BRADI1G20027.1	I	I
BRADI1G61530.1	I	I
BRADI1G61540.1	I	I
BRADI1G61550.1	I	I
BRADI2G11295.1	I	I
BRADI2G12170.1	I	I
BRADI2G12180.1	I	I
BRADI2G12192.1	I	I
BRADI2G12204.1	I	I
BRADI2G12216.1	I	I
BRADI2G12228.1	I	I
BRADI2G34717.1	I	I
BRADI2G37000.1	I	I
BRADI2G37010.1	I	I
BRADI2G37020.1	I	I
BRADI2G37040.1	I	I
BRADI4G40190.1	I	I
BRADI3G32110.1	I	I
BRADI5G14650.1	IX	I
BRADI1G26870.1	V	I
BRADI2G11320.1	II	II
BRADI2G37047.1	II	II
BRADI2G37060.1	II	II
BRADI2G37067.1	II	II
BRADI2G37080.1	II	II
BRADI2G37090.1	II	II
BRADI2G38660.1	II	II
BRADI2G38670.1	II	II
BRADI2G38680.1	II	II
BRADI2G38685.1	II	II
BRADI2G38690.1	II	II
BRADI2G38700.1	II	II
BRADI2G38720.1	II	II
BRADI1G77130.1	V	V
BRADI1G77140.1	V	V
BRADI3G32130.1	V	V
BRADI3G60880.1	I	V
BRADI3G13590.1	I	V
BRADI5G27687.1	I	V
BRADI1G15600.1	V	V
BRADI1G32870.1	V	V
BRADI1G42900.1	V	V
BRADI1G44790.1	V	V
BRADI1G44800.1	V	V
BRADI1G59520.1	V	V
BRADI1G59537.1	V	V
BRADI1G59550.1	V	V
BRADI2G13190.1	V	V
BRADI2G20820.1	V	V
BRADI2G20830.1	V	V
BRADI2G20840.1	V	V
BRADI2G20850.1	V	V
BRADI2G52077.1	V	V
BRADI3G04717.1	V	V
BRADI3G55850.1	V	V
BRADI4G05980.1	V	V
BRADI5G22650.1	V	V
BRADI3G10460.1	V	V
BRADI3G10470.1	V	V
BRADI3G33780.1	V	V
BRADI2G09600.1	VI	VI
BRADI2G17120.1	VI	VI
BRADI3G33940.1	VI	VI
BRADI4G27680.1	VI	VI
BRADI5G27130.1	VI	VI
BRADI5G27150.1	VI	VI
BRADI5G27160.1	VI	VI
BRADI5G27170.1	VI	VI
BRADI5G27200.1	VI	VI
BRADI5G27210.1	VI	VI
BRADI5G27220.1	VI	VI
BRADI1G16510.1	VII	VII
BRADI1G65820.2	VII	VII
BRADI3G40330.1	IX	VII
BRADI3G42340.1	VII	VII
BRADI3G45700.1	VII	VII
BRADI4G41180.1	VII	VII
BRADI5G03640.1	VII	VII
BRADI5G10490.1	VII	VII
BRADI5G20670.1	VII	VII
BRADI1G07780.1	IX	IX
BRADI1G07790.1	IX	IX
BRADI1G33730.1	IX	IX
BRADI1G33740.1	IX	IX
BRADI1G58997.1	IX	IX
BRADI2G46050.1	IX	IX
BRADI3G29500.1	IX	IX
BRADI3G41340.1	IX	IX
BRADI3G59660.1	IX	IX
BRADI5G12710.1	IX	IX
BRADI5G24650.1	IX	IX
BRADI2G04490.1	X	X
BRADI4G22660.1	X	X
BRADI4G40680.1	X	X
BRADI1G27910.1	XVI	XII
BRADI1G27920.1	XII	XII
BRADI1G68887.1	XII	XII
BRADI1G68900.1	XII	XII
BRADI1G68927.1	XII	XII
BRADI4G05190.1	XII	XII
BRADI4G05230.1	XII	XII
BRADI2G09650.1	XIV	XIV
BRADI2G09660.1	XIV	XIV
BRADI2G09680.1	XIV	XIV
BRADI2G09690.1	XIV	XIV
BRADI2G40590.1	XIV	XIV
BRADI5G00690.1	XIV	XIV
BRADI5G10070.1	XIV	XIV
BRADI5G24200.1	XV	XV
BRADI1G17790.1	XV	XV
BRADI1G63067.1	XV	XV
BRADI1G38290.1	XVI	XVI
BRADI1G38297.1	XVI	XVI
BRADI1G38310.1	XVI	XVI
BRADI1G38350.1	XVI	XVI
BRADI1G39190.1	XVI	XVI
BRADI1G41115.1	XVI	XVI
BRADI2G06497.1	XVI	XVI
BRADI3G09080.1	XVI	XVI
BRADI3G09087.1	XVI	XVI
BRADI3G09100.1	XVI	XVI
BRADI3G09120.1	XVI	XVI
BRADI3G09130.1	XVI	XVI
BRADI3G09140.1	XVI	XVI
BRADI5G19857.1	XVI	XVI
BRADI4G25660.1	XVII	XVII
BRADI4G44510.1	XVII	XVII
BRADI4G44530.1	XVII	XVII
BRADI1G17840.1	XVII	XVII
BRADI1G17850.1	XVII	XVII
BRADI1G17860.1	XVII	XVII
BRADI1G17870.1	XVII	XVII
BRADI1G17877.1	XVII	XVII
BRADI1G57247.1	XVII	XVII
BRADI1G63060.1	XVII	XVII
BRADI1G43680.1	XVIII	XVIII
BRADI1G41900.1	I	unclear_classification
BRADI2G10150.1	IV	unclear_classification
BRADI2G48050.1	V	unclear_classification
BRADI3G20130.1	XVII	unclear_classification
BRADI4G32800.1	XIV	unclear_classification
BRADI4G32810.1	XIV	unclear_classification
Oryza sativa
Gene ID	HMM classification	NJ classification
OS05T0135000-01	I	I
OS07T0156467-00	I	I
OS07T0157000-00	I	I
OS07T0694300-01	IX	I
OS03T0152300-01	I	I
OS01T0326000-01	I	I
OS01T0326300-01	I	I
OS01T0327100-01	I	I
OS01T0327400-01	I	I
OS03T0368000-00	I	I
OS03T0368300-01	I	I
OS03T0368900-01	I	I
OS03T0369000-01	I	I
OS03T0369600-00	I	I
OS05T0135200-01	I	I
OS05T0135500-01	I	I
OS05T0162000-01	I	I
OS07T0638600-00	I	I
OS07T0639000-01	I	I
OS07T0639400-01	I	I
OS04T0498700-02	IX	I
OS07T0499500-01	V	I
OS01T0294500-00	II	II
OS01T0294700-01	II	II
OS05T0134400-02	II	II
OS05T0134700-02	II	II
OS05T0134800-00	II	II
OS07T0156200-00	II	II
OS07T0157600-00	II	II
OS03T0121200-01	V	V
OS03T0121300-01	V	V
OS10T0536700-01	I	V
OS02T0833900-03	I	V
OS08T0113000-01	I	V
OS01T0787000-01	V	V
OS02T0161800-01	V	V
OS03T0563600-01	V	V
OS05T0499300-01	V	V
OS05T0499400-02	V	V
OS06T0306300-01	V	V
OS06T0490400-00	V	V
OS06T0681600-01	V	V
OS07T0104500-01	V	V
OS07T0531400-01	V	V
OS11T0661600-01	V	V
OS12T0530100-01	V	V
OS09T0323700-00	V	V
OS10T0566800-01	V	V
OS01T0962700-01	VI	VI
OS01T0963000-04	VI	VI
OS04T0688100-02	VI	VI
OS04T0688200-01	VI	VI
OS04T0688300-01	VI	VI
OS04T0688500-01	VI	VI
OS04T0688600-01	VI	VI
OS04T0689000-01	VI	VI
OS02T0553200-01	VII	VII
OS03T0285700-01	VII	VII
OS04T0223300-00	VII	VII
OS04T0434800-02	VII	VII
OS04T0602100-01	VII	VII
OS07T0694700-01	VII	VII
OS08T0522400-01	IX	VII
OS08T0549100-01	VII	VII
OS12T0178100-01	VII	VII
OS12T0178200-01	VII	VII
OS02T0741200-01	IX	IX
OS03T0762300-01	IX	IX
OS03T0762400-01	IX	IX
OS04T0465100-01	IX	IX
OS04T0656800-01	IX	IX
OS06T0237600-00	IX	IX
OS06T0695200-00	IX	IX
OS06T0695300-01	IX	IX
OS06T0695400-01	IX	IX
OS06T0695500-01	IX	IX
OS07T0115300-01	IX	IX
OS08T0532700-01	IX	IX
OS09T0507500-01	IX	IX
OS01T0172600-01	X	X
OS11T0210100-01	X	X
OS12T0191500-01	X	X
OS03T0234500-01	XII	XII
OS03T0234900-01	XII	XII
OS03T0235000-01	XII	XII
OS10T0107000-00	XII	XII
OS10T0109300-01	XII	XII
OS10T0109600-02	XV	XII
OS01T0263000-00	XIV	XIV
OS01T0263300-01	XIV	XIV
OS01T0543100-01	XIV	XIV
OS04T0423800-01	XIV	XIV
OS04T0651000-01	XV	XV
OS07T0677600-01	XV	XV
OS01T0205900-02	XVI	XVI
OS02T0236600-01	XVI	XVI
OS02T0236800-02	XVI	XVI
OS02T0237000-00	XVI	XVI
OS02T0240100-01	XVI	XVI
OS02T0240300-01	XVI	XVI
OS06T0521200-00	XVI	XVI
OS06T0521400-00	XVI	XVI
OS06T0521500-02	XVI	XVI
OS06T0522300-01	XVI	XVI
OS06T0546500-01	XVI	XVI
OS06T0547100-00	XVI	XVI
OS06T0547400-01	XVI	XVI
OS11T0112400-01	XVII	XVII
OS12T0112000-01	XVII	XVII
OS03T0339300-02	XVII	XVII
OS03T0434800-00	XVII	XVII
OS07T0676900-01	XVII	XVII
OS07T0677100-01	XVII	XVII
OS07T0677200-01	XVII	XVII
OS07T0677300-01	XVII	XVII
OS07T0677400-00	XVII	XVII
OS07T0677500-00	XVII	XVII
OS06T0274800-01	XVIII	XVIII
OS01T0270300-01	IV	unclear_classification
OS01T0712800-00	V	unclear_classification
OS06T0472900-01	I	unclear_classification
OS08T0302000-01	XV	unclear_classification
OS09T0471100-01	XIV	unclear_classification
OS11T0112200-01	XV	unclear_classification
OS12T0111800-00	XV	unclear_classification
Zea mays
Gene ID	HMM classification	NJ classification
Zm00001d024738_T001	I	I
Zm00001d024740_T001	I	I
Zm00001d010409_T001	IX	I
Zm00001d027710_T001	I	I
Zm00001d048413_T001	I	I
Zm00001d006933_T001	I	I
Zm00001d006936_T002	I	I
Zm00001d006937_T001	I	I
Zm00001d009138_T001	I	I
Zm00001d009140_T001	I	I
Zm00001d010924_T001	I	I
Zm00001d010925_T001	I	I
Zm00001d017696_T001	I	I
Zm00001d022279_T001	I	I
Zm00001d022280_T001	I	I
Zm00001d022281_T001	I	I
Zm00001d022282_T001	I	I
Zm00001d022283_T001	I	I
Zm00001d022284_T001	I	I
Zm00001d022289_T001	I	I
Zm00001d022290_T001	I	I
Zm00001d024745_T001	I	I
Zm00001d024750_T001	I	I
Zm00001d024751_T001	I	I
Zm00001d024752_T001	I	I
Zm00001d024753_T001	I	I
Zm00001d029274_T001	I	I
Zm00001d029279_T001	I	I
Zm00001d029280_T001	I	I
Zm00001d037547_T001	I	I
Zm00001d037550_T001	I	I
Zm00001d040578_T001	I	I
Zm00001d040702_T001	I	I
Zm00001d040705_T001	I	I
Zm00001d047358_T001	I	I
Zm00001d025774_T003	I	I
Zm00001d021533_T001	I	I
Zm00001d008173_T001	II	II
Zm00001d010926_T001	II	II
Zm00001d024734_T001	II	II
Zm00001d024735_T001	II	II
Zm00001d040581_T001	II	II
Zm00001d050572_T001	II	II
Zm00001d027411_T001	V	V
Zm00001d029747_T001	V	V
Zm00001d016443_T003	V	V
Zm00001d035055_T001	V	V
Zm00001d010064_T001	V	V
Zm00001d014467_T002	V	V
Zm00001d018618_T001	V	V
Zm00001d018620_T001	V	V
Zm00001d020797_T001	V	V
Zm00001d023899_T001	V	V
Zm00001d026357_T001	V	V
Zm00001d032405_T001	V	V
Zm00001d037410_T001	V	V
Zm00001d038598_T001	V	V
Zm00001d038599_T001	V	V
Zm00001d043238_T001	V	V
Zm00001d045845_T001	V	V
Zm00001d045846_T001	V	V
Zm00001d053839_T001	V	V
Zm00001d030002_T002	V	V
Zm00001d047064_T001	V	V
Zm00001d047066_T002	V	V
Zm00001d002897_T001	VI	VI
Zm00001d002898_T001	VI	VI
Zm00001d002899_T001	VI	VI
Zm00001d002901_T001	VI	VI
Zm00001d026683_T001	VI	VI
Zm00001d042019_T002	VI	VI
Zm00001d042022_T001	VI	VI
Zm00001d002426_T003	VII	VII
Zm00001d003643_T003	VII	VII
Zm00001d006056_T001	VII	VII
Zm00001d007234_T001	VII	VII
Zm00001d008414_T001	VII	VII
Zm00001d016802_T001	VII	VII
Zm00001d020786_T001	VII	VII
Zm00001d023582_T001	VII	VII
Zm00001d025047_T001	VII	VII
Zm00001d028709_T002	VII	VII
Zm00001d030685_T001	VII	VII
Zm00001d031494_T001	IX	VII
Zm00001d047757_T002	VII	VII
Zm00001d053223_T001	VII	VII
Zm00001d054096_T001	VII	VII
Zm00001d002004_T003	IX	IX
Zm00001d003381_T001	IX	IX
Zm00001d005279_T001	IX	IX
Zm00001d006097_T001	IX	IX
Zm00001d007952_T001	IX	IX
Zm00001d013212_T001	IX	IX
Zm00001d014601_T001	IX	IX
Zm00001d014603_T001	IX	IX
Zm00001d014606_T001	IX	IX
Zm00001d014608_T002	IX	IX
Zm00001d017996_T001	IX	IX
Zm00001d031635_T001	IX	IX
Zm00001d034128_T001	IX	IX
Zm00001d034129_T001	IX	IX
Zm00001d043938_T001	IX	IX
Zm00001d052285_T001	IX	IX
Zm00001d035336_T002	X	X
Zm00001d041827_T001	X	X
Zm00001d049071_T001	X	X
Zm00001d010218_T001	XII	XII
Zm00001d014123_T001	XII	XII
Zm00001d014341_T001	XII	XII
Zm00001d028347_T001	XII	XII
Zm00001d028348_T001	XII	XII
Zm00001d028349_T001	XII	XII
Zm00001d030199_T002	XII	XII
Zm00001d032854_T001	XII	XII
Zm00001d047984_T002	XII	XII
Zm00001d003707_T002	XIV	XIV
Zm00001d008299_T001	XIV	XIV
Zm00001d008299_T002	XIV	XIV
Zm00001d008300_T001	XIV	XIV
Zm00001d009373_T001	XIV	XIV
Zm00001d025402_T002	XIV	XIV
Zm00001d040364_T001	XIV	XIV
Zm00001d002042_T001	XV	XV
Zm00001d022453_T001	XV	XV
Zm00001d047514_T001	XV	XV
Zm00001d008898_T001	XVI	XVI
Zm00001d016177_T001	XVI	XVI
Zm00001d016182_T001	XVI	XVI
Zm00001d016185_T001	XVI	XVI
Zm00001d046035_T001	XVI	XVI
Zm00001d046184_T001	XVI	XVI
Zm00001d046186_T001	XVI	XVI
Zm00001d046187_T001	XVI	XVI
Zm00001d053554_T001	XVI	XVI
Zm00001d036835_T001	XVII	XVII
Zm00001d052335_T003	XVII	XVII
Zm00001d052336_T001	XVII	XVII
Zm00001d007160_T001	XVII	XVII
Zm00001d007161_T001	XVII	XVII
Zm00001d021965_T001	XVII	XVII
Zm00001d022456_T001	XVII	XVII
Zm00001d022457_T002	XVII	XVII
Zm00001d022458_T001	XVII	XVII
Zm00001d029604_T001	XVI	XVII
Zm00001d037359_T001	XVIII	XVIII
Zm00001d004459_T001	V	unclear_classification
Zm00001d008266_T001	IV	unclear_classification
Zm00001d014602_T001	IX	unclear_classification
Zm00001d016179_T001	XVI	unclear_classification
Zm00001d018619_T001	V	unclear_classification
Zm00001d020808_T001	XII	unclear_classification
Zm00001d024119_T001	XVII	unclear_classification
Zm00001d032406_T001	X	unclear_classification
Zm00001d037061_T001	I	unclear_classification
Zm00001d040399_T001	IV	unclear_classification
Zm00001d040579_T001	I	unclear_classification
Arabidopsis thaliana
Gene ID	HMM classification	NJ classification
AT2G37130.1	I	I
AT3G17070.1	IX	I
AT4G21960.1	IX	I
AT1G30870.1	V	I
AT5G42180.1	V	V
AT5G51890.1	V	V
AT4G33420.2	I	V
AT1G05240.1	V	V
AT1G05250.1	V	V
AT1G05260.1	V	V
AT2G39040.1	V	V
AT3G01190.1	V	V
AT3G21770.1	V	V
AT4G11290.1	V	V
AT5G15180.1	V	V
AT5G22410.1	V	V
AT1G71695.1	VI	VI
AT1G07890.5	VII	VII
AT1G77490.1	VII	VII
AT3G09640.1	VII	VII
AT4G08390.1	VII	VII
AT4G09010.3	VII	VII
AT4G32320.1	IX	VII
AT4G35000.1	VII	VII
AT4G35970.1	VII	VII
AT1G24110.1	IX	IX
AT2G18980.1	IX	IX
AT2G34060.1	IX	IX
AT3G28200.1	IX	IX
AT3G49960.1	IX	IX
AT4G17690.1	IX	IX
AT4G30170.1	IX	IX
AT4G37520.1	IX	IX
AT4G37530.1	IX	IX
AT5G14130.2	IX	IX
AT5G40150.1	IX	IX
AT5G47000.1	IX	IX
AT5G67400.1	IX	IX
AT2G24800.1	V	IX
AT4G31760.1	I	IX
AT1G77100.1	X	X
AT2G41480.1	X	X
AT4G25980.1	X	X
AT5G39580.1	V	X
AT5G64100.1	V	X
AT5G64110.1	IX	X
AT5G64120.1	V	X
AT1G49570.1	XIV	XII
AT2G38380.1	XII	XII
AT2G38390.1	XII	XII
AT3G32980.1	XII	XII
AT3G49110.1	XII	XII
AT3G49120.1	XII	XII
AT4G08770.1	XII	XII
AT4G08780.1	XII	XII
AT5G06720.1	XII	XII
AT5G06730.1	XII	XII
AT5G19880.1	XII	XII
AT5G19890.1	XII	XII
AT1G44970.1	XIV	XIV
AT2G18140.1	XIV	XIV
AT2G18150.1	XIV	XIV
AT3G50990.1	XIV	XIV
AT4G36430.1	XIV	XIV
AT5G66390.1	XIV	XIV
AT1G14540.1	XVI	XVII
AT1G14550.1	XVII	XVII
AT5G05340.1	XVII	XVII
AT5G58390.1	XVII	XVII
AT5G58400.1	XVII	XVII
AT1G68850.1	XVIII	XVIII
AT1G34510.1	I	unclear_classification
AT2G22420.1	XIV	unclear_classification
AT2G35380.1	XIV	unclear_classification
AT2G43480.1	X	unclear_classification
AT3G03670.1	V	unclear_classification
AT4G16270.1	XIV	unclear_classification
AT4G26010.2	I	unclear_classification
AT4G33870.1	V	unclear_classification
AT5G17820.2	V	unclear_classification
AT5G24070.1	X	unclear_classification
Vitis vinifera
Gene ID	HMM classification	NJ classification
VIT_05s0077g00880.t01	IX	I
VIT_08s0040g02200.t01	I	I
VIT_10s0116g01780.t01	V	I
VIT_07s0005g02150.t01	I	I
VIT_14s0060g00510.t01	I	I
VIT_14s0060g00520.t01	I	I
VIT_14s0060g00540.t01	I	I
VIT_01s0010g00390.t01	V	I
VIT_19s0085g01040.t01	V	I
VIT_00s0510g00030.t01	V	V
VIT_00s1677g00010.t01	V	V
VIT_16s0022g02470.t01	V	V
VIT_16s0100g00090.t01	V	V
VIT_18s0001g01140.t01	V	V
VIT_07s0130g00220.t01	V	V
VIT_05s0020g02110.t01	V	V
VIT_05s0020g02120.t01	V	V
VIT_07s0104g01100.t01	V	V
VIT_10s0116g00340.t01	V	V
VIT_12s0059g02410.t01	V	V
VIT_06s0080g00690.t01	V	V
VIT_18s0072g00160.t01	VI	VI
VIT_03s0038g02320.t01	VII	VII
VIT_04s0008g05490.t01	IX	VII
VIT_04s0023g03750.t01	VII	VII
VIT_06s0004g03550.t01	VII	VII
VIT_08s0040g03150.t01	VII	VII
VIT_18s0001g02470.t01	VII	VII
VIT_18s0001g06370.t01	VII	VII
VIT_01s0026g00830.t01	IX	IX
VIT_07s0129g00360.t01	IX	IX
VIT_10s0003g00650.t01	IX	IX
VIT_10s0042g00080.t01	IX	IX
VIT_11s0052g00650.t01	IX	IX
VIT_14s0066g01850.t01	IX	IX
VIT_14s0068g01920.t01	IX	IX
VIT_17s0000g07750.t01	IX	IX
VIT_04s0008g07040.t01	I	IX
VIT_11s0016g05320.t01	X	X
VIT_12s0055g00810.t01	X	X
VIT_12s0055g00980.t01	V	X
VIT_12s0055g01000.t01	V	X
VIT_12s0055g01010.t01	V	X
VIT_12s0055g01020.t01	V	X
VIT_12s0055g01030.t01	V	X
VIT_18s0001g15390.t01	X	X
VIT_00s0567g00020.t01	XIV	XII
VIT_03s0063g01040.t01	XIV	XII
VIT_06s0004g01180.t01	XII	XII
VIT_06s0004g01190.t01	XII	XII
VIT_06s0004g01240.t01	XIV	XII
VIT_08s0007g06650.t01	XII	XII
VIT_04s0023g02570.t01	XIV	XIV
VIT_18s0001g13110.t01	XIV	XIV
VIT_06s0004g07750.t01	XV	XV
VIT_12s0028g01830.t01	XVI	XVI
VIT_12s0028g01840.t01	XVI	XVI
VIT_01s0010g01920.t01	XVII	XVII
VIT_01s0010g01950.t01	XVI	XVII
VIT_01s0010g01960.t01	XVI	XVII
VIT_01s0010g01970.t01	XVII	XVII
VIT_01s0010g01980.t01	XVII	XVII
VIT_01s0010g02000.t01	XVI	XVII
VIT_01s0010g02010.t01	XVII	XVII
VIT_01s0010g02020.t01	XVII	XVII
VIT_06s0004g07770.t01	XVII	XVII
VIT_13s0067g02360.t01	XVII	XVII
VIT_01s0010g01090.t01	XVIII	XVIII
VIT_00s0225g00170.t01	I	unclear_classification
VIT_00s0226g00030.t01	V	unclear_classification
VIT_01s0010g00960.t01	V	unclear_classification
VIT_02s0012g00540.t01	XIV	unclear_classification
VIT_05s0077g00720.t01	XIV	unclear_classification
VIT_06s0004g07740.t01	XVII	unclear_classification
VIT_07s0191g00050.t01	XIV	unclear_classification
VIT_08s0058g00970.t01	XVII	unclear_classification
VIT_08s0058g00980.t01	XVII	unclear_classification
VIT_08s0058g00990.t01	XVI	unclear_classification
VIT_09s0002g04460.t01	V	unclear_classification
VIT_11s0016g05280.t01	V	unclear_classification
VIT_12s0059g02420.t01	V	unclear_classification
VIT_16s0098g00820.t01	I	unclear_classification
VIT_18s0001g06840.t01	XVII	unclear_classification
VIT_18s0001g06850.t01	XVI	unclear_classification
VIT_18s0001g06890.t01	XVII	unclear_classification
Selaginella moellendorffii
Gene ID	HMM classification	NJ classification
EFJ04543	IX	I
EFJ05505	IX	I
EFJ06751	I	I
EFJ07988	I	I
EFJ11583	I	I
EFJ11638	I	I
EFJ16090	I	I
EFJ16794	IX	I
EFJ16895	I	I
EFJ19506	IX	I
EFJ20994	IX	I
EFJ22581	I	I
EFJ22715	I	I
EFJ27890	I	I
EFJ33714	I	I
EFJ36775	I	I
EFJ36776	V	I
EFJ36777	I	I
EFJ36779	I	I
EFJ36780	I	I
EFJ37062	I	I
EFJ11726	V	V
EFJ22514	V	V
EFJ30628	V	V
EFJ33365	V	V
EFJ07397	I	VI
EFJ15769	VI	VI
EFJ19872	I	VI
EFJ32905	VI	VI
EFJ07628	VII	VII
EFJ08465	VII	VII
EFJ11029	VII	VII
EFJ12763	VII	VII
EFJ13928	VII	VII
EFJ15007	VII	VII
EFJ15118	VII	VII
EFJ20724	VII	VII
EFJ31731	VII	VII
EFJ32696	VII	VII
EFJ37683	VII	VII
EFJ37801	IX	VII
EFJ38419	VII	VII
EFJ05941	IX	IX
EFJ07097	IX	IX
EFJ07260	IX	IX
EFJ07852	IX	IX
EFJ09556	IX	IX
EFJ11755	IX	IX
EFJ11812	IX	IX
EFJ13468	IX	IX
EFJ13774	IX	IX
EFJ14643	IX	IX
EFJ21826	IX	IX
EFJ22663	IX	IX
EFJ26305	IX	IX
EFJ26455	IX	IX
EFJ26758	IX	IX
EFJ29213	IX	IX
EFJ33922	IX	IX
EFJ34209	IX	IX
EFJ36350	IX	IX
EFJ37433	IX	IX
EFJ38058	IX	IX
EFJ07252	IX	IX
EFJ07865	IX	IX
EFJ18417	IX	IX
EFJ22137	IX	IX
EFJ14722	V	X
EFJ26388	V	X
EFJ04367	XIV	unclear_classification
EFJ04588	XVII	unclear_classification
EFJ05122	XV	unclear_classification
EFJ05144	I	unclear_classification
EFJ05161	I	unclear_classification
EFJ05657	I	unclear_classification
EFJ05967	V	unclear_classification
EFJ06659	XIV	unclear_classification
EFJ06665	I	unclear_classification
EFJ06669	XIV	unclear_classification
EFJ06674	XV	unclear_classification
EFJ06822	XVI	unclear_classification
EFJ07122	V	unclear_classification
EFJ07217	I	unclear_classification
EFJ07254	I	unclear_classification
EFJ07442	XVI	unclear_classification
EFJ07863	I	unclear_classification
EFJ07922	I	unclear_classification
EFJ08321	I	unclear_classification
EFJ08322	I	unclear_classification
EFJ08644	V	unclear_classification
EFJ09446	XVI	unclear_classification
EFJ10283	XVII	unclear_classification
EFJ10390	I	unclear_classification
EFJ10567	XVI	unclear_classification
EFJ11070	I	unclear_classification
EFJ11127	XIV	unclear_classification
EFJ11133	I	unclear_classification
EFJ11137	XIV	unclear_classification
EFJ11140	XV	unclear_classification
EFJ11761	V	unclear_classification
EFJ11801	X	unclear_classification
EFJ11802	I	unclear_classification
EFJ12489	XVII	unclear_classification
EFJ12890	V	unclear_classification
EFJ13462	V	unclear_classification
EFJ14255	V	unclear_classification
EFJ14930	XIV	unclear_classification
EFJ15685	I	unclear_classification
EFJ15687	I	unclear_classification
EFJ16850	XV	unclear_classification
EFJ17084	V	unclear_classification
EFJ17174	XV	unclear_classification
EFJ17184	XV	unclear_classification
EFJ17186	XV	unclear_classification
EFJ17188	XV	unclear_classification
EFJ17190	XV	unclear_classification
EFJ17192	XV	unclear_classification
EFJ17634	XVII	unclear_classification
EFJ18710	XVII	unclear_classification
EFJ18712	XIV	unclear_classification
EFJ19693	I	unclear_classification
EFJ19811	V	unclear_classification
EFJ19829	XVI	unclear_classification
EFJ20004	XVI	unclear_classification
EFJ20126	I	unclear_classification
EFJ21889	XVI	unclear_classification
EFJ22650	X	unclear_classification
EFJ22651	I	unclear_classification
EFJ23096	V	unclear_classification
EFJ23851	XVII	unclear_classification
EFJ24032	XVI	unclear_classification
EFJ24033	XVI	unclear_classification
EFJ24038	XVII	unclear_classification
EFJ24040	XVII	unclear_classification
EFJ24269	I	unclear_classification
EFJ24433	XVII	unclear_classification
EFJ24436	XVI	unclear_classification
EFJ24595	XVI	unclear_classification
EFJ24596	XVI	unclear_classification
EFJ24603	XVII	unclear_classification
EFJ26489	XV	unclear_classification
EFJ26663	XIV	unclear_classification
EFJ26716	XV	unclear_classification
EFJ26797	XV	unclear_classification
EFJ26948	XIV	unclear_classification
EFJ27002	XV	unclear_classification
EFJ27725	XVII	unclear_classification
EFJ27989	XIV	unclear_classification
EFJ28144	XVII	unclear_classification
EFJ28459	I	unclear_classification
EFJ29418	XIV	unclear_classification
EFJ29637	XVII	unclear_classification
EFJ30139	I	unclear_classification
EFJ30347	I	unclear_classification
EFJ30443	V	unclear_classification
EFJ31161	XV	unclear_classification
EFJ31172	XV	unclear_classification
EFJ31814	V	unclear_classification
EFJ34576	XVI	unclear_classification
EFJ35532	I	unclear_classification
EFJ36102	XIV	unclear_classification
EFJ36104	XVII	unclear_classification
EFJ37219	XVII	unclear_classification
EFJ38046	V	unclear_classification
EFJ38231	I	unclear_classification
EFJ38234	V	unclear_classification
EFJ38291	XIV	unclear_classification
Physcomitrella patens
Gene ID	HMM classification	NJ classification
PP1S104_177V6.1	I	I
PP1S10_225V6.1	IX	I
PP1S16_148V6.1	IX	I
PP1S433_15V6.1	IX	I
PP1S44_71V6.1	IX	I
PP1S62_126V6.1	IX	I
PP1S8_186V6.1	V	I
PP1S114_160V6.1	I	I
PP1S114_162V6.1	I	I
PP1S146_95V6.1	I	I
PP1S1_614V6.1	I	I
PP1S219_6V6.1	I	I
PP1S219_8V6.1	I	I
PP1S256_84V6.1	I	I
PP1S25_74V6.1	V	I
PP1S266_31V6.1	V	I
PP1S306_26V6.1	I	I
PP1S309_93V6.1	I	I
PP1S354_23V6.1	I	I
PP1S37_275V6.1	V	I
PP1S381_53V6.1	I	I
PP1S46_76V6.1	I	I
PP1S47_273V6.1	I	I
PP1S81_174V6.1	I	I
PP1S152_82V6.1	VII	VII
PP1S152_86V6.1	VII	VII
PP1S21_105V6.1	VII	VII
PP1S277_34V6.1	VII	VII
PP1S30_255V6.2	VII	VII
PP1S424_33V6.1	VII	VII
PP1S43_80V6.2	VII	VII
PP1S112_96V6.1	XIV	unclear_classification
PP1S112_99V6.1	I	unclear_classification
PP1S12_174V6.1	IX	unclear_classification
PP1S160_154V6.1	I	unclear_classification
PP1S178_39V6.1	V	unclear_classification
PP1S184_82V6.1	V	unclear_classification
PP1S1_302V6.1	V	unclear_classification
PP1S201_38V6.1	I	unclear_classification
PP1S201_73V6.1	V	unclear_classification
PP1S20_77V6.1	I	unclear_classification
PP1S22_159V6.1	V	unclear_classification
PP1S22_167V6.1	V	unclear_classification
PP1S256_49V6.1	V	unclear_classification
PP1S26_77V6.1	XIV	unclear_classification
PP1S306_37V6.1	XII	unclear_classification
PP1S306_39V6.1	XV	unclear_classification
PP1S356_14V6.1	I	unclear_classification
PP1S35_32V6.1	X	unclear_classification
PP1S385_42V6.1	V	unclear_classification
PP1S411_26V6.1	I	unclear_classification
PP1S43_154V6.1	I	unclear_classification
PP1S55_121V6.2	I	unclear_classification
PP1S56_140V6.1	V	unclear_classification
PP1S56_54V6.1	I	unclear_classification
PP1S60_103V6.1	XV	unclear_classification
PP1S60_86V6.1	XIV	unclear_classification
PP1S66_27V6.1	I	unclear_classification
PP1S67_214V6.3	I	unclear_classification
PP1S89_182V6.1	I	unclear_classification
Chlamydomonas reinhardtii
Gene ID	HMM classification	NJ classification
EDO97120	VII	VII
EDP00040	VII	VII
EDP05690	IX	VII
EDP05870	VII	VII
EDP06922	VII	VII
EDP09466	VII	unclear_classification
