# Supplementary material for: Genome-wide and evolutionary analysis of the class III peroxidase gene family in wheat and Aegilops tauschii reveals that some members are involved in stress responses
Source: BMC Genomics. 2019 Aug 22;20:666. doi: 10.1186/s12864-019-6006-5 (PMC6704529; doi:10.1186/s12864-019-6006-5)
Supplement: Supplementary file 14 — Table S2. List of atypical class III peroxidases in the investigated plant genomes. (XLS 87 kb) [file 12864_2019_6006_MOESM14_ESM.xls]

## Sheet: Sheet1
Table S2: List of atypical class III peroxidases in the investigated plant genomes.
Triticum aestivum
Gene ID	HMM name	E-value	HMM start	HMM end	HMM length	% Cover
Traes_7AL_FC1672B98.1	peroxidase	1.3e-10	8	43	229	15.7205
Traes_2DL_FC9E9EC47.1	peroxidase	5.7e-09	168	221	229	23.5808
Traes_7BS_B14F92A71.1	peroxidase	5.3e-09	8	38	229	13.5371
Traes_4BL_4CDA94F8D.1	peroxidase	2.4e-10	1	39	229	17.0306
Traes_6BS_E50563617.1	peroxidase	5.2e-12	139	201	229	27.5109
Traes_2DL_545339D06.1	peroxidase	7.2e-08	1	39	229	17.0306
Traes_4DS_64893FC941.1	peroxidase	9e-11	172	228	229	24.8908
Traes_6BL_09104A767.1	peroxidase	4.2e-17	50	124	229	32.7511
Traes_1DL_C6D8BBCBF.1	peroxidase	3.4e-13	30	76	229	20.524
Traes_3DS_400DECC21.1	peroxidase	4.9e-32	1	87	229	37.9913
Traes_3AS_24778345F.1	peroxidase	6.7e-15	32	82	229	22.2707
Traes_7BS_BDEEEADF3.1	peroxidase	1.6e-29	3	85	229	36.2445
Traes_6BS_1BE26A80A.1	peroxidase	2.2e-25	1	79	229	34.4978
Traes_2DL_11314BFE0.1	peroxidase	2.1e-39	15	111	229	42.3581
Traes_7AS_A4A9E8A56.1	peroxidase	1.9e-23	41	107	229	29.2576
Traes_6BS_932141B6F.1	peroxidase	1.3e-09	88	144	229	24.8908
Traes_7AS_090BA704D.1	peroxidase	1.5e-13	1	55	229	24.0175
Traes_7AL_7CFCFBFE3.1	peroxidase	1.9e-20	90	161	229	31.441
Traes_2DL_43678012C.1	peroxidase	9.6e-25	2	83	229	35.8079
Traes_7DS_D6F2F8B45.1	peroxidase	1.6e-10	1	38	229	16.5939
Traes_3AL_9734D4A76.1	peroxidase	1.3e-07	174	225	229	22.7074
Traes_7BS_CC832C0591.1	peroxidase	9.2e-08	185	227	229	18.7773
Traes_7AL_E6BB1BB71.1	peroxidase	1.1e-13	15	64	229	21.8341
Traes_7BL_800DF48C3.1	peroxidase	3.2e-28	7	84	229	34.0611
Traes_6DL_4A51CCD6C.1	peroxidase	6.3e-16	12	76	229	28.3843
Traes_3DL_A7189EB60.1	peroxidase	4.7e-18	33	95	229	27.5109
Traes_4AL_F8C0D1431.1	peroxidase	2.7e-24	83	162	229	34.9345
Traes_2DL_09743F9A9.1	peroxidase	3.9e-10	175	229	229	24.0175
Traes_3AL_C932A3F30.1	peroxidase	7.1e-11	10	44	229	15.2838
Traes_7DL_C020A321F.1	peroxidase	7e-30	15	88	229	32.3144
Traes_7DL_EC9DA9A4E.1	peroxidase	3.2e-16	146	227	229	35.8079
Traes_4DL_03A6049DF.1	peroxidase	6.4e-14	121	161	229	17.9039
Traes_3DL_B38DFDDFF.1	peroxidase	1.7e-06	175	225	229	22.2707
Traes_3AS_05D000672.1	peroxidase	1.4e-32	2	89	229	38.4279
Traes_3AS_7A9F19325.1	peroxidase	4.1e-32	1	93	229	40.6114
Traes_7AS_0A7BF10F4.1	peroxidase	5.7e-24	41	112	229	31.441
Traes_1BL_9C0934A77.1	peroxidase	2.4e-07	162	216	229	24.0175
Traes_7BS_957E7074A.2	peroxidase	9.5e-07	185	227	229	18.7773
Traes_6BS_31A878D4E.1	peroxidase	2.2e-07	188	229	229	18.3406
Traes_1AL_5DDBD6138.1	peroxidase	9.3e-19	31	87	229	24.8908
Traes_5DL_D6B8658D6.2	peroxidase	1.6e-14	40	96	229	24.8908
Traes_5BL_7D9E5F31B.1	peroxidase	6.9e-20	98	169	229	31.441
Traes_1BL_BD721F2E3.2	peroxidase	1.1e-07	182	227	229	20.0873
Traes_3DL_F31768892.1	peroxidase	3.1e-16	2	62	229	26.6376
Traes_7AS_2F2ED3851.1	peroxidase	1.8e-35	7	101	229	41.4847
Traes_1BL_76750195C.1	peroxidase	2.2e-24	114	214	229	44.1048
Traes_2BL_0EFC246E7.1	peroxidase	1.9e-14	132	229	229	42.7948
Traes_7AS_6D59F5D79.2	peroxidase	8.7e-19	125	198	229	32.3144
Traes_7AS_E60197F24.1	peroxidase	2.4e-38	7	108	229	44.5415
Traes_2DL_72F73B3C1.1	peroxidase	7.8e-08	28	82	229	24.0175
Traes_4BL_94EF74FF8.1	peroxidase	3.1e-28	72	151	229	34.9345
Traes_7AS_7BA67038A.1	peroxidase	9.8e-18	125	223	229	43.2314
Traes_5BL_F96604671.1	peroxidase	3.4e-11	50	93	229	19.214
Traes_7DL_5D968714F.1	peroxidase	4.3e-18	46	101	229	24.4541
Traes_1AL_46245C5D5.1	peroxidase	4.5e-06	191	227	229	16.1572
Traes_2DL_41F54E049.1	peroxidase	3e-11	33	88	229	24.4541
Traes_3AL_CFEAA1587.1	peroxidase	7.5e-10	22	58	229	16.1572
Traes_7AS_CE3146D28.1	peroxidase	2.4e-08	158	213	229	24.4541
Traes_3DS_4933D36D2.1	peroxidase	4.5e-09	185	229	229	19.6507
Traes_3AL_1370876FD.1	peroxidase	1.6e-06	187	226	229	17.4672
Traes_7DL_0594B66DA.1	peroxidase	0.00013	2	30	229	12.6638
Traes_7AL_43DF29D85.1	peroxidase	7.1e-12	4	56	229	23.1441
Traes_7BL_1F342CBBC.1	peroxidase	2.8e-08	174	227	229	23.5808
Traes_1BL_B312AA1F1.1	peroxidase	4.5e-16	82	150	229	30.131
Traes_2DL_A0E32C99A.1	peroxidase	2.7e-09	163	229	229	29.2576
Traes_7AL_368F3F79B.1	peroxidase	1e-22	129	211	229	36.2445
Traes_7BS_CC832C059.1	peroxidase	9.2e-08	185	227	229	18.7773
Traes_4BS_2F7CA2DBD.1	peroxidase	3.1e-14	1	52	229	22.7074
Traes_5AS_A862D7620.1	peroxidase	4.1e-18	75	139	229	28.3843
Traes_5AS_79310416D.1	peroxidase	0.00017	1	30	229	13.1004
Traes_2DS_CE080CD8F.1	peroxidase	0.00015	1	29	229	12.6638
Traes_2DS_B100D1C78.1	peroxidase	3.7e-08	174	224	229	22.2707
Traes_1DL_7C3012FDE.1	peroxidase	4.2e-06	188	226	229	17.0306
Traes_3DS_C8DBEEB81.1	peroxidase	3e-16	3	66	229	27.9476
Traes_5BL_31D472AEA.1	peroxidase	1.6e-17	144	215	229	31.441
Traes_5AS_498A1D1BA.1	peroxidase	1e-23	73	151	229	34.4978
Traes_2DS_C6CC9544C.1	peroxidase	7.7e-18	98	159	229	27.0742
Traes_2DL_F2EBB4B14.1	peroxidase	1.1e-07	3	39	229	16.1572
Traes_4DS_57978F5E5.1	peroxidase	1.1e-16	132	229	229	42.7948
Traes_3DL_E94842F5B.1	peroxidase	3e-16	128	211	229	36.6812
Traes_7BL_377C9F052.1	peroxidase	5.2e-07	23	52	229	13.1004
Traes_7BS_96C471A5F.1	peroxidase	4e-14	14	63	229	21.8341
Traes_3AS_634121F561.1	peroxidase	2.7e-09	175	226	229	22.7074
Traes_1BL_8E0A59D30.1	peroxidase	5.3e-16	124	176	229	23.1441
Traes_3AL_365627128.1	peroxidase	2.5e-34	2	106	229	45.8515
Traes_7BS_03ADB918E.1	peroxidase	4.6e-10	42	79	229	16.5939
Traes_1DL_48FDD0962.1	peroxidase	2.5e-19	30	88	229	25.7642
Traes_7DS_24094D038.1	peroxidase	1.9e-21	3	75	229	31.8777
Traes_1DL_94F772AD0.1	peroxidase	9.4e-11	145	199	229	24.0175
Traes_7AL_8CFC38AC3.1	peroxidase	3.8e-09	175	229	229	24.0175
Traes_7AL_CDAF3A404.1	peroxidase	9.4e-09	3	40	229	16.5939
Traes_5BL_B50E0818B.1	peroxidase	4.9e-30	6	88	229	36.2445
Traes_7DL_03618ABFC.1	peroxidase	2.7e-10	31	73	229	18.7773
Traes_7AL_FFB6F9FB7.1	peroxidase	1.2e-22	1	74	229	32.3144
Traes_2DS_DCB9C8704.1	peroxidase	4.4e-07	1	38	229	16.5939
Traes_3AL_7E325BF99.1	peroxidase	6.5e-26	29	120	229	40.1747
Traes_7AL_AB00F8D69.1	peroxidase	1.8e-19	15	93	229	34.4978
Traes_7AL_26E924AF6.1	peroxidase	9.2e-29	122	228	229	46.7249
Traes_2DL_CAE4AEC4D.1	peroxidase	9.6e-12	153	227	229	32.7511
Traes_2DL_59588BD68.1	peroxidase	8.4e-24	2	88	229	37.9913
Traes_1BL_092DFE276.2	peroxidase	1.8e-26	116	227	229	48.9083
Traes_4BS_3207E3555.1	peroxidase	2.4e-22	139	228	229	39.3013
Traes_7AL_A1C588F39.1	peroxidase	2.4e-06	190	228	229	17.0306
Traes_4BL_FBE8A057A.1	peroxidase	1.6e-11	2	80	229	34.4978
Traes_4AL_FE06DB978.1	peroxidase	3.5e-37	1	112	229	48.9083
Traes_2AL_0EFC246E71.1	peroxidase	1.9e-14	132	229	229	42.7948
Traes_7BL_1E6AC54DC.1	peroxidase	5.3e-10	161	228	229	29.6943
Traes_1BL_6E8A958A81.1	peroxidase	4.7e-11	162	227	229	28.821
Traes_2AL_0158D6AD3.1	peroxidase	2.5e-10	170	229	229	26.2009
Traes_6BL_3C1D75E6F.2	peroxidase	2.8e-07	187	228	229	18.3406
Traes_2BS_24FFAB957.1	peroxidase	0.00011	196	229	229	14.8472
Traes_7BS_8D9A3743C.1	peroxidase	4.6e-28	83	187	229	45.8515
Traes_2BL_8706FBCEF.1	peroxidase	2.4e-15	132	229	229	42.7948
Traes_7AL_352EEACBC.1	peroxidase	2.5e-15	8	62	229	24.0175
Traes_2AS_A1E1621AB.1	peroxidase	2.4e-30	12	104	229	40.6114
Traes_7BS_1B804C5AB.1	peroxidase	1.1e-08	179	229	229	22.2707
Traes_7AL_9040EE6AE.1	peroxidase	0.00025	1	30	229	13.1004
Traes_5AS_6051215AE.1	peroxidase	2.3e-06	187	226	229	17.4672
Traes_7DS_0EDDDAC29.1	peroxidase	1.2e-10	175	229	229	24.0175
Traes_2AS_ABD0952EF.1	peroxidase	2e-24	1	85	229	37.1179
Traes_2AL_0EFC246E7.1	peroxidase	1.9e-14	132	229	229	42.7948
Traes_6BL_34AF8C436.1	peroxidase	3.7e-15	2	62	229	26.6376
Traes_6BL_34AF8C436.1	peroxidase	2.2e-11	91	145	229	24.0175
Traes_5BS_BA048F803.1	peroxidase	6e-17	144	214	229	31.0044
Traes_2BS_D7FDE1B87.1	peroxidase	3.9e-19	132	229	229	42.7948
Traes_5BL_C2D4F19B1.1	peroxidase	1.1e-22	2	109	229	47.1616
Traes_2DL_8396D6E5A.1	peroxidase	2.9e-09	187	229	229	18.7773
Traes_2DL_9732E03C4.1	peroxidase	5.6e-21	133	227	229	41.4847
Traes_6DS_661679236.1	peroxidase	2e-10	1	49	229	21.3974
Traes_4BL_FAD962987.1	peroxidase	6.4e-25	139	228	229	39.3013
Traes_7AL_E6B307043.1	peroxidase	9.6e-05	1	30	229	13.1004
Traes_7AL_2C24BDBF3.1	peroxidase	1.6e-12	48	87	229	17.4672
Traes_2BS_28060C11E.1	peroxidase	1.4e-11	89	144	229	24.4541
Traes_6DS_FA382DFF6.1	peroxidase	8.1e-32	3	89	229	37.9913
Traes_3B_387C6F29B.1	peroxidase	2.1e-20	127	228	229	44.5415
Traes_3B_4CCFC461E.1	peroxidase	3e-16	139	229	229	39.738
Traes_3B_1F0EDAD3F.1	peroxidase	2.2e-14	34	95	229	27.0742
Traes_4BS_558BBF9C6.1	peroxidase	8.1e-19	144	228	229	37.1179
Traes_4BS_3BC30E386.1	peroxidase	1.2e-35	29	142	229	49.7817
Traes_3B_4B4ADF0C5.1	peroxidase	1.2e-22	98	195	229	42.7948
Traes_4BS_9F6752230.1	peroxidase	1.7e-22	139	228	229	39.3013
Traes_4BS_AEF298836.1	peroxidase	4.3e-27	1	84	229	36.6812
Traes_4BL_420A6CD91.1	peroxidase	4.1e-06	1	30	229	13.1004
Traes_5BS_DA33416FB.1	peroxidase	1.7e-14	132	229	229	42.7948
TRAES3BF106100020CFD_t1	peroxidase	1.4e-26	42	124	229	36.2445
TRAES3BF110100080CFD_t1	peroxidase	7e-10	127	201	229	32.7511
Traes_1BS_2C70DD1EC.1	peroxidase	1.5e-23	30	124	229	41.4847
TRAES3BF091100060CFD_t1	peroxidase	1.4e-23	126	229	229	45.4148
TRAES3BF072300150CFD_t1	peroxidase	2.6e-06	30	73	229	19.214
TRAES3BF072500100CFD_t1	peroxidase	9.4e-06	1	38	229	16.5939
TRAES3BF072500100CFD_t1	peroxidase	4.5e-18	96	196	229	44.1048
Traes_6BL_2B7EC4BEA.1	peroxidase	5.6e-10	168	228	229	26.6376
Traes_2DS_01A6FDB161.1	peroxidase	1.2e-26	139	229	229	39.738
Traes_2DS_6FA5738431.2	peroxidase	9.6e-26	139	228	229	39.3013
Traes_2DS_FC7DF056B.1	peroxidase	2.5e-22	139	228	229	39.3013
Traes_2DS_E3F0742FF.1	peroxidase	8.6e-11	2	38	229	16.1572
Traes_2DS_7C4FEB008.1	peroxidase	9.9e-29	1	93	229	40.6114
Traes_2DL_717EBE548.3	peroxidase	4.5e-24	134	228	229	41.4847
Traes_2DL_D2E66B11E.2	peroxidase	1.3e-21	139	227	229	38.8646
Traes_7DS_0AA31C900.1	peroxidase	1.2e-10	3	49	229	20.524
Traes_7DS_63D1C68751.2	peroxidase	6.9e-05	188	224	229	16.1572
Traes_7DS_C4734CAB8.1	peroxidase	2.6e-06	188	227	229	17.4672
Traes_7DS_3040743E2.1	peroxidase	3.7e-08	185	229	229	19.6507
Traes_7DL_8984D5B85.1	peroxidase	1.5e-14	139	202	229	27.9476
Traes_7DL_B80093097.1	peroxidase	2.2e-13	129	187	229	25.7642
Traes_7DL_FFD683594.1	peroxidase	1.3e-05	1	32	229	13.9738
Traes_7DS_8A36B9C98.1	peroxidase	5.4e-29	1	90	229	39.3013
Traes_7DS_0EDCADCB9.1	peroxidase	1e-20	137	219	229	36.2445
Traes_7DL_9A83FC7CF.2	peroxidase	6.3e-14	3	107	229	45.8515
Traes_7DL_D03D0D5DD.1	peroxidase	1.3e-38	1	106	229	46.2882
Traes_7DL_7B7ACB8BF.1	peroxidase	6.3e-10	180	228	229	21.3974
Traes_3DS_8863F850A.1	peroxidase	7.9e-19	3	69	229	29.2576
Traes_3DS_46BB0BCEE.3	peroxidase	0.0002	1	29	229	12.6638
Traes_3DS_8B5475ACE.1	peroxidase	5.2e-06	193	229	229	16.1572
Traes_3DL_3B1F2A783.1	peroxidase	4.5e-19	132	227	229	41.9214
Traes_2AS_3C07CDE9E.1	peroxidase	2e-07	1	35	229	15.2838
Traes_2AS_BDA6E4F93.1	peroxidase	1.7e-31	4	93	229	39.3013
Traes_7DL_A3EFB1DF31.1	peroxidase	3e-23	139	229	229	39.738
Traes_4DL_96F639C33.1	peroxidase	2.4e-10	164	229	229	28.821
TRAES3BF072300160CFD_t1	peroxidase	9.8e-28	129	229	229	44.1048
Traes_4DS_64893FC94.1	peroxidase	9e-11	172	228	229	24.8908
Traes_4DL_7AF6A39F5.1	peroxidase	6.9e-15	151	229	229	34.4978
Traes_4DL_A7FFC65F0.1	peroxidase	5.3e-30	15	90	229	33.1878
Traes_5DL_690A481C7.2	peroxidase	5.8e-19	117	229	229	49.345
Traes_5DL_CF299BAA0.1	peroxidase	5.1e-20	139	227	229	38.8646
Traes_2BS_2453C5E6B.2	peroxidase	2.3e-20	6	118	229	49.345
Traes_5DS_4056C1B83.1	peroxidase	4.2e-06	187	226	229	17.4672
Traes_2BS_8FF7B0EA2.1	peroxidase	6.9e-11	144	201	229	25.3275
Traes_2BS_B4AB09A4E.1	peroxidase	4.9e-20	132	229	229	42.7948
Traes_2BS_323D22B38.1	peroxidase	8.8e-15	3	50	229	20.9607
Traes_2BS_4FF4CEA9F.1	peroxidase	1.6e-22	139	229	229	39.738
Traes_2BS_AABEC0F2F.1	peroxidase	2.5e-18	139	224	229	37.5546
Traes_1BS_B9BB96F8A1.1	peroxidase	7e-28	1	87	229	37.9913
Traes_1BS_B9BB96F8A.1	peroxidase	7e-28	1	87	229	37.9913
Traes_1BS_EA9A63F52.1	peroxidase	3.4e-28	1	92	229	40.1747
Traes_1BL_1CCE08A29.1	peroxidase	4.7e-11	162	227	229	28.821
Traes_1BL_55F0D425F.1	peroxidase	9.8e-08	182	227	229	20.0873
Traes_1BL_F143786F5.1	peroxidase	1.3e-11	1	48	229	20.9607
Traes_1BL_A63F6394F.1	peroxidase	2.4e-26	1	82	229	35.8079
Traes_1BL_88065F59A.1	peroxidase	2.2e-14	40	90	229	22.2707
Traes_4AL_FB21608E8.1	peroxidase	2.2e-05	1	30	229	13.1004
Traes_1DL_E98A5BDAA.1	peroxidase	7.4e-17	2	66	229	28.3843
Traes_1DL_42AF2107B.1	peroxidase	4.7e-11	162	227	229	28.821
Traes_1DL_274235AB5.1	peroxidase	2e-06	190	227	229	16.5939
Traes_1DL_7D6B9CC30.1	peroxidase	1.8e-06	187	224	229	16.5939
Traes_1DL_349C6F744.1	peroxidase	8.4e-15	6	61	229	24.4541
Traes_6AS_3E7F31AC9.1	peroxidase	4.7e-10	181	228	229	20.9607
Traes_5AL_D5799A17A.1	peroxidase	9.2e-15	1	67	229	29.2576
Traes_1AL_C53A9A6B2.1	peroxidase	1.9e-09	174	227	229	23.5808
Traes_1AL_13F863A51.1	peroxidase	5.6e-29	1	89	229	38.8646
Traes_6DS_EBBE8AE2A.2	peroxidase	0.00013	112	145	229	14.8472
Traes_6DL_3C4BCCB92.1	peroxidase	7.9e-20	139	228	229	39.3013
Traes_7AS_A76BFD751.1	peroxidase	8.1e-19	30	86	229	24.8908
Traes_7AS_B07C77A2C.1	peroxidase	3e-34	1	102	229	44.5415
Traes_7AS_88479E79B.1	peroxidase	5.9e-08	185	227	229	18.7773
Traes_7AS_785D97E5D.1	peroxidase	3.7e-13	3	55	229	23.1441
Traes_7AS_FE0E50F2E.2	peroxidase	5.9e-08	185	227	229	18.7773
Traes_7AL_53D418420.1	peroxidase	1.6e-32	15	95	229	35.3712
Traes_7AL_5C9D36038.1	peroxidase	2.1e-30	1	86	229	37.5546
Traes_7BS_FF9F03B12.1	peroxidase	8.9e-29	14	100	229	37.9913
Traes_7BS_5B31DD2DD.1	peroxidase	7.3e-07	5	39	229	15.2838
Traes_7BS_820E05B46.1	peroxidase	7.9e-11	182	229	229	20.9607
Traes_7BL_75AC97945.1	peroxidase	6.3e-14	139	203	229	28.3843
Traes_7BL_4D807C739.1	peroxidase	3.5e-13	151	229	229	34.4978
Traes_5BL_C805BCE80.1	peroxidase	9.5e-05	1	29	229	12.6638
Traes_7BL_4D042A34C.1	peroxidase	3.9e-09	1	37	229	16.1572
Traes_7BL_1E32B190F.1	peroxidase	1.4e-08	13	44	229	13.9738
Traes_7BL_820602F3E.1	peroxidase	3.2e-06	188	228	229	17.9039
Traes_7BL_D21E31CF4.2	peroxidase	6.8e-27	122	221	229	43.6681
Traes_7AL_36224D959.1	peroxidase	7.6e-20	143	228	229	37.5546
Traes_7AS_0611176A1.1	peroxidase	9.3e-12	3	52	229	21.8341
Triticum urartu
Gene ID	HMM name	E-value	HMM start	HMM end	HMM length	% Cover
TRIUR3_00766-P1	peroxidase	2.1e-26	3	89	229	37.9913
TRIUR3_03934-P1	peroxidase	4.6e-21	129	225	229	42.3581
TRIUR3_05100-P1	peroxidase	3.5e-14	148	227	229	34.9345
TRIUR3_05214-P1	peroxidase	5e-06	188	226	229	17.0306
TRIUR3_06317-P1	peroxidase	1.1e-12	1	69	229	30.131
TRIUR3_06319-P1	peroxidase	5.8e-27	3	100	229	42.7948
TRIUR3_06500-P1	peroxidase	2.3e-06	187	226	229	17.4672
TRIUR3_10572-P1	peroxidase	3.9e-30	1	87	229	37.9913
TRIUR3_11223-P1	peroxidase	9e-10	3	41	229	17.0306
TRIUR3_11223-P1	peroxidase	9.9e-23	121	228	229	47.1616
TRIUR3_12392-P1	peroxidase	8.2e-26	126	227	229	44.5415
TRIUR3_12393-P1	peroxidase	5.6e-11	162	227	229	28.821
TRIUR3_12531-P1	peroxidase	1.5e-23	1	77	229	33.6245
TRIUR3_12531-P1	peroxidase	1.2e-26	127	224	229	42.7948
TRIUR3_12532-P1	peroxidase	1.5e-25	5	108	229	45.4148
TRIUR3_12597-P1	peroxidase	1.4e-34	29	139	229	48.4716
TRIUR3_12597-P1	peroxidase	2.1e-10	181	229	229	21.3974
TRIUR3_12705-P1	peroxidase	2.6e-30	28	127	229	43.6681
TRIUR3_12705-P1	peroxidase	5.3e-07	183	229	229	20.524
TRIUR3_13346-P1	peroxidase	1.9e-22	2	109	229	47.1616
TRIUR3_13347-P1	peroxidase	2.5e-18	117	229	229	49.345
TRIUR3_15086-P1	peroxidase	1.7e-29	5	91	229	37.9913
TRIUR3_15087-P1	peroxidase	1e-13	2	64	229	27.5109
TRIUR3_16859-P1	peroxidase	1.5e-22	131	227	229	42.3581
TRIUR3_19670-P1	peroxidase	9.2e-29	2	90	229	38.8646
TRIUR3_19670-P1	peroxidase	6.3e-06	187	226	229	17.4672
TRIUR3_22288-P1	peroxidase	5.4e-31	4	88	229	37.1179
TRIUR3_23184-P1	peroxidase	8.4e-23	6	93	229	38.4279
TRIUR3_23184-P1	peroxidase	8.5e-26	132	229	229	42.7948
TRIUR3_24030-P1	peroxidase	1.3e-26	7	98	229	40.1747
TRIUR3_24030-P1	peroxidase	1.1e-21	125	227	229	44.9782
TRIUR3_24276-P1	peroxidase	8.5e-09	184	228	229	19.6507
TRIUR3_25326-P1	peroxidase	1e-26	116	227	229	48.9083
TRIUR3_26761-P1	peroxidase	7.6e-28	129	227	229	43.2314
TRIUR3_27403-P1	peroxidase	8.5e-29	5	89	229	37.1179
TRIUR3_27403-P1	peroxidase	2.7e-06	175	229	229	24.0175
TRIUR3_28761-P1	peroxidase	2.7e-15	1	68	229	29.6943
TRIUR3_28761-P1	peroxidase	1.1e-07	169	229	229	26.6376
TRIUR3_29415-P1	peroxidase	1.6e-42	15	127	229	49.345
TRIUR3_29854-P1	peroxidase	3.2e-11	145	227	229	36.2445
TRIUR3_29936-P1	peroxidase	4.3e-31	67	177	229	48.4716
TRIUR3_30263-P1	peroxidase	2.9e-19	41	133	229	40.6114
TRIUR3_30251-P1	peroxidase	2.3e-06	1	30	229	13.1004
TRIUR3_33073-P1	peroxidase	1.3e-13	152	228	229	33.6245
TRIUR3_34365-P1	peroxidase	2.7e-26	2	110	229	47.5983
TRIUR3_35401-P1	peroxidase	2e-16	2	66	229	28.3843
TRIUR3_35401-P1	peroxidase	9e-07	179	226	229	20.9607
Aegilops tauschii
Gene ID	HMM name	E-value	HMM start	HMM end	HMM length	% Cover
EMT23587	peroxidase	1.5e-25	2	93	229	40.1747
EMT23587	peroxidase	5.3e-25	127	228	229	44.5415
EMT29366	peroxidase	2.4e-27	1	90	229	39.3013
EMT04830	peroxidase	0.00027	1	30	229	13.1004
EMT04830	peroxidase	2.9e-27	129	229	229	44.1048
EMT21580	peroxidase	2.2e-29	1	90	229	39.3013
EMT21580	peroxidase	1.9e-08	163	225	229	27.5109
EMT17419	peroxidase	3.3e-08	175	222	229	20.9607
EMT24853	peroxidase	6.1e-17	15	89	229	32.7511
EMT32534	peroxidase	1.3e-18	139	217	229	34.4978
EMT32945	peroxidase	7e-12	30	89	229	26.2009
EMT32945	peroxidase	1.8e-11	175	227	229	23.1441
EMT16502	peroxidase	4.1e-19	139	229	229	39.738
EMT20646	peroxidase	1.2e-27	3	95	229	40.6114
EMT20646	peroxidase	3e-11	163	228	229	28.821
EMT03431	peroxidase	4.6e-21	134	223	229	39.3013
EMT04929	peroxidase	4.7e-19	143	228	229	37.5546
EMT10455	peroxidase	6.9e-05	1	41	229	17.9039
EMT00429	peroxidase	4.4e-27	3	89	229	37.9913
EMT13230	peroxidase	3.1e-21	1	80	229	34.9345
EMT13230	peroxidase	0.00037	167	218	229	22.7074
EMT26114	peroxidase	0.00025	68	124	229	24.8908
EMT25224	peroxidase	5e-10	175	228	229	23.5808
EMT32709	peroxidase	3.5e-19	1	72	229	31.441
EMT32709	peroxidase	7.3e-13	142	227	229	37.5546
EMT06469	peroxidase	4.6e-16	38	110	229	31.8777
EMT29313	peroxidase	4.2e-06	187	226	229	17.4672
EMT16070	peroxidase	8.4e-06	3	30	229	12.2271
EMT04711	peroxidase	2e-22	130	227	229	42.7948
EMT01705	peroxidase	4.3e-27	8	87	229	34.9345
EMT01705	peroxidase	7.3e-22	138	227	229	39.3013
EMT20576	peroxidase	5.5e-25	129	228	229	43.6681
EMT24370	peroxidase	4.8e-31	1	89	229	38.8646
EMT25063	peroxidase	2.3e-22	124	227	229	45.4148
EMT10086	peroxidase	0.00032	116	148	229	14.4105
EMT08921	peroxidase	1.3e-06	165	229	229	28.3843
EMT08922	peroxidase	1.1e-05	1	29	229	12.6638
EMT04726	peroxidase	4.3e-24	2	89	229	38.4279
EMT04726	peroxidase	1e-20	144	229	229	37.5546
EMT10532	peroxidase	6e-14	39	94	229	24.4541
EMT10532	peroxidase	6.2e-23	132	229	229	42.7948
EMT12625	peroxidase	4.1e-26	1	90	229	39.3013
EMT12625	peroxidase	6.1e-07	175	223	229	21.3974
EMT28015	peroxidase	4.2e-26	1	80	229	34.9345
EMT28015	peroxidase	7.8e-32	113	224	229	48.9083
EMT28016	peroxidase	3.7e-30	5	116	229	48.9083
EMT28016	peroxidase	5.4e-11	162	229	229	29.6943
EMT03082	peroxidase	2.5e-13	130	179	229	21.8341
EMT07519	peroxidase	9.5e-08	174	224	229	22.2707
EMT08199	peroxidase	2.4e-10	176	229	229	23.5808
EMT14966	peroxidase	3e-06	188	227	229	17.4672
EMT03864	peroxidase	6.4e-12	1	55	229	24.0175
EMT03864	peroxidase	4e-05	175	224	229	21.8341
EMT24589	peroxidase	6.9e-30	2	87	229	37.5546
EMT13950	peroxidase	1.3e-20	1	94	229	41.048
EMT13950	peroxidase	1.2e-20	136	229	229	41.048
Brachypodium distachyon
Gene ID	HMM name	E-value	HMM start	HMM end	HMM length	% Cover
BRADI4G25650.1	peroxidase	0.00016	177	212	229	15.7205
Oryza sativa
Gene ID	HMM name	E-value	HMM start	HMM end	HMM length	% Cover
OS01T0293900-00	peroxidase	8.3e-05	2	38	229	16.1572
OS01T0293900-00	peroxidase	2.1e-05	190	229	229	17.4672
OS01T0378100-01	peroxidase	1.6e-33	39	149	229	48.4716
OS01T0962900-00	peroxidase	7.6e-06	1	31	229	13.5371
OS01T0327000-01	peroxidase	4.4e-05	1	32	229	13.9738
OS01T0326100-01	peroxidase	1.4e-05	1	30	229	13.1004
OS03T0121200-02	peroxidase	3.7e-05	1	30	229	13.1004
OS03T0121300-02	peroxidase	7.3e-16	152	227	229	33.1878
OS03T0339400-01	peroxidase	8e-21	2	70	229	30.131
OS04T0602100-02	peroxidase	8e-14	2	90	229	38.8646
OS05T0135400-01	peroxidase	6.5e-11	1	40	229	17.4672
OS05T0135400-01	peroxidase	1e-06	188	224	229	16.1572
OS06T0521900-00	peroxidase	0.00031	1	33	229	14.4105
OS06T0521900-00	peroxidase	4.7e-11	166	228	229	27.5109
OS06T0522100-00	peroxidase	1.3e-12	152	228	229	33.6245
OS07T0104233-00	peroxidase	7.9e-37	12	116	229	45.8515
OS07T0104100-01	peroxidase	1.1e-30	116	227	229	48.9083
OS07T0156910-00	peroxidase	5.2e-06	190	229	229	17.4672
OS07T0626700-01	peroxidase	1.2e-11	127	183	229	24.8908
OS07T0639500-00	peroxidase	8.8e-10	1	43	229	18.7773
OS07T0677200-02	peroxidase	2.2e-31	124	229	229	46.2882
OS09T0538600-01	peroxidase	1.2e-10	57	109	229	23.1441
OS10T0536600-00	peroxidase	2.9e-05	3	30	229	12.2271
OS11T0334938-00	peroxidase	1.1e-05	2	35	229	14.8472
OS12T0196300-01	peroxidase	2.7e-05	183	226	229	19.214
Zea mays
Gene ID	HMM name	E-value	HMM start	HMM end	HMM length	% Cover
Zm00001d037061_T002	peroxidase	1.9e-27	124	229	229	46.2882
Zm00001d002004_T002	peroxidase	2.4e-12	89	145	229	24.8908
Zm00001d002004_T001	peroxidase	2.1e-19	1	84	229	36.6812
Zm00001d002004_T001	peroxidase	7.2e-18	145	229	229	37.1179
Zm00001d008414_T002	peroxidase	1.3e-16	132	229	229	42.7948
Zm00001d052336_T002	peroxidase	1.9e-30	1	89	229	38.8646
Zm00001d047984_T001	peroxidase	3.9e-27	2	91	229	39.3013
Zm00001d002902_T001	peroxidase	3.5e-22	4	87	229	36.6812
Zm00001d002902_T001	peroxidase	9.1e-06	170	229	229	26.2009
Zm00001d025774_T001	peroxidase	4.3e-31	125	229	229	45.8515
Zm00001d045731_T001	peroxidase	4.5e-17	101	206	229	46.2882
Zm00001d048413_T005	peroxidase	8.9e-12	140	228	229	38.8646
Zm00001d048413_T004	peroxidase	1.8e-27	40	131	229	40.1747
Zm00001d030002_T001	peroxidase	1.3e-25	6	89	229	36.6812
Zm00001d019387_T001	peroxidase	2.2e-23	39	144	229	46.2882
Zm00001d030685_T003	peroxidase	1.3e-16	132	229	229	42.7948
Zm00001d019237_T001	peroxidase	6.6e-05	119	148	229	13.1004
Zm00001d021049_T001	peroxidase	2e-05	13	38	229	11.3537
Zm00001d019237_T002	peroxidase	0.00026	119	148	229	13.1004
Zm00001d038867_T001	peroxidase	1.3e-16	132	229	229	42.7948
Zm00001d022383_T002	peroxidase	1.3e-15	132	229	229	42.7948
Zm00001d022383_T001	peroxidase	1.3e-16	132	229	229	42.7948
Zm00001d019081_T001	peroxidase	0.00032	5	68	229	27.9476
Zm00001d052335_T002	peroxidase	2.1e-30	1	89	229	38.8646
Zm00001d052335_T002	peroxidase	4.9e-20	143	228	229	37.5546
Zm00001d028709_T009	peroxidase	1.3e-16	132	229	229	42.7948
Zm00001d028709_T005	peroxidase	2.1e-17	2	102	229	44.1048
Zm00001d028709_T014	peroxidase	1.3e-16	132	229	229	42.7948
Zm00001d028709_T010	peroxidase	3.5e-14	24	102	229	34.4978
Zm00001d028709_T008	peroxidase	1.4e-19	2	102	229	44.1048
Zm00001d028709_T013	peroxidase	1.3e-16	132	229	229	42.7948
Zm00001d028709_T006	peroxidase	1.4e-19	2	102	229	44.1048
Zm00001d028709_T012	peroxidase	1.3e-16	132	229	229	42.7948
Zm00001d020786_T002	peroxidase	1.3e-16	132	229	229	42.7948
Zm00001d022456_T002	peroxidase	5.2e-14	5	61	229	24.8908
Zm00001d024749_T001	peroxidase	8.6e-11	161	224	229	27.9476
Zm00001d028709_T007	peroxidase	1.4e-19	2	102	229	44.1048
Zm00001d006937_T002	peroxidase	2.4e-18	139	229	229	39.738
Zm00001d030199_T001	peroxidase	2.8e-06	186	229	229	19.214
Zm00001d041939_T002	peroxidase	8.9e-07	132	227	229	41.9214
Zm00001d041939_T001	peroxidase	9.5e-07	132	154	229	10.0437
Zm00001d047066_T001	peroxidase	2.2e-12	89	156	229	29.6943
Zm00001d024253_T001	peroxidase	0.00028	126	148	229	10.0437
Zm00001d047757_T012	peroxidase	1.3e-16	132	229	229	42.7948
Zm00001d047757_T009	peroxidase	1.3e-16	132	229	229	42.7948
Zm00001d047757_T004	peroxidase	5.1e-19	2	102	229	44.1048
Zm00001d047757_T005	peroxidase	1.3e-16	132	229	229	42.7948
Zm00001d047757_T011	peroxidase	1.3e-16	132	229	229	42.7948
Zm00001d047757_T010	peroxidase	3e-16	132	228	229	42.3581
Zm00001d036835_T003	peroxidase	1.2e-27	1	88	229	38.4279
Zm00001d036835_T003	peroxidase	1.2e-07	188	228	229	17.9039
Zm00001d054096_T003	peroxidase	1.3e-16	132	229	229	42.7948
Zm00001d035336_T001	peroxidase	4.1e-15	2	67	229	28.821
Zm00001d017161_T001	peroxidase	0.00013	139	176	229	16.5939
Zm00001d016443_T001	peroxidase	3.6e-15	2	59	229	25.3275
Zm00001d014608_T003	peroxidase	4.3e-23	3	101	229	43.2314
Zm00001d007160_T002	peroxidase	6.4e-26	139	229	229	39.738
Zm00001d006936_T003	peroxidase	2.4e-18	139	229	229	39.738
Zm00001d038867_T002	peroxidase	1.9e-15	132	229	229	42.7948
Zm00001d051769_T001	peroxidase	9.3e-08	175	229	229	24.0175
Arabidopsis thaliana
Gene ID	HMM name	E-value	HMM start	HMM end	HMM length	% Cover
AT3G42570.1	peroxidase	4e-24	42	144	229	44.9782
Vitis vinifera
Gene ID	HMM name	E-value	HMM start	HMM end	HMM length	% Cover
VIT_12s0055g01070.t01	peroxidase	8.4e-32	1	87	229	37.9913
VIT_14s0068g01910.t01	peroxidase	1.5e-21	2	93	229	40.1747
VIT_14s0068g01900.t01	peroxidase	1.6e-22	130	214	229	37.1179
VIT_04s0023g03730.t01	peroxidase	3.6e-10	122	200	229	34.4978
VIT_11s0016g05310.t01	peroxidase	8.6e-25	125	228	229	45.4148
VIT_19s0014g02410.t01	peroxidase	1.6e-08	132	202	229	31.0044
Selaginella moellendorffii
Gene ID	HMM name	E-value	HMM start	HMM end	HMM length	% Cover
EFJ17524	peroxidase	4.4e-09	171	228	229	25.3275
EFJ05691	peroxidase	3.7e-14	142	228	229	37.9913
EFJ26454	peroxidase	7.3e-06	54	86	229	14.4105
EFJ11477	peroxidase	1.1e-26	2	108	229	46.7249
EFJ31802	peroxidase	4.4e-31	121	229	229	47.5983
EFJ32049	peroxidase	2.2e-24	67	152	229	37.5546
EFJ04718	peroxidase	2.6e-13	142	219	229	34.0611
EFJ24435	peroxidase	6.3e-08	174	217	229	19.214
EFJ06668	peroxidase	1.4e-28	1	93	229	40.6114
Physcomitrella patens
Gene ID	HMM name	E-value	HMM start	HMM end	HMM length	% Cover
PP1S9_70V6.1	peroxidase	7.7e-20	12	88	229	33.6245
PP1S260_25V6.1	peroxidase	1.9e-12	3	64	229	27.0742
PP1S260_25V6.2	peroxidase	1.1e-06	171	225	229	24.0175
PP1S256_82V6.1	peroxidase	2.2e-28	114	221	229	47.1616
PP1S256_80V6.2	peroxidase	2.2e-28	114	221	229	47.1616
PP1S256_80V6.1	peroxidase	8.3e-26	2	85	229	36.6812
PP1S232_69V6.1	peroxidase	1.4e-14	4	73	229	30.5677
PP1S232_69V6.1	peroxidase	1.7e-17	132	224	229	40.6114
PP1S1060_1V6.1	peroxidase	9.1e-24	137	226	229	39.3013
PP1S104_40V6.1	peroxidase	0.00012	191	229	229	17.0306
PP1S9_70V6.2	peroxidase	6.9e-11	139	223	229	37.1179
