# Supplementary material for: Genome-wide and evolutionary analysis of the class III peroxidase gene family in wheat and Aegilops tauschii reveals that some members are involved in stress responses
Source: BMC Genomics. 2019 Aug 22;20:666. doi: 10.1186/s12864-019-6006-5 (PMC6704529; doi:10.1186/s12864-019-6006-5)
Supplement: Supplementary file 15 — Table S3. Chromosome locations of T. aestivum class III peroxidases. (XLS 64 kb) [file 12864_2019_6006_MOESM15_ESM.xls]

## Sheet: Sheet1
Table S3: Chromosome locations of T. aestivum class III peroxidases.
Gene ID	Classification	Chromosome location	Chromosome length
Chromosome 1A
Traes_1AS_E790CFFA3.1	I	30397055-30398405	248437066
Traes_1AS_521412D61.1	I	31760992-31762763	248437066
Traes_1AS_EAC96C4AF.1	I	102672666-102674168	248437066
Traes_1AS_B16A9D49C.1	XII	103816171-103817972	248437066
Traes_1AS_206F286D6.1	II	106011081-106011964	248437066
Traes_1AS_C70D49E2E.4	VI	126411310-126416149	248437066
Traes_1AS_6C84785B3.2	I	154454693-154457716	248437066
Traes_1AS_EB43CB105.1	I	160418299-160420005	248437066
Traes_1AS_960D74F64.1	XII	160671274-160673020	248437066
Traes_1AS_BA86074B6.4	I	161707956-161708853	248437066
Traes_1AS_71E83DA18.1	II	162930050-162933620	248437066
Traes_1AS_9B0D36106.1	I	170646882-170648268	248437066
Traes_1AS_DEAC58FC4.1	I	173507429-173509090	248437066
Traes_1AL_03AFAB189.1	I	186135789-186137189	248437066
Traes_1AL_1DCEF18ED.1	V	196952705-196955125	248437066
Traes_1AL_C9FA47CAC.1	I	221145471-221146487	248437066
Traes_1AL_678C70D74.1	V	221472270-221473075	248437066
Traes_1AL_1F3A0CD1F.1	V	221693080-221694345	248437066
Traes_1AL_91E56EC8C.1	V	222953788-222955239	248437066
Traes_1AL_1D02EEFB9.1	V	223032093-223032761	248437066
Traes_1AL_D3291AC1A.1	V	223699311-223700190	248437066
Traes_1AL_38F9A30EA.1	I	230124454-230125960	248437066
Traes_1AL_FA9ADD395.1	I	230807980-230809252	248437066
Chromosome 1B
Traes_1BS_9DE1487A4.2	VI	51580334-51582830	295113561
Traes_1BS_871E20CF0.1	I	57543368-57544942	295113561
Traes_1BS_BE81667BB.1	XII	60887715-60889518	295113561
Traes_1BS_70E91236D.1	I	65695953-65696693	295113561
Traes_1BS_8A9C9C25B.1	I	65717978-65720253	295113561
Traes_1BS_8D082EFCB.1	II	88060601-88061834	295113561
Traes_1BS_307AF1E47.1	XII	92146717-92147868	295113561
Traes_1BS_6FE6E86C3.1	I	95293539-95295301	295113561
Traes_1BS_A6CD7F6E9.1	I	100534756-100536149	295113561
Traes_1BS_BA046E212.1	XII	106040000-106041525	295113561
Traes_1BS_2E766829E.1	II	113513451-113517489	295113561
Traes_1BS_996FEA483.1	I	114480917-114482033	295113561
Traes_1BS_892591EC7.1	I	114485570-114486719	295113561
Traes_1BS_C25C6D1AD.1	XII	115202508-115204017	295113561
Traes_1BL_A1264C411.1	V	176654388-176656672	295113561
Traes_1BL_34181088A.1	I	217391639-217392877	295113561
Traes_1BL_2F2FCE5CD.1	V	245221336-245222758	295113561
Traes_1BL_63874F598.1	V	246127399-246129048	295113561
Traes_1BL_488EB8124.1	V	247273227-247275546	295113561
Traes_1BL_4A6D65FC1.1	V	263577354-263578608	295113561
Chromosome 1D
Traes_1DS_942B31C32.1	II	14469255-14470608	135633378
Traes_1DS_C2A714DAA.1	I	34108190-34109532	135633378
Traes_1DS_103FB69FD.1	I	39842600-39843998	135633378
Traes_1DS_A23800206.1	II	42333125-42337161	135633378
Traes_1DS_3D2F70A22.1	I	56336069-56339093	135633378
Traes_1DS_578ADDF80.1	XII	58065356-58066870	135633378
Traes_1DS_D1434EA1A.1	I	58210610-58212157	135633378
Traes_1DS_BC8249382.1	I	65154519-65156061	135633378
Traes_1DS_E3419AD8F.1	VI	71777256-71780912	135633378
Traes_1DL_DD8D1FAF1.1	V	111518566-111519970	135633378
Traes_1DL_607C1A6E6.1	V	113357149-113358707	135633378
Chromosome 2A
Traes_2AS_2B95E681C.1	VII	10717689-10719957	254944609
Traes_2AS_007D8F7BD.1	VII	12276424-12280326	254944609
Traes_2AS_647C2FAA9.1	I	12558002-12559450	254944609
Traes_2AL_D9106B0A2.1	I	79311402-79315103	254944609
Traes_2AL_0A0101B75.1	IX	88407794-88408865	254944609
Traes_2AL_3FB8B316E.1	X	99448077-99449926	254944609
Traes_2AS_6CCC35B60.2	I	111632178-111633719	254944609
Traes_2AS_235EEA0AE.1	I	111635867-111638542	254944609
Traes_2AS_3F25BD910.1	I	119159862-119161168	254944609
Traes_2AS_5DF52D5D1.1	I	121329795-121330856	254944609
Traes_2AS_C24F72BD8.1	I	129920808-129922583	254944609
Traes_2AS_457604359.1	XVII	135870004-135871922	254944609
Traes_2AS_EE549925C.1	XVII	154763263-154764541	254944609
Traes_2AS_06C8A967F.1	XVII	179077759-179079238	254944609
Traes_2AS_52856F373.2	I	194981155-194982535	254944609
Traes_2AS_3161D54F8.1	XVII	208771339-208772967	254944609
Traes_2AS_E509AB03B.1	XVII	208838879-208840526	254944609
Traes_2AS_15ECF8D51.1	XVII	208860875-208862072	254944609
Traes_2AS_6AB3D73F7.1	XVII	208864192-208866230	254944609
Traes_2AS_64E41196E.1	XVII	209111566-209113099	254944609
Traes_2AS_B61433E58.1	I	209148778-209149839	254944609
Traes_2AS_5A380723F.1	XVII	209715924-209717388	254944609
Traes_2AS_E9319FCC2.1	XV	211376813-211378509	254944609
Traes_2AL_CB4646D94.1	V	221895637-221897193	254944609
Traes_2AL_F83C1236C.1	V	221979966-221981395	254944609
Traes_2AL_328819CF7.1	XV	240930015-240931705	254944609
Traes_2AL_229EBA080.1	VI	246249679-246251053	254944609
Traes_2AL_2224DCC1A.1	VI	246258433-246259560	254944609
Traes_2AL_C4CDAA081.1	VI	248648998-248650943	254944609
Traes_2AL_20BC426B9.1	VI	248655036-248656996	254944609
Chromosome 2B
Traes_2BS_96BDA5D90.1	VII	14030048-14032062	345274828
Traes_2BS_09313A224.1	I	16270324-16271716	345274828
Traes_2BS_232AE7601.1	I	19164927-19165809	345274828
Traes_2BS_1702DBE8E.1	XVII	22474748-22476274	345274828
Traes_2BS_19F05C27A.2	XVII	24166388-24168289	345274828
Traes_2BS_748791A12.1	XVII	25693482-25694915	345274828
Traes_2BS_990895438.1	XVII	26833988-26835666	345274828
Traes_2BS_1733E4AAF.1	XVII	26896961-26898169	345274828
Traes_2BS_B6EBC0962.1	XVII	27229352-27230989	345274828
Traes_2BS_8F766B5E9.1	XVII	27560992-27562290	345274828
Traes_2BS_EAB2C09D0.2	XVII	28477970-28479343	345274828
Traes_2BS_430425C78.1	XV	29201206-29203114	345274828
Traes_2BS_B973866E7.1	XVII	31826681-31828119	345274828
Traes_2BS_6AF2B850E.1	I	40605632-40606691	345274828
Traes_2BS_9D472D49F.1	I	46403251-46405229	345274828
Traes_2BS_0D9F92232.1	I	46612516-46613746	345274828
Traes_2BS_407669DEF.2	I	51178047-51179385	345274828
Traes_2BS_795AA5CD1.1	I	64402178-64403624	345274828
Traes_2BL_699DB5420.1	IX	95375446-95379042	345274828
Traes_2BL_F12DFCD3F.1	V	113203912-113205288	345274828
Traes_2BL_6AB029724.1	XIV	144872239-144873921	345274828
Traes_2BL_0E64D6FD8.1	V	164410736-164411821	345274828
Traes_2BL_0B6B429A5.1	X	173065314-173067114	345274828
Traes_2BL_C8F030038.2	VII	193923080-193927099	345274828
Traes_2BS_299A69B8D.1	I	205035291-205036715	345274828
Traes_2BL_52A703ADE.2	IX	224314852-224315880	345274828
Traes_2BL_7C2F474DE.1	V	281027230-281028685	345274828
Traes_2BL_E3222439E.1	VII	290549637-290551965	345274828
Traes_2BL_5FD649D78.1	V	300474344-300476026	345274828
Traes_2BL_04FAB4405.1	IX	306297441-306304243	345274828
Traes_2BL_E83F2E30C.1	V	312417002-312419250	345274828
Traes_2BL_A25152F2A.1	XV	326070237-326071629	345274828
Traes_2BL_600F0BE1B.1	XVI	328278407-328279777	345274828
Traes_2BL_6A97D0493.1	VI	342934559-342935591	345274828
Traes_2BL_E8A65526C.1	VI	342948275-342949934	345274828
Traes_2BL_100BB1B30.1	VI	343185775-343187550	345274828
Traes_2BL_C6A0AF0E7.1	VI	343216230-343217255	345274828
Traes_2BL_429364671.1	VI	343226520-343227545	345274828
Traes_2BL_8CD42B820.1	VI	343257287-343258812	345274828
Traes_2BL_1602CDCD2.1	VI	343502428-343504522	345274828
Traes_2BL_1B580814E.1	VI	343514382-343515851	345274828
Traes_2BL_2B45081D4.1	VI	343599518-343600486	345274828
Chromosome 2D
Traes_2DS_C1D783FD3.1	unclear_classification	4745756-4746421	150381694
Traes_2DS_E593E738D.1	VII	9899573-9901742	150381694
Traes_2DS_5AA2EEDB7.1	VII	11594432-11598495	150381694
Traes_2DS_9CFE43D77.1	I	12174009-12174706	150381694
Traes_2DS_3E640A897.1	XVII	15090581-15091771	150381694
Traes_2DS_6973E2FF5.1	XVII	17456100-17457766	150381694
Traes_2DS_577286E6C.1	XVII	18775446-18776853	150381694
Traes_2DS_2CCCA54C1.1	XVII	18898212-18899501	150381694
Traes_2DS_708F03DA3.1	XVII	18930875-18932303	150381694
Traes_2DS_D76AB139C.1	XVII	19273259-19274724	150381694
Traes_2DS_2A74B044A.2	XV	19523779-19524791	150381694
Traes_2DS_EAD771DF4.1	XVII	21580741-21582225	150381694
Traes_2DS_87EBC0D01.1	I	42868354-42870127	150381694
Traes_2DS_C3AFCFCD3.1	I	46323304-46324308	150381694
Traes_2DS_63426A89F.1	I	49087013-49089146	150381694
Traes_2DS_E6EDAED7B.1	I	52272342-52273385	150381694
Traes_2DS_EBDE1B880.2	I	58155947-58157803	150381694
Traes_2DL_59D310517.2	VII	69893793-69898788	150381694
Traes_2DL_CC04FA45B.1	XIV	70122462-70123679	150381694
Traes_2DL_B7D02BDDA.1	V	92870114-92871441	150381694
Traes_2DL_A80613857.1	V	128146442-128147870	150381694
Traes_2DL_59D2939D1.1	V	130839212-130841218	150381694
Traes_2DL_B9574CFF6.1	VI	137823004-137824495	150381694
Traes_2DL_50A85C4AC.1	XV	143318136-143319517	150381694
Chromosome 3A
Traes_3AL_78711D4EB.1	XII	164762967-164763679	185052605
Chromosome 3B
TRAES3BF171700070CFD_t1	unclear_classification	23524616-23525799	774434471
TRAES3BF048200030CFD_t1	unclear_classification	143476386-143477759	774434471
TRAES3BF089200050CFD_t1	unclear_classification	150137462-150138619	774434471
TRAES3BF089800050CFD_t1	unclear_classification	166100164-166101548	774434471
TRAES3BF098600080CFD_t1	unclear_classification	172531618-172532686	774434471
TRAES3BF089600110CFD_t1	unclear_classification	177914969-177916353	774434471
TRAES3BF008800120CFD_t1	unclear_classification	235865018-235866454	774434471
TRAES3BF008800130CFD_t1	unclear_classification	235870719-235872239	774434471
TRAES3BF008800140CFD_t1	unclear_classification	236031035-236033026	774434471
TRAES3BF008800150CFD_t1	unclear_classification	236048841-236050479	774434471
TRAES3BF063400100CFD_t1	unclear_classification	432136585-432142044	774434471
TRAES3BF111700060CFD_t1	unclear_classification	462427940-462429259	774434471
TRAES3BF082100020CFD_t1	unclear_classification	536496771-536497984	774434471
TRAES3BF082100010CFD_t1	unclear_classification	536545588-536546781	774434471
TRAES3BF023400070CFD_t1	unclear_classification	536669297-536670490	774434471
TRAES3BF023400050CFD_t1	unclear_classification	536796714-536797874	774434471
TRAES3BF117200110CFD_t1	unclear_classification	552023922-552025118	774434471
TRAES3BF090500030CFD_t1	unclear_classification	659807033-659807998	774434471
TRAES3BF090500040CFD_t1	unclear_classification	659829764-659830729	774434471
TRAES3BF110100010CFD_t1	unclear_classification	660846812-660847777	774434471
TRAES3BF110100020CFD_t1	unclear_classification	660869864-660870829	774434471
TRAES3BF110100050CFD_t1	unclear_classification	660942172-660943137	774434471
TRAES3BF110100060CFD_t1	unclear_classification	660962912-660963877	774434471
TRAES3BF110100090CFD_t1	unclear_classification	661107825-661108796	774434471
TRAES3BF110100100CFD_t1	unclear_classification	661171660-661172430	774434471
TRAES3BF091100040CFD_t1	unclear_classification	677364317-677365353	774434471
TRAES3BF072300070CFD_t1	unclear_classification	701367908-701369105	774434471
TRAES3BF072500040CFD_t1	unclear_classification	759056123-759057341	774434471
Chromosome 3D
Traes_3DS_C53724739.1	XIV	50055679-50057822	124322642
Traes_3DS_1A3A001FA.1	XIV	61962252-61963238	124322642
Chromosome 4A
Traes_4AS_5037D9A52.1	V	6400286-6403039	215863839
Traes_4AL_82DD84446.1	X	41658498-41660852	215863839
Traes_4AS_38E64EC24.1	XII	43964435-43965959	215863839
Traes_4AS_9EEABCE1C.1	VII	55390558-55393882	215863839
Traes_4AS_6DEC20069.1	XII	69339119-69341204	215863839
Traes_4AS_FA3D49516.1	XII	69343366-69345253	215863839
Traes_4AS_CECD2CB54.2	XVII	86799573-86801831	215863839
Traes_4AL_DF55853C2.2	XVII	127878007-127879814	215863839
Traes_4AL_596BAB8B9.1	I	166435482-166436957	215863839
Traes_4AL_454E2A798.1	I	179413232-179414698	215863839
Traes_4AL_723E53212.1	I	192756963-192758335	215863839
Traes_4AL_76AD727E3.1	I	202117646-202119096	215863839
Chromosome 4B
Traes_4BL_93CCF88F0.2	XVII	105566466-105568473	317344599
Traes_4BL_D98E5FD58.1	V	133668212-133671099	317344599
Traes_4BL_19FA6DCAD.1	VII	237641327-237643529	317344599
Traes_4BL_83EC83B10.1	XII	252827052-252828427	317344599
Traes_4BL_B15355188.1	I	284528275-284529996	317344599
Traes_4BL_905432683.1	unclear_classification	308592683-308596095	317344599
Traes_4BL_B4FD698F7.1	XVII	316497035-316498630	317344599
Chromosome 4D
Traes_4DL_4F52CA7F0.1	I	19137372-19139098	121193423
Traes_4DL_EDE7DDD20.2	unclear_classification	28123294-28128237	121193423
Traes_4DL_FB6118C7E.1	XII	28273563-28275360	121193423
Traes_4DS_78D7F1E8E.1	X	34743872-34745839	121193423
Traes_4DS_0B056789B.2	XVII	41491841-41492857	121193423
Traes_4DS_90B3A8BF0.1	XVII	56514274-56517747	121193423
Traes_4DL_8CE055F15.1	VII	94036880-94039798	121193423
Traes_4DL_9D525390D.2	XVII	106813537-106815561	121193423
Traes_4DL_A6041E3DC.1	V	119417591-119421701	121193423
Chromosome 5A
Traes_5AS_3AFCAA6AC.2	VII	35311251-35316152	148252673
Chromosome 5B
Traes_5BS_419BCF8CE.1	II	18891160-18893165	273623383
Traes_5BS_59E435FE8.1	V	85484718-85485686	273623383
Traes_5BL_3ED1B0234.2	XVII	111117391-111119896	273623383
Traes_5BL_3476E951B.2	IX	183094163-183096702	273623383
Traes_5BL_0D65F136A.1	V	223877794-223878958	273623383
Traes_5BL_36EBD512B.2	IX	224471081-224473958	273623383
Traes_5BL_1505DCD78.1	V	227774811-227776076	273623383
Chromosome 5D
Traes_5DS_A4C9A4476.1	II	20104113-20106001	161539237
Traes_5DL_D2F75A952.2	XVII	80572108-80574463	161539237
Traes_5DL_D28CDA8B4.2	IX	109562977-109565805	161539237
Traes_5DL_98AA0CF23.2	I	123406720-123407899	161539237
Traes_5DL_011018E3C.1	IX	131579412-131581278	161539237
Traes_5DL_C0A5AC8F4.1	V	133235467-133236461	161539237
Chromosome 6A
Traes_6AS_1F4965E2D.1	XVI	25208211-25209194	207910053
Traes_6AS_CC814F9FC.1	V	157879925-157882153	207910053
Traes_6AL_4986D4968.1	XIV	191739138-191741779	207910053
Traes_6AL_FE462C6F8.1	I	200337967-200339365	207910053
Traes_6AL_AB1775EE2.1	I	200416740-200417694	207910053
Traes_6AL_80FD46553.1	VII	204589683-204593693	207910053
Chromosome 6B
Traes_6BL_02C69069F.1	XIV	140114492-140118068	204046169
Traes_6BL_83DE6DC09.1	VII	200990584-200993594	204046169
Chromosome 6D
Traes_6DS_8256EE3C5.1	IX	5775474-5777061	177000238
Traes_6DS_9012BE7B3.1	IX	6621008-6623063	177000238
Traes_6DL_2012FD949.1	XIV	149696427-149699519	177000238
Traes_6DL_669361D62.1	I	154447676-154449712	177000238
Traes_6DL_3EF3193D0.1	V	160030003-160033374	177000238
Traes_6DL_4F21B8BCE.1	I	168503193-168504248	177000238
Traes_6DL_3F7FAE7F9.2	I	169431846-169432901	177000238
Traes_6DL_2A99B8CDC.1	VII	175611066-175614597	177000238
Chromosome 7A
Traes_7AS_E98EFC7A8.1	I	3687571-3689097	182007620
Traes_7AS_7232546E1.1	XVIII	52991713-52994312	182007620
Traes_7AL_D1CAF31D3.1	I	128172283-128173303	182007620
Traes_7AL_80967149B.1	XII	141586248-141587444	182007620
Traes_7AL_3E96F374E.2	IX	142531592-142532873	182007620
Traes_7AL_AA1C50065.1	II	160625153-160626817	182007620
Chromosome 7B
Traes_7BS_984D5C4A3.1	VII	62202977-62208071	251517909
Traes_7BS_EB50DB903.1	XVIII	113522993-113525111	251517909
Traes_7BS_3878BF050.1	VII	147381675-147385789	251517909
Chromosome 7D
Traes_7DS_D44B42D39.1	V	40073370-40074350	238042887
Traes_7DS_2076C1B03.1	XVIII	41894240-41896125	238042887
Traes_7DL_DB6471BF0.1	XVI	53745688-53747132	238042887
Traes_7DL_883CB0B5B.1	XVI	53750203-53751367	238042887
Traes_7DL_C9F7513F4.1	I	55299219-55300399	238042887
Traes_7DL_560FF4990.1	XVI	63605659-63606988	238042887
Traes_7DL_651CAFC08.1	XVI	73960551-73962055	238042887
Traes_7DL_464A8DB8D.1	XVI	80092686-80093979	238042887
Traes_7DS_F0152FC36.1	VII	91130740-91134567	238042887
Traes_7DL_602B9D252.1	XVI	105727609-105728847	238042887
Traes_7DS_F64FA7C37.1	VII	128526663-128529830	238042887
Traes_7DS_CABE66833.1	IX	137102463-137104728	238042887
Traes_7DL_4983085A1.1	XVI	151039755-151041102	238042887
Traes_7DL_6EFFDA6D1.1	I	171729615-171731531	238042887
Traes_7DL_CE37E2AF1.1	V	175372419-175373909	238042887
Traes_7DL_23C901DF6.1	IX	195692239-195693854	238042887
Traes_7DL_D99ED7064.1	XII	196346029-196347835	238042887
Traes_7DL_92A9F99F6.1	V	207718438-207723507	238042887
Traes_7DL_46D8A0EC9.1	V	209547557-209550424	238042887
Traes_7DL_3D602F140.1	II	215441739-215443480	238042887
Traes_7DL_C074DC1F6.2	I	216425959-216427647	238042887
