# Supplementary material for: Genome-wide and evolutionary analysis of the class III peroxidase gene family in wheat and Aegilops tauschii reveals that some members are involved in stress responses
Source: BMC Genomics. 2019 Aug 22;20:666. doi: 10.1186/s12864-019-6006-5 (PMC6704529; doi:10.1186/s12864-019-6006-5)
Supplement: Supplementary file 16 — Table S4. Collinearity events and Ka/Ks values of class III peroxidases among T. aestivum, B. distachyon and O. sativa. Sheet 1 was Ka/Ks values of collinearity events in T. aestivum class III peroxidases; sheet 2 was Ka/Ks values of collinearity events in all T. aestivum genes. Similarly, sheets 3-4 showed T. aestivum and B. distachyon. Sheets 5-6 showed T. aestivum and O. sativa. (XLS 5739 kb) [file 12864_2019_6006_MOESM16_ESM.xls]

## Sheet: PRX III in T. aestivum 
Table S4: Collinearity events and Ka/Ks values of class III peroxidases among T. aestivum, B. distachyon and O. sativa.
Gene ID	Subfamily	Chromosome	Gene ID	Subfamily	Chromosome	E_value	Ka	Ks	Ka/Ks
Traes_1AL_91E56EC8C.1	V	1A	Traes_1BL_63874F598.1	V	1B	0	0.0812372	0.19718	0.411994
Traes_1AL_678C70D74.1	V	1A	Traes_1BL_2F2FCE5CD.1	V	1B	3e-114	0.021158	0.104591	0.202293
Traes_1AL_1F3A0CD1F.1	V	1A	Traes_1BL_63874F598.1	V	1B	0	0.00341298	0.0592413	0.0576114
Traes_1AS_206F286D6.1	II	1A	Traes_1BS_8D082EFCB.1	II	1B	2e-167	0.0670277	0.18004	0.372294
Traes_1AS_6C84785B3.2	I	1A	Traes_1BS_871E20CF0.1	I	1B	1e-115	0.405514	1.04666	0.387435
Traes_1AL_1DCEF18ED.1	V	1A	Traes_1BL_A1264C411.1	V	1B	2e-140	0.0515648	0.0749009	0.68844
Traes_1AS_960D74F64.1	XII	1A	Traes_1BS_307AF1E47.1	XII	1B	1e-124	0.361918	0.3146	1.15041
Traes_1AS_960D74F64.1	XII	1A	Traes_1BS_C25C6D1AD.1	XII	1B	2e-160	0.0276671	0.0878931	0.314781
Traes_1AS_B16A9D49C.1	XII	1A	Traes_1BS_BE81667BB.1	XII	1B	0	0.0107457	0.159813	0.0672387
Traes_1AL_D3291AC1A.1	V	1A	Traes_1BL_2F2FCE5CD.1	V	1B	1e-145	0.0191857	0.131724	0.14565
Traes_1AS_DEAC58FC4.1	I	1A	Traes_1DS_BC8249382.1	I	1D	0	0.020251	0.0510836	0.396428
Traes_1AL_91E56EC8C.1	V	1A	Traes_1DL_DD8D1FAF1.1	V	1D	0	0.00270088	0.0346632	0.0779178
Traes_1AS_BA86074B6.4	I	1A	Traes_1DS_103FB69FD.1	I	1D	8e-157	0.0455488	0.269716	0.168877
Traes_1AS_9B0D36106.1	I	1A	Traes_1DS_C2A714DAA.1	I	1D	0	0.0477579	0.375178	0.127294
Traes_1BS_6FE6E86C3.1	I	1B	Traes_1DS_BC8249382.1	I	1D	0	0.00937722	0.0271172	0.345803
Traes_2AS_2B95E681C.1	VII	2A	Traes_2BS_96BDA5D90.1	VII	2B	0	0.0167946	0.0956709	0.175545
Traes_2AL_328819CF7.1	XV	2A	Traes_2BL_A25152F2A.1	XV	2B	0	0.0125293	0.100441	0.124743
Traes_2AS_5DF52D5D1.1	I	2A	Traes_2BS_9D472D49F.1	I	2B	2e-125	0.309244	0.43017	0.718888
Traes_2AS_647C2FAA9.1	I	2A	Traes_2BS_09313A224.1	I	2B	0	0.0201308	0.128888	0.156189
Traes_2AS_3F25BD910.1	I	2A	Traes_2BS_407669DEF.2	I	2B	9e-165	0.0909921	0.127808	0.711942
Traes_2AS_2B95E681C.1	VII	2A	Traes_2DS_E593E738D.1	VII	2D	0	0.0045363	0.188808	0.024026
Traes_2AS_647C2FAA9.1	I	2A	Traes_2DS_9CFE43D77.1	I	2D	2e-111	0.0492846	0.0787443	0.625881
Traes_2AS_007D8F7BD.1	VII	2A	Traes_2DS_5AA2EEDB7.1	VII	2D	0	0.047773	0.104594	0.456747
Traes_2AS_5DF52D5D1.1	I	2A	Traes_2DS_E6EDAED7B.1	I	2D	3e-127	0.322124	0.803617	0.400842
Traes_2AS_235EEA0AE.1	I	2A	Traes_2DS_C3AFCFCD3.1	I	2D	5e-152	0.161989	0.45356	0.357149
Traes_2AL_328819CF7.1	XV	2A	Traes_2DL_50A85C4AC.1	XV	2D	0	0.00973137	0.0910206	0.106914
Traes_2BS_232AE7601.1	I	2B	Traes_2DS_9CFE43D77.1	I	2D	2e-112	0.0412652	0.0802709	0.514074
Traes_2BS_748791A12.1	XVII	2B	Traes_2DS_577286E6C.1	XVII	2D	7e-137	0.21213	0.446257	0.475353
Traes_2BS_B6EBC0962.1	XVII	2B	Traes_2DS_2CCCA54C1.1	XVII	2D	0	0.0803519	0.4365	0.184082
Traes_2BS_8F766B5E9.1	XVII	2B	Traes_2DS_708F03DA3.1	XVII	2D	1e-167	0.0210294	0.200626	0.104819
Traes_2BS_407669DEF.2	I	2B	Traes_2DS_C3AFCFCD3.1	I	2D	0	0.0212749	0.0866695	0.245471
Traes_2BL_A25152F2A.1	XV	2B	Traes_2DL_50A85C4AC.1	XV	2D	0	0.0167878	0.123354	0.136094
Traes_2BS_748791A12.1	XVII	2B	Traes_2DS_708F03DA3.1	XVII	2D	9e-137	0.218327	0.423505	0.515524
Traes_2BS_8F766B5E9.1	XVII	2B	Traes_2DS_577286E6C.1	XVII	2D	1e-171	0.00796291	0.0943651	0.0843841
Traes_2BS_B973866E7.1	XVII	2B	Traes_2DS_6973E2FF5.1	XVII	2D	3e-169	0.0092705	0.111823	0.0829033
Traes_4AS_CECD2CB54.2	XVII	4A	Traes_4BL_93CCF88F0.2	XVII	4B	0	0.0168649	0.0752408	0.224146
Traes_4AL_76AD727E3.1	I	4A	Traes_7AS_E98EFC7A8.1	I	7A	0	0.0493599	0.260437	0.189527
Traes_4BL_905432683.1	unclear_classification	4B	Traes_4DL_A6041E3DC.1	V	4D	7e-102	0.022217	0.0414613	0.535848
Traes_5BL_0D65F136A.1	V	5B	Traes_5DL_C0A5AC8F4.1	V	5D	2e-137	0.239772	0.195759	1.22483
Traes_5BL_1505DCD78.1	V	5B	Traes_5DL_C0A5AC8F4.1	V	5D	1e-159	0.165252	0.102641	1.61
Traes_5BL_3476E951B.2	IX	5B	Traes_5DL_D28CDA8B4.2	IX	5D	8e-111	0.357449	0.279296	1.27982
Traes_6AL_80FD46553.1	VII	6A	Traes_6BL_83DE6DC09.1	VII	6B	0	0.0569536	0.150142	0.37933
Traes_6AL_FE462C6F8.1	I	6A	Traes_6DL_4F21B8BCE.1	I	6D	9e-180	0.0416388	0.188928	0.220395
Traes_6AL_4986D4968.1	XIV	6A	Traes_6DL_2012FD949.1	XIV	6D	0	0.106676	0.0520252	2.05046
Traes_6AL_FE462C6F8.1	I	6A	Traes_6DL_3F7FAE7F9.2	I	6D	1e-177	0.0459754	0.16121	0.285189
Traes_6BL_83DE6DC09.1	VII	6B	Traes_6DL_2A99B8CDC.1	VII	6D	0	0.0407487	0.143474	0.284016

## Sheet: All in T. aestivum 
Gene ID	Subfamily	Chromosome	Gene ID	Subfamily	Chromosome	E_value	Ka	Ks	Ka/Ks
Traes_1AL_4BF6C25E1.1	not_PRX_III	1A	Traes_1BL_A127DF6A9.1	not_PRX_III	1B	0	0.0107165	0.0175173	0.611764
Traes_1AL_4371A203C.2	not_PRX_III	1A	Traes_1BL_0AF8C8DB8.2	not_PRX_III	1B	0	0.00810709	0.0486197	0.166745
Traes_1AL_1FDDEE216.2	not_PRX_III	1A	Traes_1BL_F95F2B116.2	not_PRX_III	1B	0	0.0241189	0.101635	0.237308
Traes_1AL_FA27281BB.1	not_PRX_III	1A	Traes_1BL_CE5400281.2	not_PRX_III	1B	5e-122	0.00762395	0.0426858	0.178606
Traes_1AL_47171B309.1	not_PRX_III	1A	Traes_1BL_7BB61786E.2	not_PRX_III	1B	5e-103	0.187994	0.343161	0.547831
Traes_1AL_968B97E50.1	not_PRX_III	1A	Traes_1BL_058CD5BF0.1	not_PRX_III	1B	0	0.00766375	0.10714	0.0715304
Traes_1AL_5F65C4004.2	not_PRX_III	1A	Traes_1BL_263DE6AA9.1	not_PRX_III	1B	0	0.0186395	0.042436	0.439239
Traes_1AL_EB4B24BB0.3	not_PRX_III	1A	Traes_1BL_964766D0B.1	not_PRX_III	1B	7e-118	0.00908276	0.0307735	0.295148
Traes_1AL_A4A3A0A19.2	not_PRX_III	1A	Traes_1BL_A0C3596C6.1	not_PRX_III	1B	0	0.0129701	0.0753086	0.172226
Traes_1AL_496ED013C.1	not_PRX_III	1A	Traes_1BL_1B16D7F86.2	not_PRX_III	1B	0	0.00814751	0.0371166	0.219511
Traes_1AL_9B7A3A5BD.1	not_PRX_III	1A	Traes_1BL_A268F0B9A.2	not_PRX_III	1B	0	0.0381027	0.102111	0.37315
Traes_1AL_6E5BA9C6F.1	not_PRX_III	1A	Traes_1BL_E38BBC0DA1.1	not_PRX_III	1B	0	0.00501534	0.225881	0.0222035
Traes_1AL_CCD31FBE9.1	not_PRX_III	1A	Traes_1BL_1557A6E94.1	not_PRX_III	1B	0	0.0173508	0.118898	0.14593
Traes_1AL_C9F9021C3.1	not_PRX_III	1A	Traes_1BL_4DBB547AA.1	not_PRX_III	1B	3e-117	0.23316	0.338421	0.688965
Traes_1AL_309623B48.1	not_PRX_III	1A	Traes_1BL_46340D685.1	not_PRX_III	1B	0	0.0107542	0.0555576	0.193569
Traes_1AL_7FE24229E.2	not_PRX_III	1A	Traes_1BL_1837085FF.6	not_PRX_III	1B	0	0.0142959	0.0647705	0.220716
Traes_1AL_21D3FB6B5.1	not_PRX_III	1A	Traes_1BL_DD41A3C1C.1	not_PRX_III	1B	0	0.009451	0.0384177	0.246006
Traes_1AL_07A69DDDE.2	not_PRX_III	1A	Traes_1BL_0E23FAB50.2	not_PRX_III	1B	0	0.0115254	0.0984421	0.117078
Traes_1AL_245FEF7F6.1	not_PRX_III	1A	Traes_1BL_492A736EC.1	not_PRX_III	1B	0	0.0814254	0.0594006	1.37078
Traes_1AL_A23894122.1	not_PRX_III	1A	Traes_1BL_E9A5CDC40.1	not_PRX_III	1B	0	0.0266334	0.110568	0.240879
Traes_1AL_9C7BECFAC.1	not_PRX_III	1A	Traes_1BL_EB561E7B4.1	not_PRX_III	1B	0	0.0209194	0.0571048	0.366334
Traes_1AL_91E56EC8C.1	PRX_III_subfamily_V	1A	Traes_1BL_63874F598.1	PRX_III_subfamily_V	1B	0	0.0812372	0.19718	0.411994
Traes_1AL_36B201285.1	not_PRX_III	1A	Traes_1BL_D4A0D0191.1	not_PRX_III	1B	0	0.00274286	0.0961314	0.0285324
Traes_1AL_78178EEB7.2	not_PRX_III	1A	Traes_1BL_7DB957BCB.2	not_PRX_III	1B	0	0.169168	0.220635	0.766736
Traes_1AL_090571678.1	not_PRX_III	1A	Traes_1BL_5F74C58ED.1	not_PRX_III	1B	0	0	0.0317788	0
Traes_1AL_1EB3BBACE.2	not_PRX_III	1A	Traes_1BL_03512FE8C.2	not_PRX_III	1B	0	0.021207	0.0366489	0.578652
Traes_1AL_CDC56D57A.1	not_PRX_III	1A	Traes_1BL_4F70898B6.1	not_PRX_III	1B	3e-141	0.0088464	0.115785	0.0764037
Traes_1AL_BFDD733CB.2	not_PRX_III	1A	Traes_1BL_DED873B03.1	not_PRX_III	1B	0	0.0138117	0.0523158	0.264007
Traes_1AL_92E664DDF.2	not_PRX_III	1A	Traes_1BL_7C9EC3E70.1	not_PRX_III	1B	0	0.0135868	0.166189	0.081755
Traes_1AL_A418BBC30.1	not_PRX_III	1A	Traes_1BL_2DC5F0295.1	not_PRX_III	1B	5e-147	0.152886	0.190676	0.801814
Traes_1AL_7EAFBE83A.1	not_PRX_III	1A	Traes_1BL_722A8B838.2	not_PRX_III	1B	0	0.00401026	0.076442	0.0524615
Traes_1AL_AAB83FA9B.1	not_PRX_III	1A	Traes_1BL_2964F774E.1	not_PRX_III	1B	0	0.00806684	0.0799399	0.100911
Traes_1AL_2EC98608D.2	not_PRX_III	1A	Traes_1BL_A93F9F079.2	not_PRX_III	1B	0	0.0125849	0.128825	0.0976898
Traes_1AL_655CC891E.2	not_PRX_III	1A	Traes_1BL_52343A948.1	not_PRX_III	1B	4e-163	0.0215187	0.0701094	0.306931
Traes_1AL_8C0966B88.1	not_PRX_III	1A	Traes_1BL_131A2F9F7.1	not_PRX_III	1B	1e-134	0.0720987	0.127535	0.565323
Traes_1AL_7741BDA75.2	not_PRX_III	1A	Traes_1BL_A8F40C64A.1	not_PRX_III	1B	5e-138	0.0103134	0.111745	0.0922941
Traes_1AL_FA95898C7.2	not_PRX_III	1A	Traes_1BL_94C8B0C7F.1	not_PRX_III	1B	1e-155	0.0615169	0.0709361	0.867216
Traes_1AL_D5918162C.1	not_PRX_III	1A	Traes_1BL_F1EDDBE6E.1	not_PRX_III	1B	9e-157	0.002079	0.0607073	0.0342464
Traes_1AL_EF32AFA5E.1	not_PRX_III	1A	Traes_1BL_835F5BBEE.1	not_PRX_III	1B	0	0.0208575	0.0461684	0.451771
Traes_1AL_1A4360D8E.1	not_PRX_III	1A	Traes_1BL_710AB9F90.1	not_PRX_III	1B	0	0.00646904	0.0260048	0.248764
Traes_1AL_660FDCED9.1	not_PRX_III	1A	Traes_1BL_32F10AE2C.1	not_PRX_III	1B	0	0.0073425	0.0311643	0.235606
Traes_1AL_4E3F366BB.1	not_PRX_III	1A	Traes_1BL_5AD7A51E2.2	not_PRX_III	1B	0	0.00212596	0.0924482	0.0229963
Traes_1AL_699B447C5.1	not_PRX_III	1A	Traes_1BL_44CA59DC9.1	not_PRX_III	1B	3e-171	0.0578389	0.137369	0.421047
Traes_1AL_CF1508399.1	not_PRX_III	1A	Traes_1BL_B8E5E66B9.1	not_PRX_III	1B	0	0.0228807	0.0646554	0.353887
Traes_1AL_0226AAD07.1	not_PRX_III	1A	Traes_1BL_A7A180B22.1	not_PRX_III	1B	0	0.0317358	0.19736	0.160802
Traes_1AL_04952E149.1	not_PRX_III	1A	Traes_1BL_96CD95159.1	not_PRX_III	1B	1e-112	0.0147461	0.1125	0.131077
Traes_1AL_486E54C74.1	not_PRX_III	1A	Traes_1BL_0EABC6DF5.1	not_PRX_III	1B	0	0.118719	0.133907	0.886576
Traes_1AL_C67A37ED9.1	not_PRX_III	1A	Traes_1BL_887C24B80.2	not_PRX_III	1B	0	0.00271044	0.0477061	0.0568153
Traes_1AL_468A87BEC.1	not_PRX_III	1A	Traes_1BL_4E9E676BB.1	not_PRX_III	1B	2e-127	0.0257944	0.127902	0.201672
Traes_1AL_D51DB1D81.1	not_PRX_III	1A	Traes_1BL_8C17B7372.1	not_PRX_III	1B	1e-106	0.0308599	0.0086581	3.56428
Traes_1AL_12FE5575D.1	not_PRX_III	1A	Traes_1BL_079C49828.1	not_PRX_III	1B	0	0.00160428	0.0442933	0.0362194
Traes_1AL_C2313FF27.1	not_PRX_III	1A	Traes_1BL_26BC686B8.1	not_PRX_III	1B	0	0.0200753	0.142643	0.140738
Traes_1AS_09B08479A.1	not_PRX_III	1A	Traes_1BS_19BEB1F05.1	not_PRX_III	1B	2e-106	0.215057	0.393868	0.546013
Traes_1AS_70E8717D0.1	not_PRX_III	1A	Traes_1BS_F7B1A6268.1	not_PRX_III	1B	5e-175	0.0146235	0.0628041	0.232842
Traes_1AS_D58BCFA35.2	not_PRX_III	1A	Traes_1BS_E759ABAC6.2	not_PRX_III	1B	1e-161	0.0119723	0.0939705	0.127405
Traes_1AS_83385074B.1	not_PRX_III	1A	Traes_1BS_B9CBEFAE5.1	not_PRX_III	1B	0	0.0120308	0.105018	0.11456
Traes_1AS_04DF4F7FB.2	not_PRX_III	1A	Traes_1BS_087409F17.1	not_PRX_III	1B	0	0.0237368	0.407298	0.0582787
Traes_1AS_030F28AA6.1	not_PRX_III	1A	Traes_1BS_A78A21B9A.2	not_PRX_III	1B	0	0.0808088	0.31402	0.257336
Traes_1AS_87B7A8114.1	not_PRX_III	1A	Traes_1BS_B67548763.1	not_PRX_III	1B	0	0.0157509	0.177035	0.0889709
Traes_1AS_F6D02F41E.1	not_PRX_III	1A	Traes_1BS_2C98E723E.1	not_PRX_III	1B	0	0.0755201	0.189389	0.398756
Traes_1AS_415C76AEC.1	not_PRX_III	1A	Traes_1BS_B8C33CCAE.1	not_PRX_III	1B	0	0.0329902	0.137257	0.240354
Traes_1AS_581D331E0.1	not_PRX_III	1A	Traes_1BS_EC27CC4EA.1	not_PRX_III	1B	0	0.0719283	0.205748	0.349594
Traes_1AS_95D6767B0.2	not_PRX_III	1A	Traes_1BS_9E5BA3D1C.2	not_PRX_III	1B	0	0.0346629	0.106733	0.324762
Traes_1AS_C7A8188D1.1	not_PRX_III	1A	Traes_1BS_D8BFAA83B.1	not_PRX_III	1B	0	0.197861	0.147543	1.34104
Traes_1AS_C4ED9BEE6.1	not_PRX_III	1A	Traes_1BS_C5FC02149.1	not_PRX_III	1B	0	0.140613	0.371956	0.378037
Traes_1AS_E5BE5123B.1	not_PRX_III	1A	Traes_1BS_48138E80F.1	not_PRX_III	1B	2e-116	0.0338909	0.038785	0.873813
Traes_1AS_318C6D156.1	not_PRX_III	1A	Traes_1BS_EDF3D860E.1	not_PRX_III	1B	0	0.00584039	0.0626451	0.0932299
Traes_1AS_8B8D904D7.2	not_PRX_III	1A	Traes_1BS_837A25F65.1	not_PRX_III	1B	0	0.116922	0.198615	0.588689
Traes_1AS_429D67C42.1	not_PRX_III	1A	Traes_1BS_EB61B4270.2	not_PRX_III	1B	0	0.00393863	0.068212	0.0577411
Traes_1AS_10120B2AE.1	not_PRX_III	1A	Traes_1BS_A5F5EE6FC.1	not_PRX_III	1B	2e-134	0.0273753	0.0331284	0.826339
Traes_1AS_53CDC5AC0.2	not_PRX_III	1A	Traes_1BS_3E425BF7A1.1	not_PRX_III	1B	0	0.0137504	0.143077	0.0961046
Traes_1AS_FF9C111B2.1	not_PRX_III	1A	Traes_1BS_5B921E8FC.1	not_PRX_III	1B	7e-121	0.163145	0.331192	0.492599
Traes_1AS_ED31ACF8B.2	not_PRX_III	1A	Traes_1BS_14EE0FF24.1	not_PRX_III	1B	6e-147	0.0494078	0.210276	0.234967
Traes_1AS_0F3ACDCFB.2	not_PRX_III	1A	Traes_1BS_F01BB2CE3.1	not_PRX_III	1B	0	0.0336421	0.13797	0.243836
Traes_1AS_24669A518.1	not_PRX_III	1A	Traes_1BS_4617D95F3.1	not_PRX_III	1B	5e-147	0.00461274	0.142623	0.0323422
Traes_1AS_8F01029FE.1	not_PRX_III	1A	Traes_1BS_527ED00B9.1	not_PRX_III	1B	1e-125	0.0487011	0.275584	0.17672
Traes_1AS_B539C5643.1	not_PRX_III	1A	Traes_1BS_D792B4734.1	not_PRX_III	1B	0	0.0112257	0.0402331	0.279015
Traes_1AS_635B2EFA3.1	not_PRX_III	1A	Traes_1BS_B973673C2.1	not_PRX_III	1B	9e-173	0.00369914	0.147242	0.0251229
Traes_1AS_682A666AE.1	not_PRX_III	1A	Traes_1BS_757804D58.2	not_PRX_III	1B	0	0.00525078	0.0905485	0.0579886
Traes_1AS_BA6D9F02B.1	not_PRX_III	1A	Traes_1BS_3E74E05A1.1	not_PRX_III	1B	5e-101	0.0232127	0.0858078	0.27052
Traes_1AS_92A698B19.6	not_PRX_III	1A	Traes_1BS_118D12EED.1	not_PRX_III	1B	0	0.141221	0.310659	0.454584
Traes_1AS_A51A55BB8.1	not_PRX_III	1A	Traes_1BS_B43CD5380.1	not_PRX_III	1B	0	0.0453623	0.119443	0.379782
Traes_1AS_ECBA655E1.1	not_PRX_III	1A	Traes_1BS_C19ED77D4.1	not_PRX_III	1B	7e-136	0.00937879	0.0613281	0.152928
Traes_1AS_48F38E615.1	not_PRX_III	1A	Traes_1BS_B6D704FD0.1	not_PRX_III	1B	0	0.0990015	0.247139	0.40059
Traes_1AS_74635B7A6.2	not_PRX_III	1A	Traes_1BS_8C0F2821A.2	not_PRX_III	1B	3e-112	0.307608	0.444374	0.692228
Traes_1AS_0C27DAB0B.1	not_PRX_III	1A	Traes_1BS_7D4148ED1.2	not_PRX_III	1B	1e-176	0.0798182	0.16044	0.497496
Traes_1AS_BC9714E23.2	not_PRX_III	1A	Traes_1BS_68F77FAE7.1	not_PRX_III	1B	0	0.0252378	0.152421	0.165579
Traes_1AS_1E78AF081.1	not_PRX_III	1A	Traes_1BS_87F48901A.1	not_PRX_III	1B	5e-142	0.0680291	0.058926	1.15448
Traes_1AS_1CBC21AE8.1	not_PRX_III	1A	Traes_1BS_0BBB8886D.1	not_PRX_III	1B	0	0.00606677	0.0705217	0.0860269
Traes_1AL_E24D33899.1	not_PRX_III	1A	Traes_1BL_E69212CE6.1	not_PRX_III	1B	1e-116	0.0206097	0.055353	0.372333
Traes_1AL_63A09CA16.1	not_PRX_III	1A	Traes_1BL_CC5F2A1BD.1	not_PRX_III	1B	9e-129	0.0512224	0.196928	0.260107
Traes_1AL_91970EBB9.1	not_PRX_III	1A	Traes_1BL_401BAF780.1	not_PRX_III	1B	0	0.00545395	0.0674784	0.0808251
Traes_1AL_D25D2A8D7.1	not_PRX_III	1A	Traes_1BL_507203A4A.2	not_PRX_III	1B	0	0.0308096	0.121045	0.25453
Traes_1AL_BF9EF0CC9.2	not_PRX_III	1A	Traes_1BL_5AD66D520.2	not_PRX_III	1B	0	0.0174572	0.0384448	0.454086
Traes_1AL_6EF583CEF.2	not_PRX_III	1A	Traes_1BL_5AB8929EC.1	not_PRX_III	1B	6e-134	0.122829	0.173147	0.70939
Traes_1AL_EB2891F60.1	not_PRX_III	1A	Traes_1BL_4DBB547AA.1	not_PRX_III	1B	6e-117	0.0359761	0.0739574	0.486443
Traes_1AL_3336F1DFB.1	not_PRX_III	1A	Traes_1BL_B5933C412.2	not_PRX_III	1B	0	0.0318051	0.0973846	0.326593
Traes_1AL_3522B10C8.1	not_PRX_III	1A	Traes_1BL_0F794A1F4.1	not_PRX_III	1B	2e-103	0	0.0300943	0
Traes_1AL_BFEAF5CA7.1	not_PRX_III	1A	Traes_1BL_F62219F1F.1	not_PRX_III	1B	0	0.0195261	0.0699381	0.279192
Traes_1AL_C7C412713.1	not_PRX_III	1A	Traes_1BL_5AE63535D.1	not_PRX_III	1B	0	0.00318923	0.0611804	0.0521283
Traes_1AL_309623B48.1	not_PRX_III	1A	Traes_1BL_B4AFDB663.1	not_PRX_III	1B	6e-136	0.14417	0.478432	0.301339
Traes_1AL_764D4F4C2.1	not_PRX_III	1A	Traes_1BL_24EDD4855.1	not_PRX_III	1B	2e-167	0.0750282	0.226608	0.331093
Traes_1AL_A7100841D.2	not_PRX_III	1A	Traes_1BL_A2DA07F32.1	not_PRX_III	1B	0	0.0162528	0.0933605	0.174086
Traes_1AL_C234E74C5.2	not_PRX_III	1A	Traes_1BL_79727CFEF.1	not_PRX_III	1B	0	0.0430992	0.137784	0.312803
Traes_1AL_5262C43AF.1	not_PRX_III	1A	Traes_1BL_A4F949020.2	not_PRX_III	1B	3e-160	0.00232558	0.0183776	0.126544
Traes_1AL_678C70D74.1	PRX_III_subfamily_V	1A	Traes_1BL_2F2FCE5CD.1	PRX_III_subfamily_V	1B	3e-114	0.021158	0.104591	0.202293
Traes_1AL_1F3A0CD1F.1	PRX_III_subfamily_V	1A	Traes_1BL_63874F598.1	PRX_III_subfamily_V	1B	0	0.00341298	0.0592413	0.0576114
Traes_1AL_06FED2723.1	not_PRX_III	1A	Traes_1BL_5AEE95D4C.1	not_PRX_III	1B	6e-127	0.0143316	0.159249	0.0899949
Traes_1AL_59DAF08E2.1	not_PRX_III	1A	Traes_1BL_F63A1C348.1	not_PRX_III	1B	6e-171	0.0712414	0.1414	0.50383
Traes_1AL_39849C8EC.1	not_PRX_III	1A	Traes_1BL_121240F54.1	not_PRX_III	1B	9e-150	0.0147091	0.0933585	0.157555
Traes_1AL_BEFAA871B.1	not_PRX_III	1A	Traes_1BL_5059FD5F8.1	not_PRX_III	1B	2e-105	0.0221237	0.158291	0.139766
Traes_1AS_09B08479A.1	not_PRX_III	1A	Traes_1BS_60C94B6B9.1	not_PRX_III	1B	1e-108	0.0200569	0.0353353	0.567617
Traes_1AS_37424AFD6.1	not_PRX_III	1A	Traes_1BS_81F7DAE3E.1	not_PRX_III	1B	0	0.0153371	0.231746	0.0661805
Traes_1AS_63CA1B795.1	not_PRX_III	1A	Traes_1BS_2D29D1179.1	not_PRX_III	1B	0	0.0259368	0.121881	0.212804
Traes_1AS_04DF4F7FB.2	not_PRX_III	1A	Traes_1BS_C1C522D40.1	not_PRX_III	1B	0	0.0416818	0.45625	0.0913573
Traes_1AS_C1574E3E3.1	not_PRX_III	1A	Traes_1BS_37426DBD4.1	not_PRX_III	1B	0	0.137678	0.367211	0.37493
Traes_1AS_097B121E3.2	not_PRX_III	1A	Traes_1BS_EC27CC4EA.1	not_PRX_III	1B	0	0.056933	0.207884	0.273869
Traes_1AS_F6D02F41E.1	not_PRX_III	1A	Traes_1BS_16572370E.1	not_PRX_III	1B	0	0.199532	0.681941	0.292594
Traes_1AS_860F1C549.2	not_PRX_III	1A	Traes_1BS_A10F5E144.2	not_PRX_III	1B	0	0.138093	0.317273	0.435251
Traes_1AS_1976C9D1D.1	not_PRX_III	1A	Traes_1BS_C6599EAB0.1	not_PRX_III	1B	6e-149	0.0316067	0.123726	0.255457
Traes_1AS_F03FF6BAE.2	not_PRX_III	1A	Traes_1BS_44FD05188.2	not_PRX_III	1B	9e-109	0	0.019152	0
Traes_1AS_DA58633FE.1	not_PRX_III	1A	Traes_1BS_393024547.1	not_PRX_III	1B	0	0.0139238	0.190684	0.0730202
Traes_1AS_126301F41.1	not_PRX_III	1A	Traes_1BS_C7BCFEFA4.1	not_PRX_III	1B	0	0.0920502	0.164995	0.557896
Traes_1AS_396B5BC2F.2	not_PRX_III	1A	Traes_1BS_BEC0ABF3A.2	not_PRX_III	1B	0	0.197843	0.3683	0.537178
Traes_1AS_28062D839.1	not_PRX_III	1A	Traes_1BS_D6BE851A5.1	not_PRX_III	1B	4e-134	0.00804837	0.0611804	0.131551
Traes_1AS_ABA784C7C.1	not_PRX_III	1A	Traes_1BS_03473DC22.2	not_PRX_III	1B	0	0.0878719	0.136303	0.644682
Traes_1AS_A9C7F5BED.1	not_PRX_III	1A	Traes_1BS_2B7ACD6DD.2	not_PRX_III	1B	6e-109	0.027477	0.0579376	0.474251
Traes_1AS_4226C8D68.1	not_PRX_III	1A	Traes_1BS_83530A5811.3	not_PRX_III	1B	4e-103	0.0283426	0.110665	0.25611
Traes_1AS_271D545FA.1	not_PRX_III	1A	Traes_1BS_37301509F.1	not_PRX_III	1B	0	0.0314664	0.161903	0.194354
Traes_1AS_2889F3614.1	not_PRX_III	1A	Traes_1BS_F0F83F6BE.1	not_PRX_III	1B	7e-144	0.0105617	0.145182	0.0727482
Traes_1AS_E27ECC022.1	not_PRX_III	1A	Traes_1BS_C55011EE3.1	not_PRX_III	1B	9e-127	0.0786979	0.0976534	0.805891
Traes_1AS_D22DE2AC0.4	not_PRX_III	1A	Traes_1BS_328CAAF04.2	not_PRX_III	1B	0	0.00611624	0.0498937	0.122585
Traes_1AL_E885D6292.1	not_PRX_III	1A	Traes_1BL_BED8CA36E.2	not_PRX_III	1B	0	0.0448604	0.0953438	0.470512
Traes_1AL_0A1C67699.1	not_PRX_III	1A	Traes_1BL_DAC77FAA4.1	not_PRX_III	1B	1e-163	0.0136589	0.0512047	0.266751
Traes_1AL_78C449772.1	not_PRX_III	1A	Traes_1BL_61300EA7B.1	not_PRX_III	1B	0	0.0148203	0.12284	0.120647
Traes_1AL_5A7E85C4E.1	not_PRX_III	1A	Traes_1BL_2DE1B0930.1	not_PRX_III	1B	0	0.0173511	0.189117	0.0917479
Traes_1AL_68BD4719C.1	not_PRX_III	1A	Traes_1BL_B138B0027.1	not_PRX_III	1B	3e-168	0.0270747	0.0461882	0.586182
Traes_1AL_AF222553D.1	not_PRX_III	1A	Traes_1BL_9F08B6CF1.1	not_PRX_III	1B	2e-144	0.00448935	0.0501979	0.089433
Traes_1AL_CEA78C84D.2	not_PRX_III	1A	Traes_1BL_6741F0C8B.2	not_PRX_III	1B	7e-122	0.143178	0.247942	0.577463
Traes_1AL_2B4385CDC.1	not_PRX_III	1A	Traes_1BL_376BEA363.1	not_PRX_III	1B	1e-154	0.0394695	0.150672	0.261957
Traes_1AL_7CED5DF52.1	not_PRX_III	1A	Traes_1BL_68729B056.1	not_PRX_III	1B	0	0.0055122	0.0512258	0.107606
Traes_1AL_43F02DB49.1	not_PRX_III	1A	Traes_1BL_4D98420E8.1	not_PRX_III	1B	0	0.0128813	0.0594417	0.216705
Traes_1AL_CD486E87A.1	not_PRX_III	1A	Traes_1BL_9DDD4D7DE.1	not_PRX_III	1B	3e-136	0.0286146	0.079051	0.361977
Traes_1AL_24185F4B6.1	not_PRX_III	1A	Traes_1BL_DCFB989E4.2	not_PRX_III	1B	0	0.055893	0.13135	0.425528
Traes_1AL_41FDFD61D.1	not_PRX_III	1A	Traes_1BL_05EB7AD97.1	not_PRX_III	1B	0	0.0380129	0.0109263	3.47902
Traes_1AL_5D90CAB50.1	not_PRX_III	1A	Traes_1BL_94C8B0C7F.1	not_PRX_III	1B	2e-104	0.234978	1.30146	0.180549
Traes_1AL_A7739BD6B.1	not_PRX_III	1A	Traes_1BL_F5C61E8A2.1	not_PRX_III	1B	0	0.259646	0.380882	0.681697
Traes_1AL_58318C2E0.2	not_PRX_III	1A	Traes_1BL_FE7317276.1	not_PRX_III	1B	0	0.0164509	0.0844045	0.194905
Traes_1AL_B77576B84.2	not_PRX_III	1A	Traes_1BL_F37E96FFE.2	not_PRX_III	1B	0	0.0134107	0.0602961	0.222414
Traes_1AS_4E3E6D676.1	not_PRX_III	1A	Traes_1BS_2B4731927.1	not_PRX_III	1B	0	0.00560031	0.0510654	0.109669
Traes_1AS_3264B32DD1.1	not_PRX_III	1A	Traes_1BS_835A825DC.1	not_PRX_III	1B	1e-137	0.161009	0.200587	0.802688
Traes_1AS_0124778B8.2	not_PRX_III	1A	Traes_1BS_B77114AA4.1	not_PRX_III	1B	0	0.0187643	0.0269519	0.696215
Traes_1AS_8151CB220.1	not_PRX_III	1A	Traes_1BS_85E0CB8AE.1	not_PRX_III	1B	0	0.0129593	0.0376648	0.344069
Traes_1AS_5ECBE30EA.2	not_PRX_III	1A	Traes_1BS_0AC088DDF.1	not_PRX_III	1B	0	0.00455611	0.0486188	0.093711
Traes_1AS_13160329A.1	not_PRX_III	1A	Traes_1BS_62F9E18B0.1	not_PRX_III	1B	0	0.0539764	0.106627	0.506215
Traes_1AS_7D2AE9697.1	not_PRX_III	1A	Traes_1BS_9714F1DCB.1	not_PRX_III	1B	0	0.00149775	0.0299043	0.0500849
Traes_1AS_A39D59942.1	not_PRX_III	1A	Traes_1BS_48A785EDD.2	not_PRX_III	1B	0	0.00979434	0.0501081	0.195464
Traes_1AS_E5B39D122.1	not_PRX_III	1A	Traes_1BS_E05D6C92A1.2	not_PRX_III	1B	2e-154	0.0188755	0.0278067	0.678812
Traes_1AS_96F0745A2.1	not_PRX_III	1A	Traes_1BS_1F372BED3.1	not_PRX_III	1B	1e-133	0.0377506	0.0821389	0.459595
Traes_1AS_AB44CC48D.2	not_PRX_III	1A	Traes_1BS_A00884C26.1	not_PRX_III	1B	0	0.00921848	0.0090442	1.01927
Traes_1AS_D6FFAC991.1	not_PRX_III	1A	Traes_1BS_C7F30A549.1	not_PRX_III	1B	8e-138	0.0074151	0.0410058	0.18083
Traes_1AS_D3FD7FDDE.1	not_PRX_III	1A	Traes_1BS_1D0539FE0.1	not_PRX_III	1B	2e-146	0.0446029	0.0524091	0.851054
Traes_1AS_9A1861111.1	not_PRX_III	1A	Traes_1BS_24FC582AD.1	not_PRX_III	1B	0	0.02909	0.0998087	0.291457
Traes_1AS_93074CFEA.1	not_PRX_III	1A	Traes_1BS_84EDDA66B.1	not_PRX_III	1B	0	0.0199127	0.03847	0.517616
Traes_1AS_C45FD0BE8.1	not_PRX_III	1A	Traes_1BS_56AFEB204.1	not_PRX_III	1B	0	0.0175228	0.0631503	0.277478
Traes_1AS_2E8E096B8.1	not_PRX_III	1A	Traes_1BS_3B45E33F9.2	not_PRX_III	1B	4e-159	0.11508	0.194998	0.590159
Traes_1AS_EE4D82434.1	not_PRX_III	1A	Traes_1BS_0EEDCDBE1.1	not_PRX_III	1B	0	0.0651892	0.102726	0.634595
Traes_1AS_9D4506E73.2	not_PRX_III	1A	Traes_1BS_4A63D1DBC.2	not_PRX_III	1B	0	0.01056	0.100761	0.104803
Traes_1AS_91A304B6B.1	not_PRX_III	1A	Traes_1BS_087409F17.1	not_PRX_III	1B	0	0.0225864	0.322919	0.0699445
Traes_1AS_860F1C549.2	not_PRX_III	1A	Traes_1BS_C86C7CAF3.2	not_PRX_III	1B	0	0.107636	0.279966	0.384463
Traes_1AS_0A472C45D.1	not_PRX_III	1A	Traes_1BS_2D29D1179.1	not_PRX_III	1B	9e-176	0.210226	0.243122	0.864697
Traes_1AS_FBC23B71F.2	not_PRX_III	1A	Traes_1BS_9516CCD35.1	not_PRX_III	1B	0	0.0142616	0.0421847	0.338076
Traes_1AS_E2E5E14DC.1	not_PRX_III	1A	Traes_1BS_AC2B8F2DA.1	not_PRX_III	1B	2e-172	0.028821	0.0999042	0.288487
Traes_1AS_318C6D156.1	not_PRX_III	1A	Traes_1BS_BD6391ECB.1	not_PRX_III	1B	0	0.010427	0.0982067	0.106174
Traes_1AS_CED09577C.1	not_PRX_III	1A	Traes_1BS_7DB9FF03C.1	not_PRX_III	1B	0	0.0250704	0.107927	0.23229
Traes_1AS_5CFE36C1B.1	not_PRX_III	1A	Traes_1BS_4385A88DE.1	not_PRX_III	1B	0	0.0221774	0.0976265	0.227166
Traes_1AS_20FF2F450.1	not_PRX_III	1A	Traes_1BS_61FEA418F.1	not_PRX_III	1B	0	0.00264085	0.0532934	0.049553
Traes_1AS_F9013A945.1	not_PRX_III	1A	Traes_1BS_A3B2A0DAD.1	not_PRX_III	1B	0	0.0202696	0.30862	0.0656782
Traes_1AS_02E068C7E.2	not_PRX_III	1A	Traes_1BS_03473DC22.2	not_PRX_III	1B	3e-179	0.0310753	0.0377339	0.823537
Traes_1AL_2CB1F6DC2.1	not_PRX_III	1A	Traes_1BL_6419FCF64.1	not_PRX_III	1B	0	0.0062976	0.124227	0.0506943
Traes_1AL_2AD7BC3B3.2	not_PRX_III	1A	Traes_1BL_8414A93D1.2	not_PRX_III	1B	0	0.0129593	0.051532	0.25148
Traes_1AL_287433591.2	not_PRX_III	1A	Traes_1BL_EB3E94642.1	not_PRX_III	1B	2e-110	0.0129593	0.051532	0.25148
Traes_1AL_BA83A9010.1	not_PRX_III	1A	Traes_1BL_B6D397967.1	not_PRX_III	1B	1e-127	0.176327	0.0768262	2.29515
Traes_1AL_BCAF60B2A.2	not_PRX_III	1A	Traes_1BL_3DF7559DC.1	not_PRX_III	1B	6e-147	0.237446	0.38661	0.614174
Traes_1AL_6D1C60CD2.1	not_PRX_III	1A	Traes_1BL_F0FD9500F.2	not_PRX_III	1B	0	0.21976	0.534435	0.411201
Traes_1AL_3D34ABA52.1	not_PRX_III	1A	Traes_1BL_7F667EEA3.1	not_PRX_III	1B	6e-166	0.00393315	0.112491	0.0349641
Traes_1AL_BA559DE2A.1	not_PRX_III	1A	Traes_1BL_4D773D957.3	not_PRX_III	1B	3e-165	0.019557	0.0361615	0.540825
Traes_1AL_F18EC96DF.1	not_PRX_III	1A	Traes_1BL_C5FEAF06E.1	not_PRX_III	1B	0	0.0169665	0.0692578	0.244976
Traes_1AL_26E629ECA.1	not_PRX_III	1A	Traes_1BL_CC9CF3F5F.1	not_PRX_III	1B	4e-107	0.0369674	0.120189	0.307578
Traes_1AL_D0CB07C73.1	not_PRX_III	1A	Traes_1BL_D66BA864F.1	not_PRX_III	1B	0	0.0677813	0.202449	0.334808
Traes_1AL_EAE37DF16.1	not_PRX_III	1A	Traes_1BL_770224F66.2	not_PRX_III	1B	0	0.0155501	0.100509	0.154714
Traes_1AS_206F286D6.1	PRX_III_subfamily_II	1A	Traes_1BS_8D082EFCB.1	PRX_III_subfamily_II	1B	2e-167	0.0670277	0.18004	0.372294
Traes_1AS_61349C0F9.2	not_PRX_III	1A	Traes_1BS_85C7EF9D4.1	not_PRX_III	1B	0	0.120181	0.220542	0.544937
Traes_1AS_693A87F03.2	not_PRX_III	1A	Traes_1BS_217BCBF47.1	not_PRX_III	1B	1e-159	0.0111225	0.0692038	0.160722
Traes_1AS_4D4B7A137.2	not_PRX_III	1A	Traes_1BS_85E907491.1	not_PRX_III	1B	0	0.0186239	0.0488081	0.381573
Traes_1AS_06ED54842.2	not_PRX_III	1A	Traes_1BS_FEA181281.1	not_PRX_III	1B	0	0.0399634	0.17109	0.233581
Traes_1AS_45485DAE5.1	not_PRX_III	1A	Traes_1BS_51D0630EC.2	not_PRX_III	1B	3e-148	0.0441757	0.176436	0.250378
Traes_1AS_EC0C21510.1	not_PRX_III	1A	Traes_1BS_77D2B4C0D.2	not_PRX_III	1B	0	0.00732383	0.0819486	0.089371
Traes_1AS_02DF6F3EB.1	not_PRX_III	1A	Traes_1BS_4E905855D.1	not_PRX_III	1B	0	0.0138893	0.0314332	0.441867
Traes_1AS_0B3F4AE5E.1	not_PRX_III	1A	Traes_1BS_BEF75A847.1	not_PRX_III	1B	0	0.0107644	0.0480164	0.224183
Traes_1AS_D6DB96973.1	not_PRX_III	1A	Traes_1BS_DD370D1C7.1	not_PRX_III	1B	0	0.0287768	0.0528631	0.544364
Traes_1AS_A65558828.1	not_PRX_III	1A	Traes_1BS_E331512D8.1	not_PRX_III	1B	0	0.0170593	0.118046	0.144515
Traes_1AS_1F1C7CCF8.1	not_PRX_III	1A	Traes_1BS_EA8691D57.1	not_PRX_III	1B	6e-157	0.0207332	0.103048	0.201199
Traes_1AS_6B82B6F0D.1	not_PRX_III	1A	Traes_1BS_7C71DA159.1	not_PRX_III	1B	0	0.0129758	0.10352	0.125346
Traes_1AS_FDC3AF8A2.1	not_PRX_III	1A	Traes_1BS_520567B3A.1	not_PRX_III	1B	0	0.00538119	0.132969	0.0404695
Traes_1AS_777D95C94.2	not_PRX_III	1A	Traes_1BS_23156BD3C.2	not_PRX_III	1B	0	0.00513774	0.0794471	0.0646687
Traes_1AS_4939653B1.1	not_PRX_III	1A	Traes_1BS_6D4A8068C.1	not_PRX_III	1B	0	0.0142992	0.0591575	0.241714
Traes_1AS_536E18ACD.2	not_PRX_III	1A	Traes_1BS_CEB5DA163.3	not_PRX_III	1B	0	0.00133944	0.101334	0.013218
Traes_1AS_8F6669139.1	not_PRX_III	1A	Traes_1BS_796383BD4.1	not_PRX_III	1B	0	0.0198868	0.0682473	0.291393
Traes_1AS_621C9CE9F.1	not_PRX_III	1A	Traes_1BS_7E32EEF76.1	not_PRX_III	1B	0	0.00528986	0.163717	0.0323111
Traes_1AS_6CB929C18.1	not_PRX_III	1A	Traes_1BS_F154457A6.1	not_PRX_III	1B	0	0.213623	0.113696	1.87889
Traes_1AS_D50F8D61D.1	not_PRX_III	1A	Traes_1BS_9A3793C5D.1	not_PRX_III	1B	8e-143	0.00433684	0.0284058	0.152675
Traes_1AS_EC6D64B3B.1	not_PRX_III	1A	Traes_1BS_86B38C739.1	not_PRX_III	1B	0	0.0525322	0.168659	0.31147
Traes_1AS_3BB7078CB.1	not_PRX_III	1A	Traes_1BS_825CBD9B1.1	not_PRX_III	1B	0	0.0366031	0.131147	0.2791
Traes_1AL_4254BE1AF.1	not_PRX_III	1A	Traes_1BL_35E764B3E.2	not_PRX_III	1B	6e-176	0.17509	0.119216	1.46868
Traes_1AL_1CB3A83EE.1	not_PRX_III	1A	Traes_1BL_29B4E633D.1	not_PRX_III	1B	0	0.0226447	0.080127	0.28261
Traes_1AL_549195044.2	not_PRX_III	1A	Traes_1BL_967ACD44C.1	not_PRX_III	1B	2e-162	0.00629374	0.0259093	0.242914
Traes_1AL_1F3DFA098.1	not_PRX_III	1A	Traes_1BL_FF34C01A5.1	not_PRX_III	1B	6e-162	0.00893865	0.0636424	0.140451
Traes_1AL_399FDFAFE.2	not_PRX_III	1A	Traes_1BL_7D371727A.2	not_PRX_III	1B	0	0.016266	0.0826144	0.19689
Traes_1AL_3EC96C539.2	not_PRX_III	1A	Traes_1BL_FB9F64F641.2	not_PRX_III	1B	5e-104	0.00287219	0.195979	0.0146556
Traes_1AL_B889C5671.2	not_PRX_III	1A	Traes_1BL_9143E08FD.2	not_PRX_III	1B	0	0.00725206	0.033878	0.214064
Traes_1AL_A4B5C1474.2	not_PRX_III	1A	Traes_1BL_5D8D6B865.1	not_PRX_III	1B	6e-180	0.117351	0.280191	0.418824
Traes_1AL_B3CCB7327.1	not_PRX_III	1A	Traes_1BL_986C4F158.1	not_PRX_III	1B	2e-157	0.0234782	0.117175	0.200369
Traes_1AL_B2FC60651.1	not_PRX_III	1A	Traes_1BL_0CE9B415D.1	not_PRX_III	1B	0	0.00287943	0.0799465	0.0360169
Traes_1AS_E5BE5123B.1	not_PRX_III	1A	Traes_1BS_48138E80F1.1	not_PRX_III	1B	2e-116	0.0338909	0.038785	0.873813
Traes_1AS_126301F41.1	not_PRX_III	1A	Traes_1BS_0EFA39696.1	not_PRX_III	1B	0	0.152124	0.410583	0.370508
Traes_1AS_7350AC7C8.1	not_PRX_III	1A	Traes_1BS_B00164D10.1	not_PRX_III	1B	0	0.0068729	0.100149	0.0686271
Traes_1AS_565C47DE0.1	not_PRX_III	1A	Traes_1BS_04ABBE7F1.2	not_PRX_III	1B	2e-104	0.0105111	0.0481368	0.218359
Traes_1AS_54A7FBBFC.1	not_PRX_III	1A	Traes_1BS_D00BF5C95.2	not_PRX_III	1B	0	0.00603246	0.221197	0.0272718
Traes_1AS_838EAA78D.1	not_PRX_III	1A	Traes_1BS_DFFD29183.2	not_PRX_III	1B	0	0.0267532	0.118387	0.225981
Traes_1AS_E700FE9D9.2	not_PRX_III	1A	Traes_1BS_DB9A576D4.2	not_PRX_III	1B	0	0.0311391	0.0984105	0.31642
Traes_1AS_25FF0AAEF.1	not_PRX_III	1A	Traes_1BS_663567AA7.1	not_PRX_III	1B	2e-157	0.0970685	0.293591	0.330625
Traes_1AS_CE4EFB0AC.3	not_PRX_III	1A	Traes_1BS_9248013A7.1	not_PRX_III	1B	0	0.00858276	0.113462	0.0756446
Traes_1AS_B9D8170A7.1	not_PRX_III	1A	Traes_1BS_3B3922571.1	not_PRX_III	1B	0	0.0203912	0.16955	0.120267
Traes_1AL_CD9408167.1	not_PRX_III	1A	Traes_1BL_BF01E5F89.2	not_PRX_III	1B	0	0.0127064	0.0208407	0.609691
Traes_1AL_97A1E229C.1	not_PRX_III	1A	Traes_1BL_36B22EF51.1	not_PRX_III	1B	0	0.00171944	0.102014	0.016855
Traes_1AL_6A527F156.2	not_PRX_III	1A	Traes_1BL_6518E3320.1	not_PRX_III	1B	0	0.0133948	0.0353145	0.3793
Traes_1AL_5F778FAAB.1	not_PRX_III	1A	Traes_1BL_63F0F0FAA.1	not_PRX_III	1B	0	0.00590554	0.0698178	0.084585
Traes_1AL_954898895.1	not_PRX_III	1A	Traes_1BL_EDDD35B93.1	not_PRX_III	1B	5e-150	0.00402146	0.118044	0.0340674
Traes_1AL_6DBDBC64A.1	not_PRX_III	1A	Traes_1BL_D931EA570.1	not_PRX_III	1B	0	0.010692	0.0653978	0.163491
Traes_1AL_A54B21BC1.2	not_PRX_III	1A	Traes_1BL_137EA1D05.1	not_PRX_III	1B	0	0.0031679	0.0814358	0.0389006
Traes_1AL_7DF31F8B6.1	not_PRX_III	1A	Traes_1BL_16190D7C2.2	not_PRX_III	1B	0	0.0284898	0.0914696	0.311468
Traes_1AL_717D7D16F.2	not_PRX_III	1A	Traes_1BL_5FDA9FFC9.1	not_PRX_III	1B	0	0.0124092	0.0598898	0.207201
Traes_1AS_C0D4CD39A.2	not_PRX_III	1A	Traes_1BS_C2166CFB6.1	not_PRX_III	1B	0	0.115389	0.149971	0.769407
Traes_1AS_83A34BFC8.1	not_PRX_III	1A	Traes_1BS_AF95964AE.1	not_PRX_III	1B	0	0.00267618	0.0494515	0.0541174
Traes_1AS_CDD1E3AD2.2	not_PRX_III	1A	Traes_1BS_3AB310FAE.1	not_PRX_III	1B	0	0.052105	0.0670997	0.776532
Traes_1AS_8AF0BCC13.1	not_PRX_III	1A	Traes_1BS_D11AB25D6.1	not_PRX_III	1B	0	0.0312065	0.0420352	0.74239
Traes_1AS_3A19F50F7.1	not_PRX_III	1A	Traes_1BS_C6F54DA18.2	not_PRX_III	1B	0	0.0344939	0.0669268	0.515398
Traes_1AS_6C84785B3.2	PRX_III_subfamily_I	1A	Traes_1BS_871E20CF0.1	PRX_III_subfamily_I	1B	1e-115	0.405514	1.04666	0.387435
Traes_1AS_E58B0B23A.2	not_PRX_III	1A	Traes_1BS_DD36A7A9B.2	not_PRX_III	1B	0	0.00354925	0.136599	0.025983
Traes_1AS_D7D6A7944.1	not_PRX_III	1A	Traes_1BS_C5076EA00.1	not_PRX_III	1B	3e-145	0.0254262	0.0220604	1.15257
Traes_1AS_49C129246.1	not_PRX_III	1A	Traes_1BS_A9E18039A.1	not_PRX_III	1B	0	0.0105041	0.0369053	0.284623
Traes_1AL_CA17722B6.2	not_PRX_III	1A	Traes_1BL_F857E565C.2	not_PRX_III	1B	0	0.016348	0.0422067	0.387332
Traes_1AL_9D6B86169.1	not_PRX_III	1A	Traes_1BL_D8276D3DB.1	not_PRX_III	1B	0	0.0680081	0.332929	0.204272
Traes_1AL_24A602D25.1	not_PRX_III	1A	Traes_1BL_4D6AC15A1.1	not_PRX_III	1B	8e-136	0.00919552	0.0120606	0.762445
Traes_1AL_90D726EED.1	not_PRX_III	1A	Traes_1BL_9A091BB39.1	not_PRX_III	1B	0	0.0071973	0.0598898	0.120176
Traes_1AL_3BBC31BE9.1	not_PRX_III	1A	Traes_1BL_E861D2D21.2	not_PRX_III	1B	7e-103	0.0384075	0.117673	0.326392
Traes_1AL_A8F13C0C8.1	not_PRX_III	1A	Traes_1BL_8431E94FA.2	not_PRX_III	1B	0	0.0443732	0.0429515	1.0331
Traes_1AL_4F38F3938.1	not_PRX_III	1A	Traes_1BL_10F7957C1.1	not_PRX_III	1B	0	0.00207732	0.0852315	0.0243727
Traes_1AL_9142E30E21.2	not_PRX_III	1A	Traes_1BL_65B76BAF0.1	not_PRX_III	1B	2e-143	0.0044793	0.0623412	0.0718513
Traes_1AL_0A80F5807.1	not_PRX_III	1A	Traes_1BL_DA6486931.1	not_PRX_III	1B	0	0.121759	0.111373	1.09325
Traes_1AL_A2BFF08CD.2	not_PRX_III	1A	Traes_1BL_2B966C1A2.3	not_PRX_III	1B	0	0.0250579	0.0749583	0.334291
Traes_1AL_9D3A2CA99.1	not_PRX_III	1A	Traes_1BL_4F99047F1.1	not_PRX_III	1B	0	0.00655312	0.11294	0.0580229
Traes_1AL_AB7EA7570.1	not_PRX_III	1A	Traes_1BL_30CF86D20.1	not_PRX_III	1B	1e-133	0.0586599	0.142585	0.411404
Traes_1AL_095416BC0.1	not_PRX_III	1A	Traes_1BL_7C037D478.2	not_PRX_III	1B	0	0.00722298	0.144238	0.0500767
Traes_1AL_D933CF49C.2	not_PRX_III	1A	Traes_1BL_BEAA0F3D3.3	not_PRX_III	1B	8e-116	0.121282	0.0865596	1.40114
Traes_1AL_D14E918FD.1	not_PRX_III	1A	Traes_1BL_ACD20249A.2	not_PRX_III	1B	0	0.0659941	0.131623	0.501387
Traes_1AL_2BCECD5F2.2	not_PRX_III	1A	Traes_1BL_7A584FBE4.2	not_PRX_III	1B	1e-112	0.0159052	0.0429346	0.370451
Traes_1AL_B9A38E127.1	not_PRX_III	1A	Traes_1BL_408EABE70.1	not_PRX_III	1B	0	0.0211034	0.0685573	0.307821
Traes_1AL_545270630.1	not_PRX_III	1A	Traes_1BL_3BAB2E95C.1	not_PRX_III	1B	0	0.0124691	0.0699212	0.178331
Traes_1AL_C4B40A214.1	not_PRX_III	1A	Traes_1BL_1CCF44ECE.1	not_PRX_III	1B	0	0	0.0842498	0
Traes_1AL_0ECE6CCF4.2	not_PRX_III	1A	Traes_1BL_D305D7399.2	not_PRX_III	1B	0	0.0918667	0.0925823	0.99227
Traes_1AL_69C261072.1	not_PRX_III	1A	Traes_1BL_25B8AB99E.1	not_PRX_III	1B	2e-133	0.125053	0.0616071	2.02984
Traes_1AL_ECA71C310.2	not_PRX_III	1A	Traes_1BL_698AC1335.2	not_PRX_III	1B	0	0.010839	0.0931799	0.116323
Traes_1AL_C6A0E255E.1	not_PRX_III	1A	Traes_1BL_CA93E6359.1	not_PRX_III	1B	0	0.00691742	0.0386508	0.178972
Traes_1AL_A3AAE83D6.1	not_PRX_III	1A	Traes_1BL_ABD71C935.3	not_PRX_III	1B	2e-109	0.0179247	0.222104	0.0807041
Traes_1AL_0C24CBB55.1	not_PRX_III	1A	Traes_1BL_611DF0433.1	not_PRX_III	1B	0	0.00148939	0.118366	0.0125829
Traes_1AL_82FBE325B.1	not_PRX_III	1A	Traes_1BL_4B77DB315.2	not_PRX_III	1B	2e-126	0.142187	0.105702	1.34516
Traes_1AL_0AFB4491D.2	not_PRX_III	1A	Traes_1BL_8012EBC5A.2	not_PRX_III	1B	0	0.00922232	0.0851298	0.108332
Traes_1AL_070BDE975.1	not_PRX_III	1A	Traes_1BL_42AB72951.1	not_PRX_III	1B	0	0.0341418	0.141691	0.240959
Traes_1AL_29CA69628.2	not_PRX_III	1A	Traes_1BL_D3132086C.1	not_PRX_III	1B	0	0.0124135	0.0850556	0.145945
Traes_1AL_BFDD733CB.2	not_PRX_III	1A	Traes_1BL_1D76EAF00.1	not_PRX_III	1B	0	0.0861777	0.20852	0.413283
Traes_1AL_8E1027E44.1	not_PRX_III	1A	Traes_1BL_3CF664331.1	not_PRX_III	1B	0	0.00543333	0.0425408	0.127721
Traes_1AL_95235FDBD.2	not_PRX_III	1A	Traes_1BL_0302D9F63.1	not_PRX_III	1B	0	0.000738507	0.0244511	0.0302034
Traes_1AL_ED434CF8B.2	not_PRX_III	1A	Traes_1BL_5CE6A3954.1	not_PRX_III	1B	0	0.0958501	0.0804287	1.19174
Traes_1AL_B14FE48AF.1	not_PRX_III	1A	Traes_1BL_A9AC1340E.2	not_PRX_III	1B	6e-154	0.0699404	0.072635	0.962902
Traes_1AL_4C55714D9.1	not_PRX_III	1A	Traes_1BL_42AB72951.1	not_PRX_III	1B	0	0.123959	0.324363	0.382162
Traes_1AL_D9CCA97D9.2	not_PRX_III	1A	Traes_1BL_0AFB268D4.2	not_PRX_III	1B	0	0.0167661	0.0912745	0.183689
Traes_1AL_1A07CFC2B.1	not_PRX_III	1A	Traes_1BL_113D25C4F.1	not_PRX_III	1B	0	0.016743	0.0819245	0.204371
Traes_1AL_DEB3A0A18.1	not_PRX_III	1A	Traes_1BL_0DC9353BF.1	not_PRX_III	1B	2e-143	0.0357339	0.168898	0.211571
Traes_1AS_8ED9CE943.1	not_PRX_III	1A	Traes_1BS_107E10A97.1	not_PRX_III	1B	0	0.011348	0.0523714	0.216683
Traes_1AS_D82894875.2	not_PRX_III	1A	Traes_1BS_1D0539FE0.1	not_PRX_III	1B	2e-106	0.0784698	0.113209	0.693142
Traes_1AS_2C6F8DDDE.1	not_PRX_III	1A	Traes_1BS_3FEEE2A62.16	not_PRX_III	1B	0	0.00932896	0.032237	0.289386
Traes_1AS_3D844EBDB.1	not_PRX_III	1A	Traes_1BS_4575C99A4.2	not_PRX_III	1B	0	0.105992	0.125586	0.843982
Traes_1AS_AB51FE600.2	not_PRX_III	1A	Traes_1BS_655BE782B.2	not_PRX_III	1B	4e-165	0.0191234	0.102565	0.186452
Traes_1AS_8524B5BF9.1	not_PRX_III	1A	Traes_1BS_CF0E26C4F.1	not_PRX_III	1B	1e-129	0.0109043	0.0484528	0.225051
Traes_1AS_863D41595.2	not_PRX_III	1A	Traes_1BS_296641DAB.1	not_PRX_III	1B	0	0.0231455	0.0702267	0.329583
Traes_1AS_8A91EA75B1.3	not_PRX_III	1A	Traes_1BS_E832BE838.1	not_PRX_III	1B	0	0.0335641	0.121135	0.277081
Traes_1AL_3D6B6B6D1.1	not_PRX_III	1A	Traes_1BL_55E8EF551.1	not_PRX_III	1B	0	0.0209137	0.130187	0.160643
Traes_1AL_A1B2A8EB0.1	not_PRX_III	1A	Traes_1BL_190920E1E.1	not_PRX_III	1B	0	0.0458087	0.17155	0.267029
Traes_1AL_68F9D9453.2	not_PRX_III	1A	Traes_1BL_22ACD7F85.2	not_PRX_III	1B	0	0.153074	0.662704	0.230984
Traes_1AL_5C1CB556A.1	not_PRX_III	1A	Traes_1BL_83EB4F4FA.2	not_PRX_III	1B	0	0.0147695	0.0648862	0.227622
Traes_1AL_D46291CE2.1	not_PRX_III	1A	Traes_1BL_9B33DAB0A.1	not_PRX_III	1B	3e-165	0.0388958	0.143933	0.270236
Traes_1AL_BB4202556.1	not_PRX_III	1A	Traes_1BL_9CFA90539.1	not_PRX_III	1B	2e-115	0.216011	0.228525	0.945242
Traes_1AL_2B1000189.1	not_PRX_III	1A	Traes_1BL_49D3CF9D2.1	not_PRX_III	1B	0	0.0125931	0.060032	0.209773
Traes_1AL_E0773EAEA.1	not_PRX_III	1A	Traes_1BL_36D59E9CB.1	not_PRX_III	1B	0	0.00817381	0.080626	0.101379
Traes_1AL_E0B706A56.1	not_PRX_III	1A	Traes_1BL_4DE9BC061.1	not_PRX_III	1B	0	0.0148593	0.0611693	0.242921
Traes_1AL_F7D2C31DB.1	not_PRX_III	1A	Traes_1BL_F809FA27D.1	not_PRX_III	1B	0	0.0224923	0.0681978	0.32981
Traes_1AL_CF4148F55.1	not_PRX_III	1A	Traes_1BL_41DE875DC.1	not_PRX_III	1B	1e-111	0.0111474	0.0474466	0.234947
Traes_1AL_2FC3ECCEA.1	not_PRX_III	1A	Traes_1BL_B6112C79D.2	not_PRX_III	1B	0	0.0134428	0.0857311	0.156802
Traes_1AL_F1970FAAB.2	not_PRX_III	1A	Traes_1BL_E61918FA2.1	not_PRX_III	1B	0	0.00804297	0.0549445	0.146384
Traes_1AL_1DCEF18ED.1	PRX_III_subfamily_V	1A	Traes_1BL_A1264C411.1	PRX_III_subfamily_V	1B	2e-140	0.0515648	0.0749009	0.68844
Traes_1AL_5B738DB6D.1	not_PRX_III	1A	Traes_1BL_FFDE4542B.2	not_PRX_III	1B	0	0.0240364	0.283824	0.0846877
Traes_1AL_0D9C3AC58.1	not_PRX_III	1A	Traes_1BL_B904F7CA7.1	not_PRX_III	1B	0	0.0124632	0.0330604	0.376982
Traes_1AL_CF205C38E.2	not_PRX_III	1A	Traes_1BL_539A83077.2	not_PRX_III	1B	0	0.00486225	0.0947381	0.0513231
Traes_1AL_4BC2EC094.2	not_PRX_III	1A	Traes_1BL_6D967E09B.1	not_PRX_III	1B	0	0.0830132	0.205312	0.404327
Traes_1AL_AC276011F.1	not_PRX_III	1A	Traes_1BL_3BD29FFFF.2	not_PRX_III	1B	0	0.00544879	0.0414921	0.131321
Traes_1AL_F21267420.2	not_PRX_III	1A	Traes_1BL_A4D568472.4	not_PRX_III	1B	1e-175	0.136485	0.205895	0.662885
Traes_1AL_FE11953B2.2	not_PRX_III	1A	Traes_1BL_B1FAAEDB8.1	not_PRX_III	1B	0	0.0074151	0.0418227	0.177298
Traes_1AL_36750809D.1	not_PRX_III	1A	Traes_1BL_856856EA0.1	not_PRX_III	1B	0	0.018727	0.0935415	0.2002
Traes_1AS_C1C254BCE.1	not_PRX_III	1A	Traes_1BS_0078CCEFE.3	not_PRX_III	1B	0	0.019983	0.00383878	5.20556
Traes_1AS_75A83E28B.2	not_PRX_III	1A	Traes_1BS_60CAC4B07.2	not_PRX_III	1B	6e-127	0.00546824	0.0123017	0.444512
Traes_1AS_FE5279B08.1	not_PRX_III	1A	Traes_1BS_F56012515.1	not_PRX_III	1B	2e-108	0.0761694	0.0574821	1.3251
Traes_1AS_CCE6BC20C.1	not_PRX_III	1A	Traes_1BS_59F91C2FE.1	not_PRX_III	1B	3e-128	0.00980807	0.0509209	0.192614
Traes_1AS_D3B512D8B.2	not_PRX_III	1A	Traes_1BS_2A33D289F.1	not_PRX_III	1B	1e-172	0.00218222	0.0293641	0.0743158
Traes_1AS_011D425F8.2	not_PRX_III	1A	Traes_1BS_512E442A9.2	not_PRX_III	1B	0	0.0810056	0.0920258	0.880249
Traes_1AL_3CBBB729F1.1	not_PRX_III	1A	Traes_1BL_2E4E20FFF.1	not_PRX_III	1B	0	0.0220199	0.05204	0.423134
Traes_1AL_3C5F581AC.2	not_PRX_III	1A	Traes_1BL_4B257D004.1	not_PRX_III	1B	2e-122	0.131105	0.116577	1.12463
Traes_1AL_4D668D012.2	not_PRX_III	1A	Traes_1BL_C406A3802.1	not_PRX_III	1B	6e-121	0	0.0762561	0
Traes_1AL_8A88BD4BC.1	not_PRX_III	1A	Traes_1BL_356AA0A40.1	not_PRX_III	1B	2e-110	0.158783	0.210988	0.752568
Traes_1AL_69679A07E.1	not_PRX_III	1A	Traes_1BL_F65DE7954.1	not_PRX_III	1B	3e-104	0.0625066	0.0889331	0.702849
Traes_1AL_8302FC776.2	not_PRX_III	1A	Traes_1BL_9351EEDDF.1	not_PRX_III	1B	3e-133	0.0226677	0.0232127	0.976521
Traes_1AL_16EEDBBF0.1	not_PRX_III	1A	Traes_1BL_DF78E98F6.1	not_PRX_III	1B	0	0.00334007	0.0632369	0.0528183
Traes_1AL_7A43105B0.2	not_PRX_III	1A	Traes_1BL_C6F202394.1	not_PRX_III	1B	0	0.0164336	0.0516333	0.318276
Traes_1AL_6EE1EF2C1.1	not_PRX_III	1A	Traes_1BL_117662398.1	not_PRX_III	1B	1e-172	0.0971326	0.155611	0.624201
Traes_1AL_10D5A8CE5.1	not_PRX_III	1A	Traes_1BL_3EE8DA875.1	not_PRX_III	1B	0	0.0817571	0.159572	0.512354
Traes_1AL_3EC96C539.2	not_PRX_III	1A	Traes_1BL_0F1D3BB9E.1	not_PRX_III	1B	5e-104	0.00287357	0.15	0.0191572
Traes_1AL_2A1F22E15.1	not_PRX_III	1A	Traes_1BL_49B98A4F3.2	not_PRX_III	1B	0	0.0617402	0.00938415	6.5792
Traes_1AL_881A0ECDC.1	not_PRX_III	1A	Traes_1BL_D3E2887F4.1	not_PRX_III	1B	6e-175	0.0460075	0.128234	0.358776
Traes_1AL_2F1278623.1	not_PRX_III	1A	Traes_1BL_3E662FC82.1	not_PRX_III	1B	0	0.0633879	0.132349	0.478945
Traes_1AL_BB4202556.1	not_PRX_III	1A	Traes_1BL_FDF080D1A.1	not_PRX_III	1B	6e-179	0.0300954	0.0425018	0.708097
Traes_1AL_B069692AB.2	not_PRX_III	1A	Traes_1BL_502C24345.1	not_PRX_III	1B	3e-133	0.0476567	0.0624464	0.763162
Traes_1AL_DAA3531A3.2	not_PRX_III	1A	Traes_1BL_8C9675BDC.1	not_PRX_III	1B	0	0.00520798	0.140044	0.0371881
Traes_1AL_1150485FE.1	not_PRX_III	1A	Traes_1BL_38E885459.1	not_PRX_III	1B	0	0.194143	0.361978	0.536338
Traes_1AL_A78FD4ED4.1	not_PRX_III	1A	Traes_1BL_3D42EA937.1	not_PRX_III	1B	0	0.0111779	0.0506343	0.220756
Traes_1AL_52C5531A4.1	not_PRX_III	1A	Traes_1BL_B95F8C666.1	not_PRX_III	1B	0	0.0132568	0.0598075	0.221658
Traes_1AL_22D4D9883.1	not_PRX_III	1A	Traes_1BL_CA7AA51CD.2	not_PRX_III	1B	2e-126	0.104993	0.199515	0.52624
Traes_1AL_FC50A1181.1	not_PRX_III	1A	Traes_1BL_0BFA34BAC.1	not_PRX_III	1B	0	0.00120688	0.0594812	0.0202901
Traes_1AL_A2CED32B7.2	not_PRX_III	1A	Traes_1BL_A2968F649.1	not_PRX_III	1B	4e-142	0.0645352	0.229802	0.28083
Traes_1AL_30CB78219.1	not_PRX_III	1A	Traes_1BL_E1CE9CC41.1	not_PRX_III	1B	0	0.00231259	0.113506	0.0203741
Traes_1AL_ECA269DA3.1	not_PRX_III	1A	Traes_1BL_E623C0FF71.1	not_PRX_III	1B	0	0.0105504	0.12433	0.0848586
Traes_1AL_EB4C95189.1	not_PRX_III	1A	Traes_1BL_A762B63A2.2	not_PRX_III	1B	0	0.00333026	0.0460321	0.0723463
Traes_1AL_ADC801BEB.1	not_PRX_III	1A	Traes_1BL_E6A53E6FA.1	not_PRX_III	1B	1e-124	0.291554	0.0983348	2.96491
Traes_1AL_FE094DCAF.1	not_PRX_III	1A	Traes_1BL_74FC9D6D1.1	not_PRX_III	1B	9e-125	0.0186428	0.0472132	0.394863
Traes_1AL_3CE563661.1	not_PRX_III	1A	Traes_1BL_0269D9329.1	not_PRX_III	1B	0	0.0479374	0.192906	0.248501
Traes_1AL_D8B97BD8D.1	not_PRX_III	1A	Traes_1BL_F3035AD07.1	not_PRX_III	1B	3e-147	0.0157105	0.0717481	0.218968
Traes_1AL_596C0AD5A.1	not_PRX_III	1A	Traes_1BL_5C0E7A70E.2	not_PRX_III	1B	0	0.0103526	0.0963348	0.107465
Traes_1AL_A5FB19E3C.1	not_PRX_III	1A	Traes_1BL_E0E972134.1	not_PRX_III	1B	0	0.0111618	0.0818995	0.136287
Traes_1AS_41B85D3B9.1	not_PRX_III	1A	Traes_1BS_77C76D341.1	not_PRX_III	1B	4e-115	0.0161224	0.0542171	0.297368
Traes_1AS_09AF70829.1	not_PRX_III	1A	Traes_1BS_05BD11ABE.2	not_PRX_III	1B	2e-165	0.0126585	0.0977246	0.129533
Traes_1AS_D6451B90F.1	not_PRX_III	1A	Traes_1BS_931C293A4.1	not_PRX_III	1B	0	0.0311454	0.103078	0.302154
Traes_1AS_960D74F64.1	PRX_III_subfamily_XII	1A	Traes_1BS_307AF1E47.1	PRX_III_subfamily_XII	1B	1e-124	0.361918	0.3146	1.15041
Traes_1AS_9A3640C51.7	not_PRX_III	1A	Traes_1BS_A3E9CE04F.1	not_PRX_III	1B	2e-115	0.00318556	0.0378829	0.0840899
Traes_1AS_D25875432.1	not_PRX_III	1A	Traes_1BS_76843A34A.1	not_PRX_III	1B	1e-124	0.0468806	0.136823	0.342636
Traes_1AS_372F80BF9.2	not_PRX_III	1A	Traes_1BS_E5A12CB09.2	not_PRX_III	1B	4e-155	0.0117803	0.0747745	0.157545
Traes_1AS_CDFADEA22.1	not_PRX_III	1A	Traes_1BS_14E4464D7.1	not_PRX_III	1B	3e-137	0.00227488	0.0377676	0.0602338
Traes_1AL_FAF728A35.1	not_PRX_III	1A	Traes_1BL_6FE4EB955.1	not_PRX_III	1B	3e-136	0.0692133	0.0412121	1.67944
Traes_1AL_F3090C052.2	not_PRX_III	1A	Traes_1BL_C02854E2C.2	not_PRX_III	1B	0	0.0203725	0.0273691	0.744361
Traes_1AL_55440EF31.1	not_PRX_III	1A	Traes_1BL_EB95F4919.2	not_PRX_III	1B	0	0.0056604	0.024933	0.227024
Traes_1AL_672A850FF.2	not_PRX_III	1A	Traes_1BL_DCD58B6C1.2	not_PRX_III	1B	0	0.0678971	0.0284155	2.38944
Traes_1AL_A9E8A8D57.1	not_PRX_III	1A	Traes_1BL_1B9A4EE84.2	not_PRX_III	1B	5e-161	0.0631272	0.144284	0.437521
Traes_1AL_BBDA0E877.2	not_PRX_III	1A	Traes_1BL_1FC4B72FE.2	not_PRX_III	1B	0	0.00820661	0.0586937	0.139821
Traes_1AL_5A569D967.1	not_PRX_III	1A	Traes_1BL_C435BB8C3.1	not_PRX_III	1B	0	0.0214069	0.0301418	0.710207
Traes_1AL_207BA0BD9.2	not_PRX_III	1A	Traes_1BL_BDB972739.2	not_PRX_III	1B	2e-131	0.268199	0.261509	1.02558
Traes_1AL_2EBF6E6C5.1	not_PRX_III	1A	Traes_1BL_DAACABE3E.1	not_PRX_III	1B	0	0.0301516	0.0642214	0.469494
Traes_1AL_11AF18375.1	not_PRX_III	1A	Traes_1BL_79D33BCB4.1	not_PRX_III	1B	3e-122	0.107103	0.212195	0.504738
Traes_1AL_2DEFEB104.1	not_PRX_III	1A	Traes_1BL_94C8B0C7F.1	not_PRX_III	1B	4e-122	0.147166	0.401711	0.366347
Traes_1AL_8BC6D02D3.2	not_PRX_III	1A	Traes_1BL_0F963B20E.1	not_PRX_III	1B	0	0.0464453	0.0844954	0.549678
Traes_1AL_6ECBF9A0F.1	not_PRX_III	1A	Traes_1BL_59C620E19.2	not_PRX_III	1B	2e-104	0.140657	0.180852	0.777747
Traes_1AL_0F92F56F8.1	not_PRX_III	1A	Traes_1BL_84EEAC5D5.4	not_PRX_III	1B	0	0.0302814	0.0529166	0.572248
Traes_1AL_3564C0828.1	not_PRX_III	1A	Traes_1BL_9FCB31A4D.1	not_PRX_III	1B	0	0.0105622	0.0784191	0.134689
Traes_1AS_313B814FF.2	not_PRX_III	1A	Traes_1BS_9516324F0.2	not_PRX_III	1B	0	0.110636	0.235269	0.470253
Traes_1AS_29E6D9863.1	not_PRX_III	1A	Traes_1BS_891923EA9.2	not_PRX_III	1B	0	0.0275409	0.0788396	0.349328
Traes_1AS_960D74F64.1	PRX_III_subfamily_XII	1A	Traes_1BS_C25C6D1AD.1	PRX_III_subfamily_XII	1B	2e-160	0.0276671	0.0878931	0.314781
Traes_1AS_C5F7A1A51.1	not_PRX_III	1A	Traes_1BS_75EAA5C25.1	not_PRX_III	1B	2e-160	0.0503752	0.159662	0.315513
Traes_1AS_90677C42C.1	not_PRX_III	1A	Traes_1BS_1514DE4E9.2	not_PRX_III	1B	0	0.00231437	0.0283554	0.08162
Traes_1AS_EADB6A2A0.1	not_PRX_III	1A	Traes_1BS_8A19C460B.1	not_PRX_III	1B	4e-141	0	0.0442751	0
Traes_1AS_6DBF64866.1	not_PRX_III	1A	Traes_1BS_B1B8D51BE.1	not_PRX_III	1B	0	0.0586158	0.143708	0.407882
Traes_1AS_F0E3D5A6F.1	not_PRX_III	1A	Traes_1BS_EAEF5F7A61.4	not_PRX_III	1B	0	0.0433695	0.113492	0.382136
Traes_1AL_EA998D3E1.1	not_PRX_III	1A	Traes_1BL_0720A52EA.1	not_PRX_III	1B	3e-146	0.0759748	0.17494	0.43429
Traes_1AL_103266D84.1	not_PRX_III	1A	Traes_1BL_C87C08CEE.2	not_PRX_III	1B	0	0.0328207	0.118252	0.277549
Traes_1AL_B68AA4C68.1	not_PRX_III	1A	Traes_1BL_D633DA4E8.1	not_PRX_III	1B	0	0.00294841	0.0794648	0.0371033
Traes_1AL_D5664FB85.2	not_PRX_III	1A	Traes_1BL_79D11B199.2	not_PRX_III	1B	0	0.276498	0.150305	1.83958
Traes_1AL_6359D57C3.1	not_PRX_III	1A	Traes_1BL_4B20D3268.1	not_PRX_III	1B	3e-162	0	0.12137	0
Traes_1AL_7A4E7326F.2	not_PRX_III	1A	Traes_1BL_432BBE427.2	not_PRX_III	1B	4e-153	0.249952	0.425225	0.587811
Traes_1AL_449465EF7.2	not_PRX_III	1A	Traes_1BL_49F8F7A44.2	not_PRX_III	1B	0	0.00123165	0.133351	0.00923618
Traes_1AL_9787D4DC9.2	not_PRX_III	1A	Traes_1BL_5BC43A438.1	not_PRX_III	1B	0	0.00913307	0.0474862	0.192331
Traes_1AS_13A38567D.1	not_PRX_III	1A	Traes_1BS_92BCB7086.1	not_PRX_III	1B	4e-125	0.153622	0.0613491	2.50406
Traes_1AS_C64D8E678.2	not_PRX_III	1A	Traes_1BS_48978FD3C1.2	not_PRX_III	1B	0	0.0320008	0.134304	0.238272
Traes_1AS_03D4AAA3E.1	not_PRX_III	1A	Traes_1BS_3644A9277.2	not_PRX_III	1B	7e-109	0.0581941	0.00767723	7.58009
Traes_1AS_3FCB35E65.1	not_PRX_III	1A	Traes_1BS_15F9D276D.1	not_PRX_III	1B	0	0.000738189	0.0421599	0.0175093
Traes_1AS_651A2A839.1	not_PRX_III	1A	Traes_1BS_09CBCE13A.1	not_PRX_III	1B	7e-147	0.400776	0.66971	0.598432
Traes_1AS_5E8BF35BC.2	not_PRX_III	1A	Traes_1BS_478039FB4.2	not_PRX_III	1B	3e-115	0.0952917	0.159797	0.596331
Traes_1AS_D98E3A357.1	not_PRX_III	1A	Traes_1BS_824DD258F.1	not_PRX_III	1B	0	0.00120688	0.0274451	0.0439744
Traes_1AL_2EC583AC9.1	not_PRX_III	1A	Traes_1BL_19E07DA0F.1	not_PRX_III	1B	0	0.00888203	0.129483	0.0685963
Traes_1AL_3C5F581AC.2	not_PRX_III	1A	Traes_1BL_4B257D004.1	not_PRX_III	1B	2e-122	0.131105	0.116577	1.12463
Traes_1AL_CF6B4931E.1	not_PRX_III	1A	Traes_1BL_21B1A40D3.1	not_PRX_III	1B	0	0.00727058	0.0691867	0.105086
Traes_1AL_6EF583CEF.2	not_PRX_III	1A	Traes_1BL_E1C2BEBE7.1	not_PRX_III	1B	2e-128	0.080846	0.23326	0.346592
Traes_1AL_2F2E5017B.2	not_PRX_III	1A	Traes_1BL_E9549FBDC.2	not_PRX_III	1B	0	0.00798092	0.0433241	0.184214
Traes_1AL_0BAA20B76.1	not_PRX_III	1A	Traes_1BL_F8F8F3793.2	not_PRX_III	1B	3e-171	0.0857941	0.0680594	1.26058
Traes_1AL_F3779FF19.1	not_PRX_III	1A	Traes_1BL_D391EB3FA.1	not_PRX_III	1B	3e-164	0.0880758	0.27502	0.320252
Traes_1AL_323926E95.1	not_PRX_III	1A	Traes_1BL_0AD0FEF27.1	not_PRX_III	1B	0	0.0315068	0.0786394	0.40065
Traes_1AS_E25B3156C.1	not_PRX_III	1A	Traes_1BS_E27E48248.1	not_PRX_III	1B	2e-173	0.0163001	0.130315	0.125082
Traes_1AS_FAE71B5F8.1	not_PRX_III	1A	Traes_1BS_59A651123.1	not_PRX_III	1B	0	0.140365	0.582287	0.241058
Traes_1AS_73C2E93D4.2	not_PRX_III	1A	Traes_1BS_90AEC8678.1	not_PRX_III	1B	0	0.0239375	0.122537	0.195348
Traes_1AS_12E5ECBE2.1	not_PRX_III	1A	Traes_1BS_014C64CC2.2	not_PRX_III	1B	0	0.0111365	0.0821668	0.135536
Traes_1AS_979064394.2	not_PRX_III	1A	Traes_1BS_63D619FA7.2	not_PRX_III	1B	7e-152	0.0117121	0.0411591	0.284558
Traes_1AS_7BFBBDCE6.1	not_PRX_III	1A	Traes_1BS_F42414E18.1	not_PRX_III	1B	0	0.00692472	0.121435	0.0570239
Traes_1AS_251E1B39F.1	not_PRX_III	1A	Traes_1BS_1BDD19F27.1	not_PRX_III	1B	0	0.0171982	0.231536	0.0742788
Traes_1AS_B16A9D49C.1	PRX_III_subfamily_XII	1A	Traes_1BS_BE81667BB.1	PRX_III_subfamily_XII	1B	0	0.0107457	0.159813	0.0672387
Traes_1AS_67D323F9F.1	not_PRX_III	1A	Traes_1BS_215525F54.2	not_PRX_III	1B	5e-118	0	0.0262131	0
Traes_1AS_480C99F78.1	not_PRX_III	1A	Traes_1BS_4CE54FDB0.1	not_PRX_III	1B	0	0.0196759	0.0811602	0.242433
Traes_1AS_77FA29CF3.1	not_PRX_III	1A	Traes_1BS_0012F8EB1.1	not_PRX_III	1B	1e-139	0.0760439	0.217793	0.349156
Traes_1AS_1D5A1B790.2	not_PRX_III	1A	Traes_1BS_CDAE82BB5.1	not_PRX_III	1B	0	0.0216857	0.0600273	0.361264
Traes_1AS_4A925522B.1	not_PRX_III	1A	Traes_1BS_3CCED7301.1	not_PRX_III	1B	3e-167	0.0470711	0.0863304	0.545244
Traes_1AS_94E220218.1	not_PRX_III	1A	Traes_1BS_F0520EC18.1	not_PRX_III	1B	0	0.0373455	0.229113	0.163001
Traes_1AS_596896386.1	not_PRX_III	1A	Traes_1BL_56BFDECCE.1	not_PRX_III	1B	0	0.0243853	0.0157844	1.5449
Traes_1AL_7861D05C0.2	not_PRX_III	1A	Traes_1BL_AE1444DB0.1	not_PRX_III	1B	0	0.0244089	0.0888211	0.27481
Traes_1AL_9F7BACB04.1	not_PRX_III	1A	Traes_1BL_85AADBE7E.1	not_PRX_III	1B	0	0.149033	0.232707	0.64043
Traes_1AL_FACE446EE.1	not_PRX_III	1A	Traes_1BL_EFFEA6E06.1	not_PRX_III	1B	0	0.139646	0.325021	0.429653
Traes_1AL_A8C52986E.2	not_PRX_III	1A	Traes_1BL_19E9499CD.1	not_PRX_III	1B	4e-112	0.068889	0.154961	0.444558
Traes_1AL_744933633.1	not_PRX_III	1A	Traes_1BL_B4E3F3A72.1	not_PRX_III	1B	1e-149	0.0578625	0.14242	0.40628
Traes_1AL_A2CED32B7.2	not_PRX_III	1A	Traes_1BL_843D97D6C.2	not_PRX_III	1B	8e-148	0.0835096	0.205505	0.406363
Traes_1AL_1538AC680.1	not_PRX_III	1A	Traes_1BL_F1066854B.2	not_PRX_III	1B	2e-167	0.0291847	0.0844733	0.345491
Traes_1AL_ABEA95ABE.5	not_PRX_III	1A	Traes_1BL_7811216CE.2	not_PRX_III	1B	0	0.287683	0.322305	0.892581
Traes_1AL_E3E2C2A18.2	not_PRX_III	1A	Traes_1BL_E418EAA25.1	not_PRX_III	1B	4e-174	0.0499234	0.0252024	1.9809
Traes_1AL_9907E1500.2	not_PRX_III	1A	Traes_1BL_5C7C06485.2	not_PRX_III	1B	0	0.0319223	0.148256	0.215319
Traes_1AL_30C4B017F.1	not_PRX_III	1A	Traes_1BL_9360D8CEC.1	not_PRX_III	1B	0	0.0102434	0.122112	0.0838854
Traes_1AL_BCAF60B2A.2	not_PRX_III	1A	Traes_1BL_3C030942D.2	not_PRX_III	1B	6e-109	0.147135	0.199929	0.735934
Traes_1AL_68ED2185B.2	not_PRX_III	1A	Traes_1BL_3DBCF27F6.2	not_PRX_III	1B	0	0.0141813	0.0582181	0.243589
Traes_1AL_308EC1EFD.2	not_PRX_III	1A	Traes_1BL_C8E81CE39.2	not_PRX_III	1B	0	0.0312953	0.0486	0.643936
Traes_1AL_80D0BD0DC.1	not_PRX_III	1A	Traes_1BL_4026DC5011.2	not_PRX_III	1B	2e-174	0.0260197	0.16075	0.161864
Traes_1AL_BEFAA871B.1	not_PRX_III	1A	Traes_1BL_5AEE95D4C.1	not_PRX_III	1B	6e-108	0.0121019	0.14312	0.0845578
Traes_1AL_16EECD38D.2	not_PRX_III	1A	Traes_1BL_7AA5EFD05.2	not_PRX_III	1B	0	0.0204027	0.0394533	0.517135
Traes_1AL_D3291AC1A.1	PRX_III_subfamily_V	1A	Traes_1BL_2F2FCE5CD.1	PRX_III_subfamily_V	1B	1e-145	0.0191857	0.131724	0.14565
Traes_1AL_2D6E49CDD.2	not_PRX_III	1A	Traes_1BL_94BB89FB0.2	not_PRX_III	1B	0	0.017414	0.075956	0.229265
Traes_1AS_7B176B545.1	not_PRX_III	1A	Traes_1DS_3F816B920.1	not_PRX_III	1D	0	0.0154811	0.0404934	0.382312
Traes_1AS_D58BCFA35.2	not_PRX_III	1A	Traes_1DS_1DEF40DB5.1	not_PRX_III	1D	3e-162	0.00775702	0.0807955	0.096008
Traes_1AS_37424AFD6.1	not_PRX_III	1A	Traes_1DS_AAA7B8951.2	not_PRX_III	1D	0	0.0105176	0.1484	0.0708729
Traes_1AS_83385074B.1	not_PRX_III	1A	Traes_1DS_6B5065463.2	not_PRX_III	1D	0	0.0125395	0.0772905	0.162238
Traes_1AS_6052071D9.1	not_PRX_III	1A	Traes_1DS_6BA87D1DA.1	not_PRX_III	1D	1e-105	0.1349	0.268766	0.501924
Traes_1AS_04DF4F7FB.2	not_PRX_III	1A	Traes_1DS_91D9863D0.2	not_PRX_III	1D	0	0.0323442	0.396303	0.0816148
Traes_1AS_EE4D82434.1	not_PRX_III	1A	Traes_1DS_BF3A4AF27.1	not_PRX_III	1D	0	0.0582225	0.11139	0.52269
Traes_1AS_87B7A8114.1	not_PRX_III	1A	Traes_1DS_8FE31BBF3.1	not_PRX_III	1D	0	0.0101041	0.165751	0.0609597
Traes_1AS_14200F658.1	not_PRX_III	1A	Traes_1DS_84B6648C8.2	not_PRX_III	1D	3e-141	0.129364	0.140517	0.920632
Traes_1AS_097B121E3.2	not_PRX_III	1A	Traes_1DS_5E586FD73.2	not_PRX_III	1D	4e-129	0.0797853	0.133763	0.596469
Traes_1AS_9D4506E73.2	not_PRX_III	1A	Traes_1DS_77D05F27F.1	not_PRX_III	1D	0	0.0118923	0.101012	0.117732
Traes_1AS_860F1C549.2	not_PRX_III	1A	Traes_1DS_D462D6282.1	not_PRX_III	1D	0	0.174485	0.162851	1.07144
Traes_1AS_415C76AEC.1	not_PRX_III	1A	Traes_1DS_3214655B0.1	not_PRX_III	1D	0	0.0224736	0.095308	0.2358
Traes_1AS_581D331E0.1	not_PRX_III	1A	Traes_1DS_35F810075.1	not_PRX_III	1D	0	0.0854156	0.219609	0.388944
Traes_1AS_459048879.2	not_PRX_III	1A	Traes_1DS_85171B27B.1	not_PRX_III	1D	0	0.137922	0.168295	0.819524
Traes_1AS_AAB89883E1.1	not_PRX_III	1A	Traes_1DS_937EB36CF.2	not_PRX_III	1D	0	0.0789165	0.298095	0.264736
Traes_1AS_A23BA47E3.1	not_PRX_III	1A	Traes_1DS_D8A151F6E.2	not_PRX_III	1D	2e-134	0.376179	0.0328783	11.4416
Traes_1AS_655E0ECF6.1	not_PRX_III	1A	Traes_1DS_F800D5F6C.1	not_PRX_III	1D	9e-126	0.0336202	0.248918	0.135065
Traes_1AS_B06466383.2	not_PRX_III	1A	Traes_1DS_808499B49.1	not_PRX_III	1D	0	0.0131067	0.147845	0.0886516
Traes_1AS_FBC23B71F.2	not_PRX_III	1A	Traes_1DS_49778D85D.2	not_PRX_III	1D	0	0.0201793	0.0618859	0.326073
Traes_1AS_126301F41.1	not_PRX_III	1A	Traes_1DS_D1CE546A2.1	not_PRX_III	1D	0	0.11247	0.583132	0.192873
Traes_1AS_6D50BD2D8.1	not_PRX_III	1A	Traes_1DS_4D4EBDB6F.1	not_PRX_III	1D	0	0.155532	0.54839	0.283615
Traes_1AS_429D67C42.1	not_PRX_III	1A	Traes_1DS_80F18285E.1	not_PRX_III	1D	0	0.0628934	0.197861	0.317867
Traes_1AS_C668E446A.2	not_PRX_III	1A	Traes_1DS_3B7A35CC7.1	not_PRX_III	1D	3e-136	0.0477186	0.120528	0.395911
Traes_1AS_565C47DE0.1	not_PRX_III	1A	Traes_1DS_A20A4E400.1	not_PRX_III	1D	3e-105	0.0128071	0.0883373	0.14498
Traes_1AS_ED31ACF8B.2	not_PRX_III	1A	Traes_1DS_4390275D41.1	not_PRX_III	1D	6e-147	0.0405028	0.197044	0.205552
Traes_1AS_0F3ACDCFB.2	not_PRX_III	1A	Traes_1DS_889C95FE5.1	not_PRX_III	1D	0	0.0148612	0.0998073	0.148899
Traes_1AS_C249D9219.1	not_PRX_III	1A	Traes_1DS_B85BCC936.1	not_PRX_III	1D	3e-153	0.0136497	0.043403	0.314486
Traes_1AS_B282BFB83.1	not_PRX_III	1A	Traes_1DS_CE96E8BF0.1	not_PRX_III	1D	2e-123	0.0405746	0.214122	0.189493
Traes_1AS_271D545FA.1	not_PRX_III	1A	Traes_1DS_7BED2191F.1	not_PRX_III	1D	0	0.0404908	0.181161	0.223507
Traes_1AS_12E5ECBE2.1	not_PRX_III	1A	Traes_1DS_B079511CF.1	not_PRX_III	1D	0	0.00574244	0.0896589	0.0640477
Traes_1AS_4A6E603D3.1	not_PRX_III	1A	Traes_1DS_FEFAE4EB7.1	not_PRX_III	1D	0	0.0191217	0.202498	0.094429
Traes_1AS_979064394.2	not_PRX_III	1A	Traes_1DS_07CA2F6AE.1	not_PRX_III	1D	2e-129	0.0293915	0.0838436	0.350552
Traes_1AS_E4CE3B5D6.1	not_PRX_III	1A	Traes_1DS_96CCBF333.1	not_PRX_III	1D	0	0.00922379	0.0106103	0.869328
Traes_1AS_B9D8170A7.1	not_PRX_III	1A	Traes_1DS_0CB6BB053.1	not_PRX_III	1D	0	0.0161398	0.170091	0.0948891
Traes_1AS_689223B7D.1	not_PRX_III	1A	Traes_1DS_A6A528A3B.1	not_PRX_III	1D	3e-169	0.0243182	0.111981	0.217164
Traes_1AS_7421B0D41.1	not_PRX_III	1A	Traes_1DS_3C19E6131.2	not_PRX_III	1D	1e-119	0.00783297	0.0652585	0.12003
Traes_1AL_6CDAB2400.1	not_PRX_III	1A	Traes_1DL_291C515F3.1	not_PRX_III	1D	0	0.00283722	0.0647651	0.0438078
Traes_1AL_D74509506.2	not_PRX_III	1A	Traes_1DL_F4B23A668.1	not_PRX_III	1D	0	0.0126776	0.0719401	0.176225
Traes_1AL_98C3B8096.1	not_PRX_III	1A	Traes_1DL_941E96412.1	not_PRX_III	1D	8e-112	0	0.0384084	0
Traes_1AL_7352CCF39.2	not_PRX_III	1A	Traes_1DL_8428FC6E8.1	not_PRX_III	1D	0	0.0107916	0.0441655	0.244343
Traes_1AL_792843F86.1	not_PRX_III	1A	Traes_1DL_DD2D363B3.1	not_PRX_III	1D	0	0.0457546	0.0638529	0.716563
Traes_1AL_9EA8CBF9E.1	not_PRX_III	1A	Traes_1DL_6DCAF6C80.2	not_PRX_III	1D	0	0.0695715	0.167969	0.414192
Traes_1AL_0753233FD.1	not_PRX_III	1A	Traes_1DL_69D4A3E8B.1	not_PRX_III	1D	0	0.00108952	0.0510334	0.0213492
Traes_1AL_2EC583AC9.1	not_PRX_III	1A	Traes_1DL_BF74C173E.2	not_PRX_III	1D	0	0.00787151	0.108635	0.0724586
Traes_1AL_EBDF59DA7.1	not_PRX_III	1A	Traes_1DL_B4C5BD9DB.1	not_PRX_III	1D	0	0.00295713	0.0749375	0.0394612
Traes_1AL_D25D2A8D7.1	not_PRX_III	1A	Traes_1DL_964EBCEA7.1	not_PRX_III	1D	1e-116	0.22043	0.229213	0.96168
Traes_1AL_BF9EF0CC9.2	not_PRX_III	1A	Traes_1DL_6FC2A3EE3.2	not_PRX_III	1D	0	0.0143895	0.0234137	0.614577
Traes_1AL_F095B3F89.2	not_PRX_III	1A	Traes_1DL_946226A41.1	not_PRX_III	1D	9e-149	0	0.0371977	0
Traes_1AL_A4A3A0A19.2	not_PRX_III	1A	Traes_1DL_5CA468064.1	not_PRX_III	1D	0	0.0145089	0.0731296	0.1984
Traes_1AL_3336F1DFB.1	not_PRX_III	1A	Traes_1DL_B714F8325.2	not_PRX_III	1D	0	0.00305396	0.0798094	0.0382656
Traes_1AL_3BBC31BE9.1	not_PRX_III	1A	Traes_1DL_B046FCADC.2	not_PRX_III	1D	2e-123	0.00876989	0.0426294	0.205724
Traes_1AL_A8F13C0C8.1	not_PRX_III	1A	Traes_1DL_235BBD31F.1	not_PRX_III	1D	0	0.0460309	0.0481227	0.956532
Traes_1AL_BFEAF5CA7.1	not_PRX_III	1A	Traes_1DL_CBDC7F858.2	not_PRX_III	1D	0	0.0200531	0.0426869	0.469771
Traes_1AL_4F38F3938.1	not_PRX_III	1A	Traes_1DL_E4C722A62.1	not_PRX_III	1D	4e-107	0.798302	0.894776	0.89218
Traes_1AL_7E3623F89.1	not_PRX_III	1A	Traes_1DL_53C2C5E14.1	not_PRX_III	1D	0	0.0255247	0.0804457	0.317291
Traes_1AL_6F6838FF8.1	not_PRX_III	1A	Traes_1DL_184DB11A0.2	not_PRX_III	1D	8e-152	0.0190486	0.102835	0.185236
Traes_1AL_0A80F5807.1	not_PRX_III	1A	Traes_1DL_5F13FD194.1	not_PRX_III	1D	0	0.0109601	0.0708282	0.154742
Traes_1AL_49393CDA7.1	not_PRX_III	1A	Traes_1DL_0BB66CF71.1	not_PRX_III	1D	0	0.00508692	0.0360565	0.141082
Traes_1AL_B0EAE92EE.1	not_PRX_III	1A	Traes_1DL_4B1939000.2	not_PRX_III	1D	0	0.00176939	0.0513997	0.0344241
Traes_1AL_3791A0A3A.1	not_PRX_III	1A	Traes_1DL_1AEFC9365.1	not_PRX_III	1D	4e-152	0.211094	0.123408	1.71053
Traes_1AL_2EDF05396.2	not_PRX_III	1A	Traes_1DL_1141C575C.2	not_PRX_III	1D	0	0.00776204	0.0547189	0.141853
Traes_1AL_0C0DFBE2C.2	not_PRX_III	1A	Traes_1DL_CD63A9CDD.1	not_PRX_III	1D	0	0.0378072	0.160714	0.235246
Traes_1AL_245FEF7F6.1	not_PRX_III	1A	Traes_1DL_37CFA5738.1	not_PRX_III	1D	0	0.115117	0.107942	1.06647
Traes_1AL_39849C8EC.1	not_PRX_III	1A	Traes_1DL_1C25E3297.2	not_PRX_III	1D	7e-128	0.0243155	0.102461	0.237315
Traes_1AL_52FE5D716.1	not_PRX_III	1A	Traes_1DL_757719220.1	not_PRX_III	1D	0	0.0630664	0.0729427	0.864602
Traes_1AL_9A27D1D13.5	not_PRX_III	1A	Traes_1DL_8D9DE9057.2	not_PRX_III	1D	0	0.00589932	0.0979384	0.060235
Traes_1AL_78178EEB7.2	not_PRX_III	1A	Traes_1DL_B983D84A1.1	not_PRX_III	1D	5e-152	0.00223714	0.0569533	0.0392802
Traes_1AL_2D6E49CDD.2	not_PRX_III	1A	Traes_1DL_EFD05110D.2	not_PRX_III	1D	0	0.00562363	0.024362	0.230836
Traes_1AL_33C926BB4.1	not_PRX_III	1A	Traes_1DL_5A7CB709C.1	not_PRX_III	1D	0	0.0214833	0.066701	0.322084
Traes_1AL_8ACE80573.1	not_PRX_III	1A	Traes_1DL_DA0A1C04E.1	not_PRX_III	1D	0	0.00129632	0.0457364	0.0283432
Traes_1AL_CDC56D57A.1	not_PRX_III	1A	Traes_1DL_CC1643F98.2	not_PRX_III	1D	6e-119	0.117775	0.324783	0.362627
Traes_1AS_A90E617A6.1	not_PRX_III	1A	Traes_1DS_80EB298C9.1	not_PRX_III	1D	0	0.014272	0.13559	0.105258
Traes_1AS_39A586E3E.2	not_PRX_III	1A	Traes_1DS_463CB0B78.2	not_PRX_III	1D	0	0.0209309	0.131083	0.159677
Traes_1AS_972AA6CB4.1	not_PRX_III	1A	Traes_1DS_F69AA50CA.1	not_PRX_III	1D	0	0.011415	0.163104	0.0699857
Traes_1AS_BBA61C13B.1	not_PRX_III	1A	Traes_1DS_3C6EAAFFD.1	not_PRX_III	1D	9e-167	0.100135	0.362596	0.276161
Traes_1AS_04DF4F7FB.2	not_PRX_III	1A	Traes_1DS_DB6D05EE4.2	not_PRX_III	1D	0	0.0682724	0.750456	0.0909746
Traes_1AS_48F12954A.2	not_PRX_III	1A	Traes_1DS_84B6648C8.2	not_PRX_III	1D	0	0.113272	0.314366	0.360318
Traes_1AS_EA14D73CC.1	not_PRX_III	1A	Traes_1DS_7FA26F1F2.1	not_PRX_III	1D	1e-143	0.0900409	0.10009	0.899601
Traes_1AS_860F1C549.2	not_PRX_III	1A	Traes_1DS_54AAC5DC3.1	not_PRX_III	1D	0	0.132129	0.297253	0.444499
Traes_1AS_63248B421.1	not_PRX_III	1A	Traes_1DS_96A7AE226.1	not_PRX_III	1D	0	0.112473	0.200071	0.562165
Traes_1AS_658AB4BB1.2	not_PRX_III	1A	Traes_1DS_2BA3DF717.2	not_PRX_III	1D	0	0.00954998	0.138978	0.0687159
Traes_1AS_F84D7A1D5.1	not_PRX_III	1A	Traes_1DS_8965FF182.2	not_PRX_III	1D	3e-140	0.0606391	0.0736457	0.823389
Traes_1AS_C43FB2D5B.1	not_PRX_III	1A	Traes_1DS_F48ECE34A.1	not_PRX_III	1D	0	0.0167346	0.111661	0.14987
Traes_1AS_E2E5E14DC.1	not_PRX_III	1A	Traes_1DS_3C40BAEFD.1	not_PRX_III	1D	2e-173	0.0267664	0.0744909	0.359325
Traes_1AS_AAB89883E.1	not_PRX_III	1A	Traes_1DS_937EB36CF.2	not_PRX_III	1D	0	0.0789165	0.298095	0.264736
Traes_1AS_8B8D904D7.2	not_PRX_III	1A	Traes_1DS_E27E9EDCD.1	not_PRX_III	1D	0	0.142953	0.175454	0.81476
Traes_1AS_CED09577C.1	not_PRX_III	1A	Traes_1DS_25D4EF9E6.1	not_PRX_III	1D	0	0.0144203	0.11297	0.127647
Traes_1AS_814AE1377.1	not_PRX_III	1A	Traes_1DS_49778D85D.2	not_PRX_III	1D	3e-108	0.405889	0.923376	0.439571
Traes_1AS_28062D839.1	not_PRX_III	1A	Traes_1DS_08CFF7DB4.2	not_PRX_III	1D	3e-127	0.0659836	0.108993	0.605391
Traes_1AS_20FF2F450.1	not_PRX_III	1A	Traes_1DS_B29B193F5.1	not_PRX_III	1D	0	0.00330688	0.0663025	0.0498757
Traes_1AS_FAE71B5F8.1	not_PRX_III	1A	Traes_1DS_63DD45CC7.1	not_PRX_III	1D	0	0.138142	0.593098	0.232915
Traes_1AS_0B9295A68.1	not_PRX_III	1A	Traes_1DS_F14FF0AC4.2	not_PRX_III	1D	2e-176	0.0232909	0.100324	0.232158
Traes_1AS_E700FE9D9.2	not_PRX_III	1A	Traes_1DS_3B91A8AF9.1	not_PRX_III	1D	0	0.023162	0.100798	0.229786
Traes_1AS_ABA784C7C.1	not_PRX_III	1A	Traes_1DS_8E0E607C8.1	not_PRX_III	1D	0	0.00738581	0.0442443	0.166932
Traes_1AS_B539C5643.1	not_PRX_III	1A	Traes_1DS_ACC91E554.1	not_PRX_III	1D	0	0.00976417	0.0314182	0.310781
Traes_1AS_CE4EFB0AC.3	not_PRX_III	1A	Traes_1DS_238932566.1	not_PRX_III	1D	0	0.00570684	0.109321	0.0522027
Traes_1AS_FE4CF4197.1	not_PRX_III	1A	Traes_1DS_4E346A450.1	not_PRX_III	1D	0	0.018136	0.116215	0.156055
Traes_1AS_979764E8F.1	not_PRX_III	1A	Traes_1DS_96CCBF333.1	not_PRX_III	1D	2e-118	0.0595078	0.0387461	1.53584
Traes_1AS_5CB1B76C7.3	not_PRX_III	1A	Traes_1DS_1042893C3.1	not_PRX_III	1D	0	0.0233198	0.108569	0.214792
Traes_1AS_D2C505C72.1	not_PRX_III	1A	Traes_1DS_15F135442.1	not_PRX_III	1D	9e-139	0.0528387	0.49293	0.107193
Traes_1AL_3C796C3D3.1	not_PRX_III	1A	Traes_1DL_5E046EFA0.1	not_PRX_III	1D	5e-113	0.0313034	0.0228372	1.37072
Traes_1AL_14BFFD9EA.2	not_PRX_III	1A	Traes_1DL_580C04A3D.1	not_PRX_III	1D	2e-177	0.145389	0.185108	0.785427
Traes_1AL_D0CB07C73.1	not_PRX_III	1A	Traes_1DL_4B7506819.1	not_PRX_III	1D	2e-146	0.249672	0.185714	1.34439
Traes_1AL_D5664FB85.2	not_PRX_III	1A	Traes_1DL_379E66DDF.2	not_PRX_III	1D	0	0.0199559	0.0613432	0.325316
Traes_1AL_6359D57C3.1	not_PRX_III	1A	Traes_1DL_443047168.1	not_PRX_III	1D	1e-141	0	0.0637269	0
Traes_1AL_449465EF7.2	not_PRX_III	1A	Traes_1DL_073F996FE.1	not_PRX_III	1D	6e-113	0.0425839	0.0627939	0.678154
Traes_1AL_EAE37DF16.1	not_PRX_III	1A	Traes_1DL_8D037A653.1	not_PRX_III	1D	0	0.00471175	0.0563557	0.0836073
Traes_1AL_3D6B6B6D1.1	not_PRX_III	1A	Traes_1DL_1D6375E17.1	not_PRX_III	1D	1e-172	0.0193622	0.142234	0.136129
Traes_1AL_FFF6708F9.1	not_PRX_III	1A	Traes_1DL_4C1B57707.1	not_PRX_III	1D	1e-141	0.0130462	0.241916	0.0539285
Traes_1AL_881A0ECDC.1	not_PRX_III	1A	Traes_1DL_B3670D7E5.1	not_PRX_III	1D	0	0.140768	0.248676	0.566071
Traes_1AL_AB1CDEE3A.1	not_PRX_III	1A	Traes_1DL_DE82DB410.1	not_PRX_III	1D	0	0.102666	0.404772	0.253638
Traes_1AL_5C1CB556A.1	not_PRX_III	1A	Traes_1DL_EBC2C25C9.2	not_PRX_III	1D	0	0.00723686	0.0453396	0.159615
Traes_1AL_0121566F8.1	not_PRX_III	1A	Traes_1DL_DC879CDBC.1	not_PRX_III	1D	0	0.0154049	0.0870254	0.177016
Traes_1AL_EE3FFF853.2	not_PRX_III	1A	Traes_1DL_3286CFC63.2	not_PRX_III	1D	0	0.0357623	0.0531509	0.672843
Traes_1AL_2B1000189.1	not_PRX_III	1A	Traes_1DL_B414F6C42.1	not_PRX_III	1D	0	0.00778848	0.0318688	0.244392
Traes_1AL_031E97FA1.1	not_PRX_III	1A	Traes_1DL_3132E9CF6.1	not_PRX_III	1D	2e-113	0.0786127	0.300301	0.261779
Traes_1AL_095416BC0.1	not_PRX_III	1A	Traes_1DL_64B330BBB.2	not_PRX_III	1D	0	0.0070069	0.193908	0.0361351
Traes_1AL_FC50A1181.1	not_PRX_III	1A	Traes_1DL_FB3A0C605.1	not_PRX_III	1D	0	0.132953	0.128289	1.03636
Traes_1AL_A2CED32B7.2	not_PRX_III	1A	Traes_1DL_797D879AB.1	not_PRX_III	1D	4e-141	0.0821916	0.132855	0.618656
Traes_1AL_85D4DDE7B.1	not_PRX_III	1A	Traes_1DL_17A7CAF79.1	not_PRX_III	1D	0	0.00660209	0.0432913	0.152504
Traes_1AL_DE32FBCFA.1	not_PRX_III	1A	Traes_1DL_B51EC7F07.1	not_PRX_III	1D	0	0.00166505	0.0554269	0.0300405
Traes_1AL_8BEB7F626.1	not_PRX_III	1A	Traes_1DL_DAFF12192.1	not_PRX_III	1D	2e-109	0.180088	0.23478	0.767051
Traes_1AL_468A87BEC.1	not_PRX_III	1A	Traes_1DL_C56A58B40.1	not_PRX_III	1D	4e-133	0.0107408	0.098149	0.109434
Traes_1AL_52E56C8D3.1	not_PRX_III	1A	Traes_1DL_DA9B5CFC6.1	not_PRX_III	1D	0	0.021996	0.118415	0.185754
Traes_1AL_12FE5575D.1	not_PRX_III	1A	Traes_1DL_F5626C47E.1	not_PRX_III	1D	1e-146	0.0353006	0.0739215	0.477542
Traes_1AL_B2FC60651.1	not_PRX_III	1A	Traes_1DL_9ACB9CE23.1	not_PRX_III	1D	0	0	0.0489024	0
Traes_1AL_2AD7BC3B3.2	not_PRX_III	1A	Traes_1DL_0CB363172.2	not_PRX_III	1D	0	0.00731579	0.0466122	0.15695
Traes_1AL_C4B40A214.1	not_PRX_III	1A	Traes_1DL_1F7D352CA.1	not_PRX_III	1D	0	0	0.0979419	0
Traes_1AL_B77FFBAFC.1	not_PRX_III	1A	Traes_1DL_DDBE5CFA9.1	not_PRX_III	1D	0	0.0101068	0.112914	0.0895091
Traes_1AL_6FE68F3A5.2	not_PRX_III	1A	Traes_1DL_ED54F5B27.1	not_PRX_III	1D	4e-109	0	0.0259766	0
Traes_1AL_68ED2185B.2	not_PRX_III	1A	Traes_1DL_BE579C7F9.1	not_PRX_III	1D	0	0.00776371	0.00122175	6.35459
Traes_1AL_103266D84.1	not_PRX_III	1A	Traes_1DL_E61F08FB6.1	not_PRX_III	1D	3e-152	0.176821	0.246891	0.716192
Traes_1AL_ECA71C310.2	not_PRX_III	1A	Traes_1DL_02539EA4D.2	not_PRX_III	1D	0	0.00523015	0.0398424	0.131271
Traes_1AL_1DC9BD199.1	not_PRX_III	1A	Traes_1DL_3B1A895B8.1	not_PRX_III	1D	0	0.00248834	0.151479	0.0164269
Traes_1AL_14BFFD9EA.2	not_PRX_III	1A	Traes_1DL_FB514F75B.1	not_PRX_III	1D	2e-173	0.119759	0.47191	0.253776
Traes_1AL_449465EF7.2	not_PRX_III	1A	Traes_1DL_7FD4EA081.1	not_PRX_III	1D	0	0.16969	1.20781	0.140494
Traes_1AL_A7173BBAE.1	not_PRX_III	1A	Traes_1DL_73AAC8631.1	not_PRX_III	1D	0	0.0164353	0.0552308	0.297574
Traes_1AL_AB1CDEE3A.1	not_PRX_III	1A	Traes_1DL_DBB208899.2	not_PRX_III	1D	0	0.144459	0.125165	1.15414
Traes_1AL_A3B85CAE6.1	not_PRX_III	1A	Traes_1DL_7DDE52966.1	not_PRX_III	1D	1e-148	0.0228004	0.0286811	0.79496
Traes_1AL_D46291CE2.1	not_PRX_III	1A	Traes_1DL_B1D2A4820.1	not_PRX_III	1D	5e-170	0.0196702	0.10091	0.194927
Traes_1AL_0121566F8.1	not_PRX_III	1A	Traes_1DL_B3670D7E5.1	not_PRX_III	1D	6e-180	0.0881462	0.236292	0.37304
Traes_1AL_B069692AB.2	not_PRX_III	1A	Traes_1DL_DE82DB410.1	not_PRX_III	1D	0	0.168477	0.3803	0.443012
Traes_1AL_9C2D7A0A6.1	not_PRX_III	1A	Traes_1DL_EB8509EBC.1	not_PRX_III	1D	0	0.0026029	0.0776519	0.0335201
Traes_1AL_FB8604997.1	not_PRX_III	1A	Traes_1DL_00409CDC8.1	not_PRX_III	1D	0	0.00473271	0.127876	0.0370102
Traes_1AL_D933CF49C.2	not_PRX_III	1A	Traes_1DL_599C96CA7.2	not_PRX_III	1D	7e-115	0.0772961	0.100316	0.770524
Traes_1AL_8E58EADAA.1	not_PRX_III	1A	Traes_1DL_927CB7773.1	not_PRX_III	1D	0	0.0300535	0.0723826	0.415203
Traes_1AL_72D386699.1	not_PRX_III	1A	Traes_1DL_2DA4460BA.2	not_PRX_III	1D	5e-176	0.0238453	0.101616	0.234662
Traes_1AL_3F8AD9D48.2	not_PRX_III	1A	Traes_1DL_947C421B3.2	not_PRX_III	1D	5e-130	0.00759821	0.025239	0.301051
Traes_1AL_FA27281BB.1	not_PRX_III	1A	Traes_1DL_031002494.2	not_PRX_III	1D	2e-123	0.00253058	0.0516704	0.0489755
Traes_1AL_CF6B4931E.1	not_PRX_III	1A	Traes_1DL_D9FA48F83.1	not_PRX_III	1D	0	0.0730508	0.116381	0.627685
Traes_1AL_6EF583CEF.2	not_PRX_III	1A	Traes_1DL_FEFA0987B.1	not_PRX_III	1D	6e-152	0.0146884	0.132628	0.110748
Traes_1AL_7D7FC9503.2	not_PRX_III	1A	Traes_1DL_B4C48740B.2	not_PRX_III	1D	0	0.0124979	0.142847	0.0874916
Traes_1AL_EB84179F2.1	not_PRX_III	1A	Traes_1DL_EDF770437.1	not_PRX_III	1D	8e-140	0.0050115	0.0285341	0.175632
Traes_1AL_C7C412713.1	not_PRX_III	1A	Traes_1DL_5BCAB5AE5.2	not_PRX_III	1D	0	0.0210427	0.0988845	0.2128
Traes_1AL_99D32F027.1	not_PRX_III	1A	Traes_1DL_152AEF0E8.2	not_PRX_III	1D	2e-180	0.0362661	0.1161	0.312368
Traes_1AL_A7100841D.2	not_PRX_III	1A	Traes_1DL_E013E9019.1	not_PRX_III	1D	0	0.0405911	0.377967	0.107393
Traes_1AL_C527C8688.1	not_PRX_III	1A	Traes_1DL_B503A6C26.1	not_PRX_III	1D	0	0.00641887	0.0670213	0.0957735
Traes_1AL_C234E74C5.2	not_PRX_III	1A	Traes_1DL_BD805AF0F.1	not_PRX_III	1D	0	0.0247	0.10266	0.240601
Traes_1AL_3B488943E.2	not_PRX_III	1A	Traes_1DL_B71FD073D.1	not_PRX_III	1D	0	0.0270943	0.0396588	0.683184
Traes_1AL_07A69DDDE.2	not_PRX_III	1A	Traes_1DL_F5C14B999.1	not_PRX_III	1D	2e-121	0.00333241	0.0927822	0.0359165
Traes_1AS_4DBC278B8.1	not_PRX_III	1A	Traes_1DS_F68C7B61E.1	not_PRX_III	1D	2e-113	0.0184247	0.0918794	0.200531
Traes_1AS_91A304B6B.1	not_PRX_III	1A	Traes_1DS_DB6D05EE4.2	not_PRX_III	1D	0	0.0655152	0.574577	0.114023
Traes_1AS_737669F3E.1	not_PRX_III	1A	Traes_1DS_CD25033C4.1	not_PRX_III	1D	3e-158	0.0120585	0.130125	0.0926687
Traes_1AS_0A472C45D.1	not_PRX_III	1A	Traes_1DS_8E6F49CF1.1	not_PRX_III	1D	7e-177	0.186872	0.231555	0.807028
Traes_1AS_C4ED9BEE6.1	not_PRX_III	1A	Traes_1DS_2E8605E5C.1	not_PRX_III	1D	0	0.0265117	0.115881	0.228785
Traes_1AS_DA7EFB1F9.1	not_PRX_III	1A	Traes_1DS_D488A8ABF.2	not_PRX_III	1D	0	0.0141526	0.0919961	0.153839
Traes_1AS_87BBA62F4.1	not_PRX_III	1A	Traes_1DS_82588CE15.1	not_PRX_III	1D	1e-170	0.0108816	0.0649493	0.16754
Traes_1AS_8BAC45B9A1.2	not_PRX_III	1A	Traes_1DS_F0AF869A0.1	not_PRX_III	1D	0	0.108917	0.291057	0.374213
Traes_1AS_DC6B18EE0.1	not_PRX_III	1A	Traes_1DS_0BBC3B5D3.1	not_PRX_III	1D	1e-116	0.0689633	0.0991922	0.695248
Traes_1AS_13532D7C4.2	not_PRX_III	1A	Traes_1DS_85171B27B.1	not_PRX_III	1D	0	0.101475	0.11797	0.860173
Traes_1AS_D5CD0FBE5.1	not_PRX_III	1A	Traes_1DS_6D083CB4A.1	not_PRX_III	1D	3e-105	0.00813016	0.0405504	0.200495
Traes_1AL_41FDFD61D.1	not_PRX_III	1A	Traes_1DL_F0F402904.2	not_PRX_III	1D	0	0.0309073	0.0132869	2.32614
Traes_1AL_F1591D3D9.2	not_PRX_III	1A	Traes_1DL_9EA7B40EF.2	not_PRX_III	1D	0	0.0930237	0.0988469	0.941089
Traes_1AL_58318C2E0.2	not_PRX_III	1A	Traes_1DL_528476008.2	not_PRX_III	1D	0	0.0148541	0.0818411	0.181499
Traes_1AL_12C7665B7.1	not_PRX_III	1A	Traes_1DL_8A861AF40.3	not_PRX_III	1D	0	0.0280607	0.0747967	0.37516
Traes_1AL_5ABFDA8AC.2	not_PRX_III	1A	Traes_1DL_D100CFC92.2	not_PRX_III	1D	3e-106	0.0246284	0.10446	0.23577
Traes_1AL_4DD378632.1	not_PRX_III	1A	Traes_1DL_5F7868CCC.1	not_PRX_III	1D	0	0.313326	0.905984	0.345841
Traes_1AL_D5918162C.1	not_PRX_III	1A	Traes_1DL_C636C2777.2	not_PRX_III	1D	2e-156	0	0.0333234	0
Traes_1AL_5E4EECFBC.1	not_PRX_III	1A	Traes_1DL_F29500B14.1	not_PRX_III	1D	0	0.00330944	0.0491404	0.0673466
Traes_1AL_EF32AFA5E.1	not_PRX_III	1A	Traes_1DL_4828E6737.1	not_PRX_III	1D	0	0.0182569	0.0292177	0.624859
Traes_1AL_1A4360D8E.1	not_PRX_III	1A	Traes_1DL_6774B062E.1	not_PRX_III	1D	0	0.00515355	0.0237601	0.2169
Traes_1AL_660FDCED9.1	not_PRX_III	1A	Traes_1DL_38B29E4C9.1	not_PRX_III	1D	0	0.00342076	0.0268786	0.127267
Traes_1AS_63CA1B795.1	not_PRX_III	1A	Traes_1DS_8E6F49CF1.1	not_PRX_III	1D	0	0.0216622	0.116273	0.186304
Traes_1AS_030F28AA6.1	not_PRX_III	1A	Traes_1DS_F0AF869A0.1	not_PRX_III	1D	0	0.0832368	0.22144	0.375889
Traes_1AS_AC54CBF83.1	not_PRX_III	1A	Traes_1DS_D08902BD6.1	not_PRX_III	1D	0	0.135757	0.226821	0.598521
Traes_1AS_097B121E3.2	not_PRX_III	1A	Traes_1DS_BD30088EB.1	not_PRX_III	1D	5e-135	0.0387638	0.0937151	0.413634
Traes_1AS_E4F5DAE83.1	not_PRX_III	1A	Traes_1DS_DCB9758DA.1	not_PRX_III	1D	2e-126	0.0226159	0.0521324	0.433817
Traes_1AS_F03FF6BAE.2	not_PRX_III	1A	Traes_1DS_34EFDA767.1	not_PRX_III	1D	1e-105	0	0.0383225	0
Traes_1AS_B0ACDBB63.3	not_PRX_III	1A	Traes_1DS_AB7FE9B10.2	not_PRX_III	1D	0	0.00107469	0.0856406	0.0125489
Traes_1AS_318C6D156.1	not_PRX_III	1A	Traes_1DS_AE591F0C1.1	not_PRX_III	1D	0	0.00533075	0.0922768	0.0577691
Traes_1AS_429D67C42.1	not_PRX_III	1A	Traes_1DS_5B9DD8319.2	not_PRX_III	1D	0	0.00216177	0.0608996	0.0354973
Traes_1AS_5CFE36C1B.1	not_PRX_III	1A	Traes_1DS_CE0DD00C7.2	not_PRX_III	1D	0	0.0113228	0.0837004	0.135277
Traes_1AL_41F264D4D.2	not_PRX_III	1A	Traes_1DL_E1AE8833E.2	not_PRX_III	1D	0	0.00852833	0.0369685	0.230692
Traes_1AL_8A5C5F2EA.1	not_PRX_III	1A	Traes_1DL_E0BBB4A59.2	not_PRX_III	1D	2e-125	0.00592303	0.138467	0.0427757
Traes_1AL_16EECD38D.2	not_PRX_III	1A	Traes_1DL_EED669F6A1.1	not_PRX_III	1D	0	0.00912674	0.0166707	0.547473
Traes_1AL_090571678.1	not_PRX_III	1A	Traes_1DL_6B975E5C4.1	not_PRX_III	1D	0	0.018587	0.0757567	0.245351
Traes_1AL_5A7E85C4E.1	not_PRX_III	1A	Traes_1DL_8809CD0A8.2	not_PRX_III	1D	0	0.0287095	0.101391	0.283156
Traes_1AL_CEA78C84D.2	not_PRX_III	1A	Traes_1DL_36CEA53FD.1	not_PRX_III	1D	2e-121	0.263277	0.447197	0.588727
Traes_1AL_82FBE325B.1	not_PRX_III	1A	Traes_1DL_259854693.1	not_PRX_III	1D	2e-157	0	0.118355	0
Traes_1AL_0AFB4491D.2	not_PRX_III	1A	Traes_1DL_E30609261.2	not_PRX_III	1D	0	0.00891707	0.0751222	0.118701
Traes_1AL_D1CE5E0D6.1	not_PRX_III	1A	Traes_1DL_5A0AE87FD.1	not_PRX_III	1D	7e-139	0.0226561	0.121246	0.18686
Traes_1AL_92E664DDF.2	not_PRX_III	1A	Traes_1DL_1607C6D77.2	not_PRX_III	1D	0	0.0164376	0.154642	0.106294
Traes_1AL_24A602D25.1	not_PRX_III	1A	Traes_1DL_B6E6AC518.1	not_PRX_III	1D	0	0.0579218	0.0342265	1.69231
Traes_1AL_90D726EED.1	not_PRX_III	1A	Traes_1DL_61A49A6AD.2	not_PRX_III	1D	0	0.00406018	0.05775	0.0703062
Traes_1AL_3522B10C8.1	not_PRX_III	1A	Traes_1DL_4CCDEA375.1	not_PRX_III	1D	7e-170	0.00187676	0.0308368	0.060861
Traes_1AL_CCD31FBE9.1	not_PRX_III	1A	Traes_1DL_3DC59A143.1	not_PRX_III	1D	0	0.0100159	0.0797968	0.125518
Traes_1AL_F636EC6F4.2	not_PRX_III	1A	Traes_1DL_F4590DE82.2	not_PRX_III	1D	0	0.0412096	0.0891829	0.462079
Traes_1AL_309623B48.1	not_PRX_III	1A	Traes_1DL_DFE1721E0.1	not_PRX_III	1D	2e-142	0.142087	0.312538	0.454621
Traes_1AL_246B50313.1	not_PRX_III	1A	Traes_1DL_25AE62890.1	not_PRX_III	1D	0	0.0428789	0.121515	0.352869
Traes_1AL_A970EBB27.1	not_PRX_III	1A	Traes_1DL_1BEDBED0D.2	not_PRX_III	1D	0	0.00383449	0.0413138	0.0928137
Traes_1AL_A090775E5.2	not_PRX_III	1A	Traes_1DL_BB1076D6B.1	not_PRX_III	1D	0	0.0246493	0.0417964	0.589746
Traes_1AL_F7AEB9163.1	not_PRX_III	1A	Traes_1DL_7A03EA9D0.1	not_PRX_III	1D	0	0.0243912	0.159046	0.15336
Traes_1AL_8E1027E44.1	not_PRX_III	1A	Traes_1DL_8902C5092.1	not_PRX_III	1D	9e-174	0.0402395	0.0538079	0.747837
Traes_1AL_43F02DB49.1	not_PRX_III	1A	Traes_1DL_9CD04C6E5.1	not_PRX_III	1D	0	0.018552	0.0662955	0.279839
Traes_1AL_7EAFBE83A.1	not_PRX_III	1A	Traes_1DL_90D078159.1	not_PRX_III	1D	0	0.003343	0.055294	0.0604586
Traes_1AL_2EBF6E6C5.1	not_PRX_III	1A	Traes_1DL_6185DEC96.1	not_PRX_III	1D	0	0.0152586	0.0812602	0.187774
Traes_1AL_B9D6B88FB.1	not_PRX_III	1A	Traes_1DL_0AD9BD087.3	not_PRX_III	1D	0	0.015157	0.0457459	0.33133
Traes_1AL_2EC98608D.2	not_PRX_III	1A	Traes_1DL_5A31A68D3.2	not_PRX_III	1D	0	0.00798335	0.0917952	0.0869691
Traes_1AL_03D760545.1	not_PRX_III	1A	Traes_1DL_0F9BA242A.1	not_PRX_III	1D	0	0.0904938	0.345149	0.262188
Traes_1AL_7741BDA75.2	not_PRX_III	1A	Traes_1DL_54BFB7BDC.1	not_PRX_III	1D	3e-140	0.00680277	0.0368625	0.184545
Traes_1AL_449465EF7.2	not_PRX_III	1A	Traes_1DL_FB514F75B.1	not_PRX_III	1D	0	0.020528	0.080492	0.255032
Traes_1AL_C21696173.1	not_PRX_III	1A	Traes_1DL_3D9434460.1	not_PRX_III	1D	0	0.0426159	0.18696	0.227941
Traes_1AL_4917BA235.1	not_PRX_III	1A	Traes_1DL_2EED3E20A.2	not_PRX_III	1D	8e-129	0.0179151	0.0451993	0.396359
Traes_1AL_4C3A67755.1	not_PRX_III	1A	Traes_1DL_67BBD5C36.1	not_PRX_III	1D	0	0.0328201	0.0983211	0.333805
Traes_1AL_F6EB7EE36.1	not_PRX_III	1A	Traes_1DL_F8A8E1499.2	not_PRX_III	1D	2e-180	0.0935565	0.188003	0.497634
Traes_1AL_A2BFF08CD.2	not_PRX_III	1A	Traes_1DL_9FE4D295D.2	not_PRX_III	1D	1e-138	0.340584	0.838268	0.406295
Traes_1AL_22D4D9883.1	not_PRX_III	1A	Traes_1DL_70F7596FC.1	not_PRX_III	1D	2e-128	0.0569579	0.096414	0.590764
Traes_1AL_9D3A2CA99.1	not_PRX_III	1A	Traes_1DL_51FD59ACA.1	not_PRX_III	1D	0	0.0065424	0.121402	0.0538903
Traes_1AS_9A3640C51.7	not_PRX_III	1A	Traes_1DS_378AAF047.1	not_PRX_III	1D	1e-115	0.00318726	0.0186829	0.170598
Traes_1AS_8A2D44F66.1	not_PRX_III	1A	Traes_1DS_352C4C9A3.2	not_PRX_III	1D	0	0.00362238	0.0165381	0.219032
Traes_1AS_171AA28CA.1	not_PRX_III	1A	Traes_1DS_B29100811.2	not_PRX_III	1D	0	0.0808478	1.21332	0.0666338
Traes_1AS_EADB6A2A0.1	not_PRX_III	1A	Traes_1DS_0898FA765.1	not_PRX_III	1D	9e-143	0.00227015	0.0403233	0.0562988
Traes_1AS_98B57D826.1	not_PRX_III	1A	Traes_1DS_BA6D76C7A.1	not_PRX_III	1D	3e-138	0.0602697	0.0917506	0.656886
Traes_1AS_DEAC58FC4.1	PRX_III_subfamily_I	1A	Traes_1DS_BC8249382.1	PRX_III_subfamily_I	1D	0	0.020251	0.0510836	0.396428
Traes_1AS_CBD6D1EA5.1	not_PRX_III	1A	Traes_1DS_1A966E69F.2	not_PRX_III	1D	1e-112	0.0315698	0.0405962	0.777654
Traes_1AL_08C1774C8.1	not_PRX_III	1A	Traes_1DL_7C6F6D05C.1	not_PRX_III	1D	3e-135	0.0624114	0.3187	0.195831
Traes_1AL_24A47B15C.1	not_PRX_III	1A	Traes_1DL_A1674998A.1	not_PRX_III	1D	0	0.00341686	0.0439686	0.0777114
Traes_1AL_0913A6035.2	not_PRX_III	1A	Traes_1DL_CAA9298F0.3	not_PRX_III	1D	9e-172	0	0.0519279	0
Traes_1AL_343932722.1	not_PRX_III	1A	Traes_1DL_DC470FCB3.1	not_PRX_III	1D	0	0	0.0151468	0
Traes_1AL_C4A651390.4	not_PRX_III	1A	Traes_1DL_DB75BFD8A.1	not_PRX_III	1D	0	0.00630485	0.0658441	0.0957543
Traes_1AL_EAA953F21.2	not_PRX_III	1A	Traes_1DL_D7A4B29B2.2	not_PRX_III	1D	0	0.00866855	0.0191564	0.452514
Traes_1AL_DAFCD7C18.2	not_PRX_III	1A	Traes_1DL_DA1070478.2	not_PRX_III	1D	0	0.00453397	0.0192248	0.23584
Traes_1AL_4A458DF14.1	not_PRX_III	1A	Traes_1DL_1F6402C02.1	not_PRX_III	1D	0	0.0227613	0.0447449	0.508692
Traes_1AL_E0773EAEA.1	not_PRX_III	1A	Traes_1DL_692C9DA67.1	not_PRX_III	1D	0	0.00327006	0.042178	0.0775299
Traes_1AL_9CC946A58.1	not_PRX_III	1A	Traes_1DL_7EF27C52F.1	not_PRX_III	1D	0	0.0193423	0.0750379	0.257767
Traes_1AL_289284CA4.2	not_PRX_III	1A	Traes_1DL_C8E16419C.2	not_PRX_III	1D	0	0.00630587	0.0122859	0.51326
Traes_1AL_AF222553D.1	not_PRX_III	1A	Traes_1DL_8965ABD03.1	not_PRX_III	1D	8e-144	0.00674414	0.0501979	0.134351
Traes_1AL_0C24CBB55.1	not_PRX_III	1A	Traes_1DL_F9213AB33.1	not_PRX_III	1D	0	0.00596721	0.173634	0.0343666
Traes_1AL_AAEADD664.1	not_PRX_III	1A	Traes_1DL_4DF89C735.1	not_PRX_III	1D	2e-127	0.0185604	0.030523	0.608078
Traes_1AL_E1217EB7D.2	not_PRX_III	1A	Traes_1DL_EFDDF3BAA.1	not_PRX_III	1D	0	0.00178015	0.0824047	0.0216026
Traes_1AL_AC2AC18A0.1	not_PRX_III	1A	Traes_1DL_5D1EBA99F.1	not_PRX_III	1D	0	0.0475227	0.131483	0.361436
Traes_1AL_5E9E6239D.1	not_PRX_III	1A	Traes_1DL_B0409DEFD.2	not_PRX_III	1D	0	0.0087262	0.105737	0.0825272
Traes_1AL_8C2592FD6.1	not_PRX_III	1A	Traes_1DL_4A978E28A.2	not_PRX_III	1D	6e-105	0.162482	0.19208	0.845908
Traes_1AL_5A5401082.1	not_PRX_III	1A	Traes_1DL_C362E2F35.1	not_PRX_III	1D	0	0.0392257	0.0672901	0.582935
Traes_1AL_5B8FF7FE2.2	not_PRX_III	1A	Traes_1DL_BF298DBEC.1	not_PRX_III	1D	5e-148	0.030763	0.0482094	0.638113
Traes_1AL_C9427641C.1	not_PRX_III	1A	Traes_1DL_42CE4B47C.5	not_PRX_III	1D	0	0.226376	0.727212	0.311293
Traes_1AL_B74AE3E94.1	not_PRX_III	1A	Traes_1DL_B3EC916BB.2	not_PRX_III	1D	0	0.00249688	0.0327722	0.076189
Traes_1AL_F120A5C0D.1	not_PRX_III	1A	Traes_1DL_A1045C6C2.2	not_PRX_III	1D	0	0.0173909	0.132302	0.131449
Traes_1AL_B9FC58CE1.1	not_PRX_III	1A	Traes_1DL_E64D7EE6A.2	not_PRX_III	1D	3e-155	0.014902	0.0541019	0.275444
Traes_1AL_308EC1EFD.2	not_PRX_III	1A	Traes_1DL_8E9376660.1	not_PRX_III	1D	0	0.00810819	0.0382248	0.212118
Traes_1AL_245FEF7F6.1	not_PRX_III	1A	Traes_1DL_FF82312FC.1	not_PRX_III	1D	0	0.200515	0.245173	0.81785
Traes_1AL_1A5D607B4.1	not_PRX_III	1A	Traes_1DL_4E7B5379F.1	not_PRX_III	1D	0	0.0815713	0.11793	0.691691
Traes_1AL_91E56EC8C.1	PRX_III_subfamily_V	1A	Traes_1DL_DD8D1FAF1.1	PRX_III_subfamily_V	1D	0	0.00270088	0.0346632	0.0779178
Traes_1AL_E885D6292.1	not_PRX_III	1A	Traes_1DL_ECDF5CC23.1	not_PRX_III	1D	0	0.0423762	0.0979283	0.432727
Traes_1AL_5CBC378D9.1	not_PRX_III	1A	Traes_1DL_6924314CF.1	not_PRX_III	1D	0	0.0322844	0.0913141	0.353553
Traes_1AL_53A23A5D8.1	not_PRX_III	1A	Traes_1DL_2F449E91B.3	not_PRX_III	1D	0	0.0174744	0.105781	0.165194
Traes_1AL_1EB3BBACE.2	not_PRX_III	1A	Traes_1DL_7CA429F54.2	not_PRX_III	1D	0	0.00833862	0.0159567	0.522577
Traes_1AL_82BC561B6.1	not_PRX_III	1A	Traes_1DL_3ECCEFCC4.2	not_PRX_III	1D	0	0.0213321	0.0631003	0.338066
Traes_1AL_BFDD733CB.2	not_PRX_III	1A	Traes_1DL_CE56482B5.1	not_PRX_III	1D	0	0.0350285	0.103484	0.338494
Traes_1AL_2AA9CB98D.2	not_PRX_III	1A	Traes_1DL_D25A9371F.1	not_PRX_III	1D	2e-176	0.0347716	0.0587034	0.592327
Traes_1AL_B88E7C9F1.2	not_PRX_III	1A	Traes_1DL_22FEEB7F1.1	not_PRX_III	1D	0	0	0.0958639	0
Traes_1AL_7D0F5FDAD.2	not_PRX_III	1A	Traes_1DL_6776BA925.2	not_PRX_III	1D	0	0.0895948	0.0999223	0.896645
Traes_1AL_66D26C109.7	not_PRX_III	1A	Traes_1DL_84DBF561A.2	not_PRX_III	1D	0	0.0317145	0.0319197	0.99357
Traes_1AL_B649BCDF6.1	not_PRX_III	1A	Traes_1DL_A9A4CEDB1.1	not_PRX_III	1D	0	0.00785862	0.0318632	0.246636
Traes_1AL_446F3325D.1	not_PRX_III	1A	Traes_1DL_9DE744982.1	not_PRX_III	1D	0	0.0224866	0.0662007	0.339672
Traes_1AL_F402478AE.1	not_PRX_III	1A	Traes_1DL_563E64A4E.1	not_PRX_III	1D	0	0.0151301	0.0324563	0.466167
Traes_1AL_C74CE5520.1	not_PRX_III	1A	Traes_1DL_717DA8B3F.2	not_PRX_III	1D	0	0.120446	0.144179	0.835396
Traes_1AL_F33489A57.1	not_PRX_III	1A	Traes_1DL_38415F71A.2	not_PRX_III	1D	0	0.034304	0.0456098	0.752119
Traes_1AL_EABE06C30.1	not_PRX_III	1A	Traes_1DL_23B562CE2.1	not_PRX_III	1D	2e-155	0.00807953	0.0804178	0.100469
Traes_1AL_223167DE0.1	not_PRX_III	1A	Traes_1DL_0F9BA242A.1	not_PRX_III	1D	3e-138	0.335185	2.36284	0.141857
Traes_1AL_CD486E87A.1	not_PRX_III	1A	Traes_1DL_368F427E3.1	not_PRX_III	1D	4e-143	0.0165589	0.0644816	0.256801
Traes_1AL_AD33CD5F6.4	not_PRX_III	1A	Traes_1DL_B3B5D7203.1	not_PRX_III	1D	0	0.0133824	0.045784	0.292293
Traes_1AL_7D6DC73FC.2	not_PRX_III	1A	Traes_1DL_7F180BC11.1	not_PRX_III	1D	0	0	0.0667991	0
Traes_1AL_A7739BD6B.1	not_PRX_III	1A	Traes_1DL_5F7868CCC.1	not_PRX_III	1D	0	0.240531	0.426785	0.563589
Traes_1AL_655CC891E.2	not_PRX_III	1A	Traes_1DL_5D12458FD.1	not_PRX_III	1D	3e-137	0.0638718	0.128801	0.495894
Traes_1AL_8C0966B88.1	not_PRX_III	1A	Traes_1DL_6D4B2A732.1	not_PRX_III	1D	1e-134	0.0688196	0.118116	0.582644
Traes_1AL_0F92F56F8.1	not_PRX_III	1A	Traes_1DL_91D91B69A.1	not_PRX_III	1D	0	0.0158369	0.0397414	0.3985
Traes_1AL_DF9E38C1D.1	not_PRX_III	1A	Traes_1DL_7BFA60046.2	not_PRX_III	1D	0	0.0127875	0.0324667	0.393865
Traes_1AS_F5A8841D2.1	not_PRX_III	1A	Traes_1DS_D49FED82C.1	not_PRX_III	1D	9e-148	0.00905501	0.127897	0.0707991
Traes_1AS_1976C9D1D.1	not_PRX_III	1A	Traes_1DS_96F52C018.1	not_PRX_III	1D	0	0.0175309	0.0812519	0.215759
Traes_1AS_3BE2A2127.1	not_PRX_III	1A	Traes_1DS_282E7AC60.1	not_PRX_III	1D	0	0.182595	0.265604	0.68747
Traes_1AS_95D6767B0.2	not_PRX_III	1A	Traes_1DS_4C5192C92.2	not_PRX_III	1D	0	0.0268251	0.0785527	0.341492
Traes_1AS_C7A8188D1.1	not_PRX_III	1A	Traes_1DS_41CB7143F.1	not_PRX_III	1D	0	0.249698	0.249754	0.999774
Traes_1AS_79C89E16F.1	not_PRX_III	1A	Traes_1DS_F1A1BFDA2.1	not_PRX_III	1D	6e-177	0.0208484	0.0945335	0.220539
Traes_1AS_71689D988.1	not_PRX_III	1A	Traes_1DS_8F418C87C.1	not_PRX_III	1D	0	0.0232457	0.00479235	4.85058
Traes_1AL_AD33CD5F6.4	not_PRX_III	1A	Traes_1DL_0F9BA242A.1	not_PRX_III	1D	0	0.087874	0.279233	0.314697
Traes_1AL_3AEC91025.1	not_PRX_III	1A	Traes_1DL_DDCF517E1.1	not_PRX_III	1D	0	0.0251969	0.0615138	0.409614
Traes_1AL_E1F3614B3.1	not_PRX_III	1A	Traes_1DL_0DF53C55A.1	not_PRX_III	1D	0	0.0121383	0.146736	0.082722
Traes_1AL_B77576B84.2	not_PRX_III	1A	Traes_1DL_8C6F45134.1	not_PRX_III	1D	0	0.0679197	0.0539154	1.25974
Traes_1AL_5ABFDA8AC.2	not_PRX_III	1A	Traes_1DL_03C98091F.1	not_PRX_III	1D	1e-118	0.0560745	0.128749	0.435532
Traes_1AL_DEB3A0A18.1	not_PRX_III	1A	Traes_1DL_7A05BCC83.1	not_PRX_III	1D	5e-151	0.00425081	0.0733184	0.0579774
Traes_1AL_1CB3A83EE.1	not_PRX_III	1A	Traes_1DL_23506ECCE.2	not_PRX_III	1D	0	0.0114302	0.0707595	0.161537
Traes_1AL_F1BBE97D5.1	not_PRX_III	1A	Traes_1DL_B4E0DFCC9.1	not_PRX_III	1D	8e-123	0.0122147	0.0599262	0.203829
Traes_1AS_AB44CC48D.2	not_PRX_III	1A	Traes_1DS_B2664C280.1	not_PRX_III	1D	0	0.0134669	0.0375711	0.358437
Traes_1AS_93074CFEA.1	not_PRX_III	1A	Traes_1DS_F5BFD47AA1.2	not_PRX_III	1D	0	0.0165311	0.0382756	0.431896
Traes_1AS_BA86074B6.4	PRX_III_subfamily_I	1A	Traes_1DS_103FB69FD.1	PRX_III_subfamily_I	1D	8e-157	0.0455488	0.269716	0.168877
Traes_1AS_787535721.1	not_PRX_III	1A	Traes_1DS_5C7C282F6.1	not_PRX_III	1D	0	0.00303031	0.0419013	0.0723201
Traes_1AS_CDFADEA22.1	not_PRX_III	1A	Traes_1DS_BA6EE3AED.1	not_PRX_III	1D	2e-133	0.00711749	0.0335251	0.212303
Traes_1AS_CB747FFE1.2	not_PRX_III	1A	Traes_1DS_275C61002.2	not_PRX_III	1D	2e-109	0.0460144	0.036698	1.25387
Traes_1AS_9B0D36106.1	PRX_III_subfamily_I	1A	Traes_1DS_C2A714DAA.1	PRX_III_subfamily_I	1D	0	0.0477579	0.375178	0.127294
Traes_1AS_240EBA7BA.1	not_PRX_III	1A	Traes_1DS_989E741CF.1	not_PRX_III	1D	0	0.0046478	0.0396852	0.117117
Traes_1AS_3451447E0.1	not_PRX_III	1A	Traes_1DS_2A6443F45.1	not_PRX_III	1D	0	0.014223	0.187449	0.0758766
Traes_1AS_BEE845715.1	not_PRX_III	1A	Traes_1DS_5E944B531.1	not_PRX_III	1D	0	0.00597791	0.164904	0.0362509
Traes_1AS_9623EDCAC.1	not_PRX_III	1A	Traes_1DS_E3F89AD1A.1	not_PRX_III	1D	1e-162	0.108572	0.292479	0.371212
Traes_1AS_5F591BB6F.1	not_PRX_III	1A	Traes_1DS_2FC781118.2	not_PRX_III	1D	0	0.118271	0.269122	0.43947
Traes_1AS_70E8717D0.1	not_PRX_III	1A	Traes_1DS_4FC8BB7AD.1	not_PRX_III	1D	4e-176	0.0155209	0.0782563	0.198335
Traes_1AS_34DBDBA7D.1	not_PRX_III	1A	Traes_1DS_69740CF6C.1	not_PRX_III	1D	1e-150	0.00616231	0.0822742	0.0748996
Traes_1AL_486E54C74.1	not_PRX_III	1A	Traes_1DL_81BFD05931.4	not_PRX_III	1D	0	0.112429	0.151329	0.742941
Traes_1AL_CC827E5C6.1	not_PRX_III	1A	Traes_1DL_D7AF9D2EC.1	not_PRX_III	1D	0	0.0215871	0.12901	0.167329
Traes_1AL_C67A37ED9.1	not_PRX_III	1A	Traes_1DL_7DAE45FD41.1	not_PRX_III	1D	0	0	0.0539424	0
Traes_1AL_5471AB509.1	not_PRX_III	1A	Traes_1DL_303C43091.1	not_PRX_III	1D	0	0.0104622	0.0758641	0.137908
Traes_1AL_C2313FF27.1	not_PRX_III	1A	Traes_1DL_1D2175392.1	not_PRX_III	1D	0	0.00284428	0.045711	0.0622231
Traes_1AL_2CB1F6DC2.1	not_PRX_III	1A	Traes_1DL_44FF6293E.2	not_PRX_III	1D	0	0.00509394	0.0976657	0.0521569
Traes_1AL_1161A0356.1	not_PRX_III	1A	Traes_1DL_7277B4C11.1	not_PRX_III	1D	0	0.00309359	0.0697553	0.0443491
Traes_1AL_C921492AA.1	not_PRX_III	1A	Traes_1DL_93BCED372.2	not_PRX_III	1D	0	0.0124852	0.0254556	0.490471
Traes_1AL_E0B706A56.1	not_PRX_III	1A	Traes_1DL_66CD6FE98.1	not_PRX_III	1D	1e-165	0.211112	0.186509	1.13191
Traes_1AL_FB45C12DD.1	not_PRX_III	1A	Traes_1DL_A98DD943E.1	not_PRX_III	1D	0	0.0316278	0.228503	0.138413
Traes_1AL_2FC3ECCEA.1	not_PRX_III	1A	Traes_1DL_102D07AB7.2	not_PRX_III	1D	0	0.0113874	0.0591954	0.192369
Traes_1AL_792843F86.1	not_PRX_III	1A	Traes_1DL_81F0B978E.1	not_PRX_III	1D	0	0.0226995	0.0421747	0.538227
Traes_1AL_4FB613BF5.2	not_PRX_III	1A	TRAES3BF117500050CFD_t1	not_PRX_III	3B	0	0.050596	0.666455	0.0759182
Traes_1AL_496ED013C.1	not_PRX_III	1A	TRAES3BF123200020CFD_t1	not_PRX_III	3B	0	0.179396	0.721877	0.248513
Traes_1AL_A3A29B974.1	not_PRX_III	1A	TRAES3BF009500020CFD_t1	not_PRX_III	3B	0	0.129605	0.337593	0.38391
Traes_1AL_A8F13C0C8.1	not_PRX_III	1A	TRAES3BF009500090CFD_t1	not_PRX_III	3B	0	0.314379	0.562476	0.55892
Traes_1AL_EB84179F2.1	not_PRX_III	1A	TRAES3BF032900040CFD_t1	not_PRX_III	3B	4e-153	0.244889	0.536762	0.456234
Traes_1AL_CCD31FBE9.1	not_PRX_III	1A	TRAES3BF032700070CFD_t1	not_PRX_III	3B	0	0.168971	0.425871	0.396767
Traes_1BL_613E59F39.1	not_PRX_III	1B	Traes_1DL_C91A5BF61.1	not_PRX_III	1D	3e-175	0.00757582	0.0576199	0.131479
Traes_1BL_0AD0FEF27.1	not_PRX_III	1B	Traes_1DL_3A0B13443.1	not_PRX_III	1D	0	0.0260627	0.0852282	0.3058
Traes_1BL_D391EB3FA.1	not_PRX_III	1B	Traes_1DL_6E7BF6915.1	not_PRX_III	1D	0	0.00808906	0.143599	0.056331
Traes_1BL_7BB61786E.2	not_PRX_III	1B	Traes_1DL_B77C961EA.1	not_PRX_III	1D	5e-158	0.207049	0.774694	0.267265
Traes_1BL_E861D2D21.2	not_PRX_III	1B	Traes_1DL_B046FCADC.2	not_PRX_III	1D	7e-103	0.0369665	0.120453	0.306895
Traes_1BL_8431E94FA.2	not_PRX_III	1B	Traes_1DL_235BBD31F.1	not_PRX_III	1D	0	0.00577402	0.041969	0.137578
Traes_1BL_E9549FBDC.2	not_PRX_III	1B	Traes_1DL_B25915381.1	not_PRX_III	1D	0	0.00763314	0.0449479	0.169822
Traes_1BL_E1C2BEBE7.1	not_PRX_III	1B	Traes_1DL_FEFA0987B.1	not_PRX_III	1D	4e-131	0.0777841	0.22775	0.341532
Traes_1BL_99288A521.1	not_PRX_III	1B	Traes_1DL_B24BAF761.1	not_PRX_III	1D	9e-108	0	0.0407571	0
Traes_1BL_5AE63535D.1	not_PRX_III	1B	Traes_1DL_5BCAB5AE5.2	not_PRX_III	1D	0	0.0243286	0.0664782	0.365965
Traes_1BL_D21E2A0BE.1	not_PRX_III	1B	Traes_1DL_944C8D478.1	not_PRX_III	1D	0	0.0133768	0.0835727	0.160061
Traes_1BL_39C1317F0.1	not_PRX_III	1B	Traes_1DL_FF32EE5CB.1	not_PRX_III	1D	4e-119	0.181747	0.314574	0.577756
Traes_1BL_A2DA07F32.1	not_PRX_III	1B	Traes_1DL_E013E9019.1	not_PRX_III	1D	0	0.0408552	0.332821	0.122754
Traes_1BL_79727CFEF.1	not_PRX_III	1B	Traes_1DL_BD805AF0F.1	not_PRX_III	1D	0	0.0183232	0.0378161	0.484533
Traes_1BL_61300EA7B.1	not_PRX_III	1B	Traes_1DL_0BD5EDBC6.1	not_PRX_III	1D	0	0.00951854	0.131638	0.0723084
Traes_1BL_156D855B2.2	not_PRX_III	1B	Traes_1DL_47D4F60E6.2	not_PRX_III	1D	2e-163	0.0737021	0.0629147	1.17146
Traes_1BL_4AA23FE50.1	not_PRX_III	1B	Traes_1DL_C8E16419C.2	not_PRX_III	1D	0	0.00642255	0.0477235	0.134578
Traes_1BL_6741F0C8B.2	not_PRX_III	1B	Traes_1DL_36CEA53FD.1	not_PRX_III	1D	3e-167	0.00389738	0.142516	0.027347
Traes_1BL_121240F54.1	not_PRX_III	1B	Traes_1DL_1C25E3297.2	not_PRX_III	1D	1e-129	0.0240261	0.12019	0.199901
Traes_1BL_060A2BC12.1	not_PRX_III	1B	Traes_1DL_7EC0CAEE5.2	not_PRX_III	1D	0	0.0260367	0.06082	0.428094
Traes_1BL_8331B9643.1	not_PRX_III	1B	Traes_1DL_FBCD8BCEC.1	not_PRX_III	1D	0	0	0.0314182	0
Traes_1BL_8F3BBD25E.1	not_PRX_III	1B	Traes_1DL_9BDCA1458.2	not_PRX_III	1D	0	0.00513847	0.0271183	0.189483
Traes_1BL_361B2867D.2	not_PRX_III	1B	Traes_1DL_2CB152B68.1	not_PRX_III	1D	7e-112	0.150986	0.479852	0.314652
Traes_1BL_84EEAC5D5.4	not_PRX_III	1B	Traes_1DL_91D91B69A.1	not_PRX_III	1D	0	0.0651596	0.0854314	0.762712
Traes_1BL_131A2F9F7.1	not_PRX_III	1B	Traes_1DL_6D4B2A732.1	not_PRX_III	1D	6e-147	0	0.0337515	0
Traes_1BL_05EB7AD97.1	not_PRX_III	1B	Traes_1DL_F0F402904.2	not_PRX_III	1D	0	0.028776	0.065027	0.442524
Traes_1BL_FE7317276.1	not_PRX_III	1B	Traes_1DL_528476008.2	not_PRX_III	1D	0	0.00665162	0.0258238	0.257577
Traes_1BL_AC4BC697F.1	not_PRX_III	1B	Traes_1DL_BF298DBEC.1	not_PRX_III	1D	5e-115	0.0172421	0.0557101	0.309498
Traes_1BL_7B735AEE6.1	not_PRX_III	1B	Traes_1DL_F49D0E56A.1	not_PRX_III	1D	4e-142	0.16875	0.201934	0.83567
Traes_1BL_DD4D515A2.1	not_PRX_III	1B	Traes_1DL_F7B852321.1	not_PRX_III	1D	0	0.00626472	0.0383362	0.163415
Traes_1BL_49B98A4F3.2	not_PRX_III	1B	Traes_1DL_11FA87A0C.1	not_PRX_III	1D	0	0.0197201	0.0452105	0.436184
Traes_1BL_46DCF8472.1	not_PRX_III	1B	Traes_1DL_F29500B14.1	not_PRX_III	1D	0	0	0.0563645	0
Traes_1BL_6571C9DFE.1	not_PRX_III	1B	Traes_1DL_27219622D.1	not_PRX_III	1D	0	0.0973607	0.10654	0.913842
Traes_1BL_F01FD0B63.1	not_PRX_III	1B	Traes_1DL_B51EC7F07.1	not_PRX_III	1D	0	0.00761138	0.122171	0.062301
Traes_1BL_26BC686B8.1	not_PRX_III	1B	Traes_1DL_1D2175392.1	not_PRX_III	1D	0	0.0172442	0.130081	0.132565
Traes_1BL_2977DC4B6.1	not_PRX_III	1B	Traes_1DL_CA060EFAD.1	not_PRX_III	1D	0	0.0500158	0.140751	0.35535
Traes_1BL_56631A96A.1	not_PRX_III	1B	Traes_1DL_269550D96.1	not_PRX_III	1D	0	0.00893533	0.104161	0.0857837
Traes_1BL_DF1807D97.3	not_PRX_III	1B	Traes_1DL_7AA35A6F01.1	not_PRX_III	1D	0	0.0100317	0.0475684	0.210891
Traes_1BL_979415D79.1	not_PRX_III	1B	Traes_1DL_068BD18EE.1	not_PRX_III	1D	0	0.125592	0.213932	0.587068
Traes_1BL_42C7AFE7A.2	not_PRX_III	1B	Traes_1DL_808AF52AC.2	not_PRX_III	1D	0	0.0126196	0.0471436	0.267684
Traes_1BL_8414A93D1.2	not_PRX_III	1B	Traes_1DL_0CB363172.2	not_PRX_III	1D	0	0.01219	0.0727154	0.16764
Traes_1BL_6EA3DF3B1.2	not_PRX_III	1B	Traes_1DL_F4E0E796B.2	not_PRX_III	1D	1e-159	0.0955518	0.113944	0.838585
Traes_1BL_0861B4F36.1	not_PRX_III	1B	Traes_1DL_20191AC56.3	not_PRX_III	1D	7e-140	0.144468	0.37896	0.381221
Traes_1BL_D2EDF576B.1	not_PRX_III	1B	Traes_1DL_DDBE5CFA9.1	not_PRX_III	1D	0	0.0049917	0.0868964	0.0574443
Traes_1BL_E418EAA25.1	not_PRX_III	1B	Traes_1DL_50C74B335.2	not_PRX_III	1D	1e-175	0.0442775	0.027526	1.60857
Traes_1BL_E595222FC.2	not_PRX_III	1B	Traes_1DL_FB514F75B.1	not_PRX_III	1D	5e-176	0.117928	0.619816	0.190263
Traes_1BL_301F6C93C.1	not_PRX_III	1B	Traes_1DL_88DD1E468.1	not_PRX_III	1D	0	0.00105541	0.0769511	0.0137153
Traes_1BL_7F667EEA3.1	not_PRX_III	1B	Traes_1DL_26B94BE9A.2	not_PRX_III	1D	8e-148	0.032913	0.16429	0.200335
Traes_1BL_49F8F7A44.2	not_PRX_III	1B	Traes_1DL_073F996FE.1	not_PRX_III	1D	6e-115	0.0333474	0.0773816	0.430948
Traes_1BL_C5FEAF06E.1	not_PRX_III	1B	Traes_1DL_23D036A85.1	not_PRX_III	1D	0	0.0344566	0.100426	0.343105
Traes_1BL_25B8AB99E.1	not_PRX_III	1B	Traes_1DL_EEFA8572E.2	not_PRX_III	1D	0	0.0115716	0.020719	0.558499
Traes_1BS_B7C75A7C4.1	not_PRX_III	1B	Traes_1DS_2FC781118.2	not_PRX_III	1D	0	0.137117	0.216866	0.632266
Traes_1BS_587F929ED.1	not_PRX_III	1B	Traes_1DS_A42526468.1	not_PRX_III	1D	0	0.046126	0.149338	0.308869
Traes_1BS_DB2EFB90D.2	not_PRX_III	1B	Traes_1DS_62B0EC35F.2	not_PRX_III	1D	0	0.0116394	0.106116	0.109686
Traes_1BS_D4D827B51.1	not_PRX_III	1B	Traes_1DS_F68C7B61E.1	not_PRX_III	1D	0	0.0196681	0.124538	0.157929
Traes_1BS_B67548763.1	not_PRX_III	1B	Traes_1DS_8FE31BBF3.1	not_PRX_III	1D	0	0.00904922	0.135916	0.0665793
Traes_1BS_2C98E723E.1	not_PRX_III	1B	Traes_1DS_5B8FA20F0.1	not_PRX_III	1D	2e-139	0.0585486	0.130784	0.447673
Traes_1BS_C1C522D40.1	not_PRX_III	1B	Traes_1DS_D8B54340D.1	not_PRX_III	1D	0	0.0429501	0.437532	0.0981643
Traes_1BS_9DAB3DBA1.1	not_PRX_III	1B	Traes_1DS_98898BC2C.1	not_PRX_III	1D	0	0.170338	0.232883	0.73143
Traes_1BS_FDD0F86AE.1	not_PRX_III	1B	Traes_1DS_EBA34AFC4.2	not_PRX_III	1D	0	0.0259907	0.0690351	0.376485
Traes_1BS_EC27CC4EA.1	not_PRX_III	1B	Traes_1DS_7A5713DED.1	not_PRX_III	1D	0	0.104065	0.0719664	1.44602
Traes_1BS_F16CD9F23.1	not_PRX_III	1B	Traes_1DS_A4EA9281D.2	not_PRX_III	1D	0	0.0315753	0.124917	0.25277
Traes_1BS_FBB6C5A981.2	not_PRX_III	1B	Traes_1DS_BD30088EB.1	not_PRX_III	1D	2e-135	0.0429003	0.541393	0.0792405
Traes_1BS_AC2B8F2DA.1	not_PRX_III	1B	Traes_1DS_3C40BAEFD.1	not_PRX_III	1D	3e-171	0.0266858	0.144395	0.184811
Traes_1BS_BD6391ECB.1	not_PRX_III	1B	Traes_1DS_AE591F0C1.1	not_PRX_III	1D	0	0.0173457	0.0754347	0.229943
Traes_1BS_3E425BF7A.1	not_PRX_III	1B	Traes_1DS_5834A7E14.2	not_PRX_III	1D	0	0.0130722	0.127682	0.102381
Traes_1BS_6C09E2E24.1	not_PRX_III	1B	Traes_1DS_B04A19E18.1	not_PRX_III	1D	0	0.0275846	0.116275	0.237236
Traes_1BS_44FD05188.2	not_PRX_III	1B	Traes_1DS_F3F17A72C.1	not_PRX_III	1D	0	0.0786059	0.176121	0.446318
Traes_1BS_393024547.1	not_PRX_III	1B	Traes_1DS_F3FD1D82D.1	not_PRX_III	1D	0	0.00990277	0.141386	0.0700405
Traes_1BS_6681FE545.1	not_PRX_III	1B	Traes_1DS_2637AA0D31.2	not_PRX_III	1D	2e-159	0.0342149	0.144534	0.236725
Traes_1BS_61FEA418F.1	not_PRX_III	1B	Traes_1DS_B29B193F5.1	not_PRX_III	1D	0	0.00794024	0.103267	0.0768903
Traes_1BS_C1A5A4E0A.1	not_PRX_III	1B	Traes_1DS_317E7E5B1.2	not_PRX_III	1D	0	0.15736	0.553375	0.284364
Traes_1BS_3AE874B0B.2	not_PRX_III	1B	Traes_1DS_92A7B09F2.2	not_PRX_III	1D	0	0.0929689	0.11355	0.818746
Traes_1BS_FD6D1A66A.1	not_PRX_III	1B	Traes_1DS_3F43D98D3.2	not_PRX_III	1D	0	0.00301938	0.0778867	0.0387663
Traes_1BS_03473DC22.2	not_PRX_III	1B	Traes_1DS_8E0E607C8.1	not_PRX_III	1D	3e-176	0.0230168	0.0428907	0.536638
Traes_1BS_2B7ACD6DD.2	not_PRX_III	1B	Traes_1DS_D636A73CD.2	not_PRX_III	1D	1e-109	0.0239513	0.0579812	0.413088
Traes_1BS_C988E7F94.1	not_PRX_III	1B	Traes_1DS_D46D6CB4B.1	not_PRX_III	1D	0	0.0822008	0.226732	0.362547
Traes_1BS_37301509F.1	not_PRX_III	1B	Traes_1DS_7BED2191F.1	not_PRX_III	1D	0	0.0446034	0.149602	0.298147
Traes_1BS_9FAA5E026.1	not_PRX_III	1B	Traes_1DS_047DA63CE.1	not_PRX_III	1D	0	0.0258995	0.095252	0.271905
Traes_1BS_D00BF5C95.2	not_PRX_III	1B	Traes_1DS_B2954347C.1	not_PRX_III	1D	0	0.0147096	0.183023	0.0803703
Traes_1BS_AF81FE0E3.1	not_PRX_III	1B	Traes_1DS_DEA870752.1	not_PRX_III	1D	4e-116	0.0441675	0.0482049	0.916246
Traes_1BS_A999A190E.3	not_PRX_III	1B	Traes_1DS_BC52BD286.4	not_PRX_III	1D	0	0.0125429	0.0593064	0.211494
Traes_1BS_B44ECE28C.1	not_PRX_III	1B	Traes_1DS_47E2D90AC1.1	not_PRX_III	1D	6e-120	0.0364819	0.101122	0.360771
Traes_1BS_C55011EE3.1	not_PRX_III	1B	Traes_1DS_C7118F999.1	not_PRX_III	1D	2e-165	0.138648	0.142756	0.971226
Traes_1BS_90AEC8678.1	not_PRX_III	1B	Traes_1DS_4C0964710.1	not_PRX_III	1D	0	0.0265479	0.112291	0.23642
Traes_1BS_F2B009FD8.1	not_PRX_III	1B	Traes_1DS_2FC781118.2	not_PRX_III	1D	0	0.143377	0.236372	0.606572
Traes_1BS_0EEDCDBE1.1	not_PRX_III	1B	Traes_1DS_BF3A4AF27.1	not_PRX_III	1D	0	0.0556647	0.113488	0.49049
Traes_1BS_087409F17.1	not_PRX_III	1B	Traes_1DS_D8B54340D.1	not_PRX_III	1D	0	0.0245454	0.370528	0.0662444
Traes_1BS_C86C7CAF3.2	not_PRX_III	1B	Traes_1DS_54AAC5DC3.1	not_PRX_III	1D	0	0.145186	0.315168	0.460661
Traes_1BS_CE58290DD.1	not_PRX_III	1B	Traes_1DS_6DC9F7B79.1	not_PRX_III	1D	0	0.01495	0.0605116	0.247061
Traes_1BS_9DAB3DBA1.1	not_PRX_III	1B	Traes_1DS_FB5D75ECD.1	not_PRX_III	1D	0	0.0816509	0.16712	0.488576
Traes_1BS_EC27CC4EA.1	not_PRX_III	1B	Traes_1DS_5E586FD73.2	not_PRX_III	1D	4e-130	0.0828555	0.151101	0.548344
Traes_1BS_FBB6C5A981.2	not_PRX_III	1B	Traes_1DS_9696ADD50.1	not_PRX_III	1D	9e-142	0.0293091	0.248774	0.117814
Traes_1BS_698E360E5.1	not_PRX_III	1B	Traes_1DS_37ED6B3F5.1	not_PRX_III	1D	4e-180	0.0524736	0.125904	0.416774
Traes_1BS_6C1F7D5C7.2	not_PRX_III	1B	Traes_1DS_AE84D6DBB.2	not_PRX_III	1D	4e-165	0.408852	0.369252	1.10724
Traes_1BS_44FD05188.2	not_PRX_III	1B	Traes_1DS_34EFDA767.1	not_PRX_III	1D	7e-179	0.00231526	0.0101898	0.227214
Traes_1BS_EDF3D860E.1	not_PRX_III	1B	Traes_1DS_AE591F0C1.1	not_PRX_III	1D	0	0.00600905	0.0735853	0.081661
Traes_1BS_7DB9FF03C.1	not_PRX_III	1B	Traes_1DS_25D4EF9E6.1	not_PRX_III	1D	0	0.0107109	0.0809254	0.132355
Traes_1BS_EB61B4270.2	not_PRX_III	1B	Traes_1DS_5B9DD8319.2	not_PRX_III	1D	0	0.0088531	0.0642888	0.137708
Traes_1BS_C7BCFEFA4.1	not_PRX_III	1B	Traes_1DS_BC562BD53.1	not_PRX_III	1D	0	0.248791	0.262167	0.94898
Traes_1BS_51AEF862E.1	not_PRX_III	1B	Traes_1DS_F9ADC72F6.1	not_PRX_III	1D	0	0.0116409	0.113143	0.102887
Traes_1BS_DCB303177.5	not_PRX_III	1B	Traes_1DS_1F1776F17.2	not_PRX_III	1D	0	0.100911	0.286074	0.352744
Traes_1BS_0EFA39696.1	not_PRX_III	1B	Traes_1DS_D1CE546A2.1	not_PRX_III	1D	0	0.0228776	0.0597433	0.382931
Traes_1BS_83530A5811.3	not_PRX_III	1B	Traes_1DS_D4FB403C4.1	not_PRX_III	1D	4e-115	0.0129873	0.0769906	0.168687
Traes_1BS_45CC4F34B.1	not_PRX_III	1B	Traes_1DS_63DD45CC7.1	not_PRX_III	1D	0	0.142427	0.716948	0.198657
Traes_1BS_14EE0FF24.1	not_PRX_III	1B	Traes_1DS_4390275D41.1	not_PRX_III	1D	6e-147	0.0513854	0.197758	0.259839
Traes_1BS_F01BB2CE3.1	not_PRX_III	1B	Traes_1DS_889C95FE5.1	not_PRX_III	1D	0	0.0306776	0.159619	0.192193
Traes_1BS_FB5EFAEBB.1	not_PRX_III	1B	Traes_1DS_70B3BCD70.1	not_PRX_III	1D	0	0.0242793	0.133351	0.18207
Traes_1BS_22E395F75.1	not_PRX_III	1B	Traes_1DS_CE96E8BF0.1	not_PRX_III	1D	3e-121	0.056224	0.225308	0.249543
Traes_1BS_46B22F7E0.1	not_PRX_III	1B	Traes_1DS_F244B4E39.1	not_PRX_III	1D	0	0.0363548	0.132859	0.273633
Traes_1BS_DFFD29183.2	not_PRX_III	1B	Traes_1DS_A26E0003D.1	not_PRX_III	1D	0	0.0805117	0.166455	0.483684
Traes_1BS_63D619FA7.2	not_PRX_III	1B	Traes_1DS_07CA2F6AE.1	not_PRX_III	1D	5e-130	0.020917	0.0457746	0.456956
Traes_1BS_B973673C2.1	not_PRX_III	1B	Traes_1DS_A556020C9.1	not_PRX_III	1D	5e-140	0.0630077	0.278722	0.226059
Traes_1BS_3E74E05A1.1	not_PRX_III	1B	Traes_1DS_BD097C5E1.1	not_PRX_III	1D	3e-106	0.0115442	0.0703916	0.164
Traes_1BL_4D6AC15A1.1	not_PRX_III	1B	Traes_1DL_B6E6AC518.1	not_PRX_III	1D	8e-137	0.00315956	0.00382898	0.825171
Traes_1BL_058CD5BF0.1	not_PRX_III	1B	Traes_1DL_C100B5557.1	not_PRX_III	1D	0	0.00260417	0.127721	0.0203895
Traes_1BL_1656180DB.1	not_PRX_III	1B	Traes_1DL_2DA4460BA.2	not_PRX_III	1D	1e-108	0.0495624	0.0894561	0.554042
Traes_1BL_A0C3596C6.1	not_PRX_III	1B	Traes_1DL_5CA468064.1	not_PRX_III	1D	0	0.0119574	0.0685819	0.174352
Traes_1BL_10F7957C1.1	not_PRX_III	1B	Traes_1DL_E4C722A62.1	not_PRX_III	1D	5e-107	0.804424	0.917008	0.877227
Traes_1BL_C6ACA137C.1	not_PRX_III	1B	Traes_1DL_A890AB24C.2	not_PRX_III	1D	0	0.00234765	0.048443	0.0484621
Traes_1BL_4B257D004.1	not_PRX_III	1B	Traes_1DL_E329E0435.1	not_PRX_III	1D	0	0.0224795	0.0922996	0.243549
Traes_1BL_FDA44EA3A.1	not_PRX_III	1B	Traes_1DL_08ECA7871.1	not_PRX_III	1D	2e-162	0.202192	0.167116	1.20989
Traes_1BL_035116505.1	not_PRX_III	1B	Traes_1DL_236A8E072.1	not_PRX_III	1D	9e-165	0.00940746	0.108664	0.0865736
Traes_1BL_569B2BCB0.2	not_PRX_III	1B	Traes_1DL_E0BBB4A59.2	not_PRX_III	1D	1e-124	0.0151827	0.126552	0.119972
Traes_1BL_802F437E8.1	not_PRX_III	1B	Traes_1DL_88D7FAA30.1	not_PRX_III	1D	0	0.0161333	0.0163367	0.987547
Traes_1BL_653AF1D1F.1	not_PRX_III	1B	Traes_1DL_7EF27C52F.1	not_PRX_III	1D	8e-101	0.0236318	0.0165676	1.42638
Traes_1BL_492A736EC.1	not_PRX_III	1B	Traes_1DL_37CFA5738.1	not_PRX_III	1D	0	0.0676642	0.160886	0.420572
Traes_1BL_2DE1B0930.1	not_PRX_III	1B	Traes_1DL_8809CD0A8.2	not_PRX_III	1D	0	0.01722	0.196605	0.0875867
Traes_1BL_DCF57144B.2	not_PRX_III	1B	Traes_1DL_6924314CF.1	not_PRX_III	1D	0	0.0391486	0.0720127	0.543635
Traes_1BL_7DB957BCB.2	not_PRX_III	1B	Traes_1DL_B983D84A1.1	not_PRX_III	1D	5e-149	0.0156224	0.0316734	0.493235
Traes_1BL_C8E81CE39.2	not_PRX_III	1B	Traes_1DL_8E9376660.1	not_PRX_III	1D	0	0.0280786	0.0777709	0.361043
Traes_1BL_4F70898B6.1	not_PRX_III	1B	Traes_1DL_CC1643F98.2	not_PRX_III	1D	7e-118	0.121254	0.25612	0.473426
Traes_1BL_B510CA877.1	not_PRX_III	1B	Traes_1DL_9931216DA.2	not_PRX_III	1D	0	0.00637172	0.0260634	0.24447
Traes_1BL_6215D102F.2	not_PRX_III	1B	Traes_1DL_5CFDC2A24.1	not_PRX_III	1D	0	0.0359108	0.0713668	0.503186
Traes_1BL_D3132086C.1	not_PRX_III	1B	Traes_1DL_FD87BAB3F.2	not_PRX_III	1D	0	0.0141869	0.0592169	0.239575
Traes_1BL_0DC9353BF.1	not_PRX_III	1B	Traes_1DL_7A05BCC83.1	not_PRX_III	1D	2e-143	0.0334949	0.151875	0.220543
Traes_1BL_6B3E22639.1	not_PRX_III	1B	Traes_1DL_5F7868CCC.1	not_PRX_III	1D	4e-166	0.165098	0.291247	0.566865
Traes_1BL_9F0C578EF.1	not_PRX_III	1B	Traes_1DL_E71C81909.2	not_PRX_III	1D	0	0.0141093	0.0536027	0.26322
Traes_1BL_F37E96FFE.2	not_PRX_III	1B	Traes_1DL_8C6F45134.1	not_PRX_III	1D	0	0.0736666	0.0546801	1.34723
Traes_1BL_DAACABE3E.1	not_PRX_III	1B	Traes_1DL_6185DEC96.1	not_PRX_III	1D	8e-175	0.025239	0.105747	0.238674
Traes_1BL_710AB9F90.1	not_PRX_III	1B	Traes_1DL_6774B062E.1	not_PRX_III	1D	0	0.00258009	0.0107375	0.240289
Traes_1BL_32F10AE2C.1	not_PRX_III	1B	Traes_1DL_38B29E4C9.1	not_PRX_III	1D	0	0.00478566	0.0522274	0.0916311
Traes_1BS_F7B1A6268.1	not_PRX_III	1B	Traes_1DS_4FC8BB7AD.1	not_PRX_III	1D	2e-164	0.0173709	0.0782184	0.222082
Traes_1BS_4073CE3DB.1	not_PRX_III	1B	Traes_1DS_F06412EB7.1	not_PRX_III	1D	0	0.00577355	0.0732185	0.0788537
Traes_1BS_C86C7CAF3.2	not_PRX_III	1B	Traes_1DS_7ABD11F63.1	not_PRX_III	1D	3e-175	0.0581241	0.0864879	0.672049
Traes_1BS_2D29D1179.1	not_PRX_III	1B	Traes_1DS_8E6F49CF1.1	not_PRX_III	1D	0	0.0162536	0.0700119	0.232155
Traes_1BS_6FBF9AB0B.1	not_PRX_III	1B	Traes_1DS_F0AF869A0.1	not_PRX_III	1D	0	0.0225437	0.0427942	0.526792
Traes_1BS_B8C33CCAE.1	not_PRX_III	1B	Traes_1DS_3214655B0.1	not_PRX_III	1D	0	0.0368505	0.135451	0.272057
Traes_1BS_EC27CC4EA.1	not_PRX_III	1B	Traes_1DS_35F810075.1	not_PRX_III	1D	0	0.0613702	0.154207	0.397972
Traes_1BS_350F9F493.2	not_PRX_III	1B	Traes_1DS_2906100AA.2	not_PRX_III	1D	0	0.0158579	0.0654589	0.242257
Traes_1BS_919C399B2.2	not_PRX_III	1B	Traes_1DS_41CB7143F.1	not_PRX_III	1D	0	0.0113251	0.0337788	0.335272
Traes_1BS_E0A52650C.2	not_PRX_III	1B	Traes_1DS_B74218BA2.1	not_PRX_III	1D	0	0.0124826	0.108788	0.114743
Traes_1BS_239E0BC00.2	not_PRX_III	1B	Traes_1DS_A9121F350.1	not_PRX_III	1D	0	0.0169383	0.0558329	0.303374
Traes_1BS_6681FE545.1	not_PRX_III	1B	Traes_1DS_491B2F92A1.1	not_PRX_III	1D	3e-143	0.0221582	0.113731	0.19483
Traes_1BS_29549593B.1	not_PRX_III	1B	Traes_1DS_04B2A3FBB.2	not_PRX_III	1D	0	0.0244883	0.101621	0.240978
Traes_1BS_A3B2A0DAD.1	not_PRX_III	1B	Traes_1DS_A8BD91E4A.1	not_PRX_III	1D	0	0.00892785	0.1462	0.0610661
Traes_1BS_45CC4F34B.1	not_PRX_III	1B	Traes_1DS_D7033DB90.1	not_PRX_III	1D	0	0.0522239	0.198015	0.263737
Traes_1BS_C26CCE0E9.1	not_PRX_III	1B	Traes_1DS_A21FCBA3D.1	not_PRX_III	1D	0	0.0049917	0.152998	0.0326259
Traes_1BS_7068F56E6.1	not_PRX_III	1B	Traes_1DS_F14FF0AC4.2	not_PRX_III	1D	4e-176	0.024527	0.114941	0.213387
Traes_1BS_7B7D5282B.1	not_PRX_III	1B	Traes_1DS_75AF80583.1	not_PRX_III	1D	3e-102	0.0800266	0.225953	0.354174
Traes_1BS_014C64CC2.2	not_PRX_III	1B	Traes_1DS_B079511CF.1	not_PRX_III	1D	0	0.00616484	0.0631681	0.0975942
Traes_1BS_D792B4734.1	not_PRX_III	1B	Traes_1DS_ACC91E554.1	not_PRX_III	1D	0	0.00811806	0.036138	0.224641
Traes_1BS_E27E48248.1	not_PRX_III	1B	Traes_1DS_5BEB7E9E7.1	not_PRX_III	1D	5e-173	0.00905398	0.123213	0.0734822
Traes_1BS_3B3922571.1	not_PRX_III	1B	Traes_1DS_0CB6BB053.1	not_PRX_III	1D	0	0.0107991	0.133266	0.0810345
Traes_1BS_1B8F9BD00.1	not_PRX_III	1B	Traes_1DS_042E4ED4C.1	not_PRX_III	1D	0	0.0896408	0.217183	0.412743
Traes_1BS_4A63D1DBC.2	not_PRX_III	1B	Traes_1DS_77D05F27F.1	not_PRX_III	1D	0	0.00728051	0.118653	0.0613597
Traes_1BS_6081AAC0A.1	not_PRX_III	1B	Traes_1DS_D807145E3.1	not_PRX_III	1D	0	0.0441072	0.23478	0.187866
Traes_1BS_16B335F1C.2	not_PRX_III	1B	Traes_1DS_DCB9758DA.1	not_PRX_III	1D	3e-147	0.0256468	0.134516	0.190659
Traes_1BS_A78A21B9A.2	not_PRX_III	1B	Traes_1DS_937EB36CF.2	not_PRX_III	1D	0	0.120962	0.434883	0.278149
Traes_1BS_C5E0922AE.1	not_PRX_III	1B	Traes_1DS_6D083CB4A.1	not_PRX_III	1D	0	0.00369296	0.162392	0.0227411
Traes_1BS_9E5BA3D1C.2	not_PRX_III	1B	Traes_1DS_4C5192C92.2	not_PRX_III	1D	0	0.0286329	0.0723771	0.395608
Traes_1BS_C6599EAB0.1	not_PRX_III	1B	Traes_1DS_96F52C018.1	not_PRX_III	1D	2e-166	0.0342867	0.0936345	0.366176
Traes_1BS_E49041E1E.1	not_PRX_III	1B	Traes_1DS_504C1CBAA.1	not_PRX_III	1D	6e-153	0.0101946	0.0693976	0.146901
Traes_1BS_EB61B4270.2	not_PRX_III	1B	Traes_1DS_80F18285E.1	not_PRX_III	1D	0	0.0631698	0.182081	0.346933
Traes_1BS_F114E4A2B.1	not_PRX_III	1B	Traes_1DS_159B4A94E.1	not_PRX_III	1D	0	0.0175318	0.0809775	0.216503
Traes_1BS_3F0960880.1	not_PRX_III	1B	Traes_1DS_9A75013F1.1	not_PRX_III	1D	6e-133	0.109077	0.194422	0.56103
Traes_1BL_6419FCF64.1	not_PRX_III	1B	Traes_1DL_44FF6293E.2	not_PRX_III	1D	0	0.00259124	0.0977653	0.0265046
Traes_1BL_241A3B9EF.3	not_PRX_III	1B	Traes_1DL_F122253A3.2	not_PRX_III	1D	0	0.0129733	0.0716642	0.181029
Traes_1BL_3AA1188A6.1	not_PRX_III	1B	Traes_1DL_216053CC3.1	not_PRX_III	1D	9e-115	0.0191354	0.0631953	0.302799
Traes_1BL_D306A34E9.1	not_PRX_III	1B	Traes_1DL_49EA4FCD8.1	not_PRX_III	1D	0	0.0199579	0.1379	0.144727
Traes_1BL_6B0753C18.2	not_PRX_III	1B	Traes_1DL_4303186BB.1	not_PRX_III	1D	0	0.0358928	0.125827	0.285255
Traes_1BL_E595222FC.2	not_PRX_III	1B	Traes_1DL_580C04A3D.1	not_PRX_III	1D	0	0.0245515	0.157438	0.155943
Traes_1BL_D66BA864F.1	not_PRX_III	1B	Traes_1DL_4B7506819.1	not_PRX_III	1D	2e-145	0.255498	0.17982	1.42085
Traes_1BL_BD3E22844.1	not_PRX_III	1B	Traes_1DL_A91B639E3.1	not_PRX_III	1D	2e-157	0.0500457	0.0376402	1.32958
Traes_1BL_C87C08CEE.2	not_PRX_III	1B	Traes_1DL_B899C9829.1	not_PRX_III	1D	6e-163	0.109998	0.0909966	1.20882
Traes_1BL_405FE0DBA.2	not_PRX_III	1B	Traes_1DL_B7E76AFE6.1	not_PRX_III	1D	0	0.0173541	0.0528077	0.328628
Traes_1BL_D9EC9D1D5.1	not_PRX_III	1B	Traes_1DL_4C2C22656.1	not_PRX_III	1D	0	0.0212696	0.0477748	0.445206
Traes_1BL_1890A4983.1	not_PRX_III	1B	Traes_1DL_0342B44CD.2	not_PRX_III	1D	0	0.00432824	0.0320049	0.135237
Traes_1BL_1557A6E94.1	not_PRX_III	1B	Traes_1DL_3DC59A143.1	not_PRX_III	1D	0	0.00859784	0.0840318	0.102316
Traes_1BL_507203A4A.2	not_PRX_III	1B	Traes_1DL_964EBCEA7.1	not_PRX_III	1D	2e-117	0.223544	0.26487	0.843978
Traes_1BL_5AD66D520.2	not_PRX_III	1B	Traes_1DL_6FC2A3EE3.2	not_PRX_III	1D	0	0.0185481	0.0431346	0.430005
Traes_1BL_B5933C412.2	not_PRX_III	1B	Traes_1DL_B714F8325.2	not_PRX_III	1D	0	0.00718999	0.045678	0.157406
Traes_1BL_20258AC56.1	not_PRX_III	1B	Traes_1DL_F4590DE82.2	not_PRX_III	1D	0	0.00831568	0.0483958	0.171827
Traes_1BL_F62219F1F.1	not_PRX_III	1B	Traes_1DL_CBDC7F858.2	not_PRX_III	1D	0	0.023976	0.057545	0.416647
Traes_1BL_46340D685.1	not_PRX_III	1B	Traes_1DL_DFE1721E0.1	not_PRX_III	1D	2e-138	0.138056	0.316042	0.436829
Traes_1BL_B4D955976.1	not_PRX_III	1B	Traes_1DL_61DD6D40F.1	not_PRX_III	1D	5e-147	0.00505797	0.0727324	0.0695423
Traes_1BL_F922038DF.2	not_PRX_III	1B	Traes_1DL_B70F2C775.1	not_PRX_III	1D	3e-143	0.123866	0.250737	0.494006
Traes_1BL_FC77D0C05.1	not_PRX_III	1B	Traes_1DL_46A1299E2.1	not_PRX_III	1D	7e-127	0.00792959	0.0694941	0.114104
Traes_1BL_9084A78D6.1	not_PRX_III	1B	Traes_1DL_2146C3C8A.7	not_PRX_III	1D	0	0.0268707	0.0551381	0.487334
Traes_1BL_6A9AD2485.1	not_PRX_III	1B	Traes_1DL_B71FD073D.1	not_PRX_III	1D	0	0.0168245	0.0339094	0.49616
Traes_1BL_E3A8A2AFA.1	not_PRX_III	1B	Traes_1DL_9842E866B.1	not_PRX_III	1D	0	0.0162894	0.0939753	0.173337
Traes_1BL_0302D9F63.1	not_PRX_III	1B	Traes_1DL_9C07DF37D.3	not_PRX_III	1D	0	0.000738825	0.0426922	0.0173059
Traes_1BL_611DF0433.1	not_PRX_III	1B	Traes_1DL_F9213AB33.1	not_PRX_III	1D	0	0.00447373	0.166968	0.0267939
Traes_1BL_4B77DB315.2	not_PRX_III	1B	Traes_1DL_259854693.1	not_PRX_III	1D	5e-128	0.126279	0.130929	0.964485
Traes_1BL_8012EBC5A.2	not_PRX_III	1B	Traes_1DL_E30609261.2	not_PRX_III	1D	0	0.0118339	0.0850769	0.139097
Traes_1BL_2964F774E.1	not_PRX_III	1B	Traes_1DL_56C09DCA8.1	not_PRX_III	1D	0	0.00273835	0.0690426	0.0396618
Traes_1BS_837A25F65.1	not_PRX_III	1B	Traes_1DS_E27E9EDCD.1	not_PRX_III	1D	0	0.0222767	0.0764994	0.291201
Traes_1BS_4385A88DE.1	not_PRX_III	1B	Traes_1DS_CE0DD00C7.2	not_PRX_III	1D	0	0.0185951	0.0990448	0.187744
Traes_1BS_4AA4124A0.2	not_PRX_III	1B	Traes_1DS_1F1776F17.2	not_PRX_III	1D	0	0.0583111	0.151176	0.385717
Traes_1BS_C7BCFEFA4.1	not_PRX_III	1B	Traes_1DS_D1CE546A2.1	not_PRX_III	1D	0	0.153091	0.33472	0.457368
Traes_1BS_7949CB07A.2	not_PRX_III	1B	Traes_1DS_D49FED82C.1	not_PRX_III	1D	1e-148	0.00225734	0.196004	0.0115168
Traes_1BS_50BBD7B9D.1	not_PRX_III	1B	Traes_1DS_D2009AEB8.1	not_PRX_III	1D	0	0.00374216	0.160873	0.0232616
Traes_1BS_7068F56E6.1	not_PRX_III	1B	Traes_1DS_A8BD91E4A.1	not_PRX_III	1D	0	0.0181098	0.225676	0.0802472
Traes_1BS_527ED00B9.1	not_PRX_III	1B	Traes_1DS_75AF80583.1	not_PRX_III	1D	8e-121	0.0504594	0.215138	0.234544
Traes_1BS_DE489E4B1.1	not_PRX_III	1B	Traes_1DS_BD1DBB425.1	not_PRX_III	1D	0	0.0231878	0.0205492	1.1284
Traes_1BS_9248013A7.1	not_PRX_III	1B	Traes_1DS_238932566.1	not_PRX_III	1D	0	0.00284968	0.0751121	0.0379391
Traes_1BL_C4FF9CC68.2	not_PRX_III	1B	Traes_1DL_9D5DC58A7.1	not_PRX_III	1D	0	0.0249884	0.0734442	0.340237
Traes_1BL_4E9E676BB.1	not_PRX_III	1B	Traes_1DL_C56A58B40.1	not_PRX_III	1D	3e-127	0.016468	0.0795447	0.207029
Traes_1BL_BDA67A9DA.2	not_PRX_III	1B	Traes_1DL_6CB3C3B23.2	not_PRX_III	1D	0	0.0382968	0.0617566	0.620124
Traes_1BL_079C49828.1	not_PRX_III	1B	Traes_1DL_F5626C47E.1	not_PRX_III	1D	3e-146	0.0373302	0.0739215	0.504998
Traes_1BL_BDD71077B.2	not_PRX_III	1B	Traes_1DL_D3A67D587.2	not_PRX_III	1D	4e-123	0.132739	0.361785	0.3669
Traes_1BL_2A75F2765.2	not_PRX_III	1B	Traes_1DL_0616D9443.2	not_PRX_III	1D	0	0.00100696	0.0849564	0.0118527
Traes_1BL_D9C20DCA9.1	not_PRX_III	1B	Traes_1DL_01FB2DF22.1	not_PRX_III	1D	0	0.077904	0.088288	0.882385
Traes_1BL_6F0F704B0.1	not_PRX_III	1B	Traes_1DL_8F3205EC8.1	not_PRX_III	1D	0	0.0211458	0.0717217	0.294831
Traes_1BL_211399BAF.1	not_PRX_III	1B	Traes_1DL_0AE3664C6.1	not_PRX_III	1D	0	0.0341114	0.254395	0.134088
Traes_1BS_E759ABAC6.2	not_PRX_III	1B	Traes_1DS_1DEF40DB5.1	not_PRX_III	1D	5e-163	0.00793658	0.0683703	0.116082
Traes_1BS_1B4A7B419.2	not_PRX_III	1B	Traes_1DS_85391E592.1	not_PRX_III	1D	0	0.00322213	0.0685438	0.0470083
Traes_1BS_81F7DAE3E.1	not_PRX_III	1B	Traes_1DS_AAA7B8951.2	not_PRX_III	1D	0	0.0155674	0.238665	0.065227
Traes_1BS_C1C522D40.1	not_PRX_III	1B	Traes_1DS_91D9863D0.2	not_PRX_III	1D	0	0.0206811	0.156661	0.132012
Traes_1BS_16572370E.1	not_PRX_III	1B	Traes_1DS_DB6D05EE4.2	not_PRX_III	1D	0	0.0654794	0.561037	0.116712
Traes_1BS_5FF1E5E66.1	not_PRX_III	1B	Traes_1DS_D488A8ABF.2	not_PRX_III	1D	0	0.0126363	0.090387	0.139802
Traes_1BS_A10F5E144.2	not_PRX_III	1B	Traes_1DS_96A7AE226.1	not_PRX_III	1D	0	0.109102	0.242637	0.449649
Traes_1BS_C5FC02149.1	not_PRX_III	1B	Traes_1DS_37ED6B3F5.1	not_PRX_III	1D	0	0.0551498	0.198451	0.277901
Traes_1BL_5CE6A3954.1	not_PRX_III	1B	Traes_1DL_0A72B8EC6.1	not_PRX_III	1D	0	0.0331948	0.0366214	0.906432
Traes_1BL_4D98420E8.1	not_PRX_III	1B	Traes_1DL_9CD04C6E5.1	not_PRX_III	1D	0	0.0263628	0.0462627	0.56985
Traes_1BL_CBCAE7DC6.1	not_PRX_III	1B	Traes_1DL_B3B5D7203.1	not_PRX_III	1D	4e-108	0.105136	0.191606	0.548708
Traes_1BL_9DDD4D7DE.1	not_PRX_III	1B	Traes_1DL_368F427E3.1	not_PRX_III	1D	3e-133	0.0219431	0.0797853	0.275026
Traes_1BL_9B3C88F90.1	not_PRX_III	1B	Traes_1DL_0DF53C55A.1	not_PRX_III	1D	0	0.0470601	0.138615	0.339502
Traes_1BL_A93F9F079.2	not_PRX_III	1B	Traes_1DL_5A31A68D3.2	not_PRX_III	1D	0	0.0159717	0.0786373	0.203106
Traes_1BL_6B3E22639.1	not_PRX_III	1B	Traes_1DL_5337B0151.1	not_PRX_III	1D	2e-176	0.0949679	0.279325	0.339991
Traes_1BL_59C620E19.2	not_PRX_III	1B	Traes_1DL_3EE5BBEA1.1	not_PRX_III	1D	0	0.0595316	0.109349	0.544419
Traes_1BL_3ED987ED6.1	not_PRX_III	1B	Traes_1DL_17261C476.2	not_PRX_III	1D	0	0.00114745	0.0406787	0.0282075
Traes_1BL_735ECE522.2	not_PRX_III	1B	Traes_1DL_8F5175629.1	not_PRX_III	1D	0	0.007747	0.0741711	0.104448
Traes_1BL_6401A85E7.1	not_PRX_III	1B	Traes_1DL_93B8EB7D2.1	not_PRX_III	1D	9e-140	0.00291333	0.0489803	0.0594796
Traes_1BL_A762B63A2.2	not_PRX_III	1B	Traes_1DL_2F4FD9055.1	not_PRX_III	1D	0	0	0.0534033	0
Traes_1BL_D5BD77BE5.2	not_PRX_III	1B	Traes_1DL_760B1B4C1.1	not_PRX_III	1D	5e-161	0.0135139	0.0980415	0.137838
Traes_1BL_7C8D56CA8.1	not_PRX_III	1B	Traes_1DL_8EFC66733.2	not_PRX_III	1D	5e-149	0	0.0712702	0
Traes_1BL_CFD471B75.2	not_PRX_III	1B	Traes_1DL_53C2C5E14.1	not_PRX_III	1D	0	0.0207039	0.0403082	0.513641
Traes_1BL_7D13394B5.1	not_PRX_III	1B	Traes_1DL_7938A3E52.1	not_PRX_III	1D	3e-113	0.0295023	0.0592901	0.497593
Traes_1BL_FAC03ADDA.1	not_PRX_III	1B	Traes_1DL_08ECA7871.1	not_PRX_III	1D	0	0.00745116	0.0284394	0.262001
Traes_1BL_2CC655472.2	not_PRX_III	1B	Traes_1DL_22069E136.2	not_PRX_III	1D	0	0.0400828	0.109391	0.366419
Traes_1BS_EF9010591.1	not_PRX_III	1B	Traes_1DS_72C1066AD.1	not_PRX_III	1D	0	0.0204077	0.121648	0.16776
Traes_1BS_F56012515.1	not_PRX_III	1B	Traes_1DS_46D04CCF9.2	not_PRX_III	1D	2e-162	0.0336849	0.0563554	0.597722
Traes_1BS_E12322E33.2	not_PRX_III	1B	Traes_1DS_55DABFFD1.2	not_PRX_III	1D	0	0.0342086	0.0791614	0.432138
Traes_1BS_8795B0E4F.1	not_PRX_III	1B	Traes_1DS_352C4C9A3.2	not_PRX_III	1D	0	0.00553763	0.027294	0.202888
Traes_1BS_2C29ED3EF.1	not_PRX_III	1B	Traes_1DS_A44358D5B.2	not_PRX_III	1D	0	0.0212145	0.0697964	0.303949
Traes_1BS_4D58898F9.1	not_PRX_III	1B	Traes_1DS_FD33F6FB81.1	not_PRX_III	1D	2e-112	0.0564852	0.31453	0.179586
Traes_1BS_90E551722.2	not_PRX_III	1B	Traes_1DS_02DAC400A.1	not_PRX_III	1D	1e-125	0.0127409	0.074772	0.170396
Traes_1BS_6FEB6D656.1	not_PRX_III	1B	Traes_1DS_1A966E69F.2	not_PRX_III	1D	6e-133	0.109504	0.213327	0.513317
Traes_1BL_DCFB989E4.2	not_PRX_III	1B	Traes_1DL_C23A7A1A8.2	not_PRX_III	1D	0	0.0695549	0.07896	0.880887
Traes_1BL_3CF664331.1	not_PRX_III	1B	Traes_1DL_8902C5092.1	not_PRX_III	1D	5e-178	0.0340804	0.0824839	0.413177
Traes_1BL_52343A948.1	not_PRX_III	1B	Traes_1DL_5D12458FD.1	not_PRX_III	1D	4e-145	0.0546445	0.118545	0.46096
Traes_1BL_9AECAC1F1.2	not_PRX_III	1B	Traes_1DL_355BCBDD1.3	not_PRX_III	1D	0	0.0118506	0.0957091	0.123819
Traes_1BL_C8ED70412.1	not_PRX_III	1B	Traes_1DL_5F7868CCC.1	not_PRX_III	1D	0	0.0138238	0.0898549	0.153845
Traes_1BL_F1EDDBE6E.1	not_PRX_III	1B	Traes_1DL_C636C2777.2	not_PRX_III	1D	6e-159	0.00215401	0.0273628	0.0787205
Traes_1BL_835F5BBEE.1	not_PRX_III	1B	Traes_1DL_4828E6737.1	not_PRX_III	1D	0	0.0191777	0.0390798	0.490731
Traes_1BL_19E9499CD.1	not_PRX_III	1B	Traes_1DL_696E3F6A2.2	not_PRX_III	1D	1e-122	0.0330372	0.0327474	1.00885
Traes_1BL_5E6CEFBC5.2	not_PRX_III	1B	Traes_1DL_80768AB26.2	not_PRX_III	1D	0	0.0407017	0.111274	0.365781
Traes_1BL_55E8EF551.1	not_PRX_III	1B	Traes_1DL_1D6375E17.1	not_PRX_III	1D	0	0.00191724	0.0318109	0.0602699
Traes_1BL_D5BE49668.2	not_PRX_III	1B	Traes_1DL_E4088F8DA.2	not_PRX_III	1D	0	0.00466004	0.0298078	0.156336
Traes_1BL_83EB4F4FA.2	not_PRX_III	1B	Traes_1DL_EBC2C25C9.2	not_PRX_III	1D	0	0.0152421	0.0824975	0.184759
Traes_1BL_AE1444DB0.1	not_PRX_III	1B	Traes_1DL_F1BBE7150.2	not_PRX_III	1D	0	0.02676	0.0687285	0.389358
Traes_1BL_49D3CF9D2.1	not_PRX_III	1B	Traes_1DL_B414F6C42.1	not_PRX_III	1D	0	0.00877061	0.0616897	0.142173
Traes_1BS_D1FCBFBE8.1	not_PRX_III	1B	Traes_1DS_55E91A134.2	not_PRX_III	1D	0	0.023598	0.0466895	0.505424
Traes_1BS_655BE782B.2	not_PRX_III	1B	Traes_1DS_F22B9B74C.2	not_PRX_III	1D	0	0.0102291	0.059032	0.173281
Traes_1BS_4DFA1AFBB.1	not_PRX_III	1B	Traes_1DS_7B8426507.2	not_PRX_III	1D	0	0.026444	0.127825	0.206876
Traes_1BS_75EAA5C25.1	not_PRX_III	1B	Traes_1DS_30B45639C.1	not_PRX_III	1D	2e-171	0.0314182	0.0825981	0.380374
Traes_1BS_68CB9BCB3.1	not_PRX_III	1B	Traes_1DS_7B4AD551F.1	not_PRX_III	1D	5e-107	0.115686	0.205153	0.563902
Traes_1BS_397574C37.1	not_PRX_III	1B	Traes_1DS_C5434CCB9.1	not_PRX_III	1D	0	0.0449316	0.0759522	0.591577
Traes_1BL_743322682.1	not_PRX_III	1B	Traes_1DL_AF10DFC9A.2	not_PRX_III	1D	6e-164	0.108296	0.0468903	2.30956
Traes_1BL_20ACD3421.1	not_PRX_III	1B	Traes_1DL_E0447D170.2	not_PRX_III	1D	7e-167	0.125478	0.0763949	1.64249
Traes_1BL_233A2D537.2	not_PRX_III	1B	Traes_1DL_B8ACFA24B.1	not_PRX_III	1D	0	0.0163564	0.0469886	0.348092
Traes_1BL_0BFA34BAC.1	not_PRX_III	1B	Traes_1DL_FB3A0C605.1	not_PRX_III	1D	0	0.119679	0.172031	0.695685
Traes_1BL_843D97D6C.2	not_PRX_III	1B	Traes_1DL_797D879AB.1	not_PRX_III	1D	2e-147	0.12172	0.220035	0.553186
Traes_1BL_9E13D768B.1	not_PRX_III	1B	Traes_1DL_17A7CAF79.1	not_PRX_III	1D	0	0.00680346	0.030806	0.220849
Traes_1BL_CA7AA51CD.2	not_PRX_III	1B	Traes_1DL_70F7596FC.1	not_PRX_III	1D	4e-129	0.153821	0.32033	0.480194
Traes_1BL_3D42EA937.1	not_PRX_III	1B	Traes_1DL_57277FC91.1	not_PRX_III	1D	0	0.0144139	0.0461846	0.312093
Traes_1BL_3CC1AD292.1	not_PRX_III	1B	Traes_1DL_43333E346.1	not_PRX_III	1D	6e-163	0.0515798	0.0437442	1.17912
Traes_1BL_FE9ED0635.1	not_PRX_III	1B	Traes_1DL_F4E0E796B.2	not_PRX_III	1D	3e-174	0.0432487	0.0712702	0.606828
Traes_1BL_5049DC7EA.1	not_PRX_III	1B	Traes_1DL_ED54F5B27.1	not_PRX_III	1D	6e-110	0.00285987	0.107712	0.0265512
Traes_1BL_3DBCF27F6.2	not_PRX_III	1B	Traes_1DL_BE579C7F9.1	not_PRX_III	1D	0	0.0331338	0.0373889	0.886195
Traes_1BL_5C7C06485.2	not_PRX_III	1B	Traes_1DL_65E1F2414.2	not_PRX_III	1D	0	0.020158	0.111865	0.180199
Traes_1BL_FE986890F.1	not_PRX_III	1B	Traes_1DL_3B1A895B8.1	not_PRX_III	1D	1e-107	0.215342	0.15842	1.35931
Traes_1BL_9F221E992.1	not_PRX_III	1B	Traes_1DL_3A908B188.1	not_PRX_III	1D	1e-174	0.00629815	0.0587713	0.107164
Traes_1BL_770224F66.2	not_PRX_III	1B	Traes_1DL_8D037A653.1	not_PRX_III	1D	0	0.0222946	0.0846244	0.263454
Traes_1BL_A906FBBA8.1	not_PRX_III	1B	Traes_1DL_EB8509EBC.1	not_PRX_III	1D	0	0.0121065	0.116384	0.104022
Traes_1BL_5C07BE2D0.1	not_PRX_III	1B	Traes_1DL_83218C6CE.1	not_PRX_III	1D	0	0.0114625	0.0817665	0.140185
Traes_1BL_502C24345.1	not_PRX_III	1B	Traes_1DL_F8A8E1499.2	not_PRX_III	1D	4e-135	0.048425	0.0621044	0.779735
Traes_1BL_5E6CEFBC5.2	not_PRX_III	1B	Traes_1DL_DC879CDBC.1	not_PRX_III	1D	0	0.0763811	0.252558	0.302429
Traes_1BL_3E662FC82.1	not_PRX_III	1B	Traes_1DL_F23E9DAA9.1	not_PRX_III	1D	0	0.0632183	0.166023	0.380779
Traes_1BL_05688C76B.2	not_PRX_III	1B	Traes_1DL_00409CDC8.1	not_PRX_III	1D	0	0.0437152	0.158363	0.276044
Traes_1BS_9714F1DCB.1	not_PRX_III	1B	Traes_1DS_2579B0616.1	not_PRX_III	1D	0	0.00450339	0.0298795	0.150719
Traes_1BS_E72B7E4BF.1	not_PRX_III	1B	Traes_1DS_CFB835F0E.1	not_PRX_III	1D	0	0.0110448	0.0620385	0.178032
Traes_1BS_CB3076CB7.1	not_PRX_III	1B	Traes_1DS_C70B313261.3	not_PRX_III	1D	0	0.0585095	0.0922082	0.634536
Traes_1BS_A3E9CE04F.1	not_PRX_III	1B	Traes_1DS_378AAF047.1	not_PRX_III	1D	0	0.00651824	0.028896	0.225576
Traes_1BS_BFC24753B.2	not_PRX_III	1B	Traes_1DS_1837E1CCC.1	not_PRX_III	1D	0	0.0821264	0.109078	0.752918
Traes_1BS_8A297503E.1	not_PRX_III	1B	Traes_1DS_9927F6B6E.1	not_PRX_III	1D	8e-117	0.00798057	0.0679871	0.117384
Traes_1BS_6FE6E86C3.1	PRX_III_subfamily_I	1B	Traes_1DS_BC8249382.1	PRX_III_subfamily_I	1D	0	0.00937722	0.0271172	0.345803
Traes_1BL_A2968F649.1	not_PRX_III	1B	Traes_1DL_797D879AB.1	not_PRX_III	1D	2e-171	0.0248154	0.061758	0.401816
Traes_1BL_2B966C1A2.3	not_PRX_III	1B	Traes_1DL_9FE4D295D.2	not_PRX_III	1D	2e-163	0.217598	0.66429	0.327565
Traes_1BL_3EEA722DF.1	not_PRX_III	1B	Traes_1DL_63D5C4C8E.2	not_PRX_III	1D	2e-133	0.00835082	0.132372	0.063086
Traes_1BL_BEAA0F3D3.3	not_PRX_III	1B	Traes_1DL_599C96CA7.2	not_PRX_III	1D	3e-120	0.0889547	0.190362	0.467293
Traes_1BL_91A98E876.1	not_PRX_III	1B	Traes_1DL_3132E9CF6.1	not_PRX_III	1D	1e-105	0.0716442	0.281444	0.254559
Traes_1BL_3E662FC82.1	not_PRX_III	1B	Traes_1DL_F23E9DAA9.1	not_PRX_III	1D	0	0.0632183	0.166023	0.380779
Traes_1BL_8841FEA7E.2	not_PRX_III	1B	Traes_1DL_7657153A4.1	not_PRX_III	1D	0	0.00346621	0.129585	0.0267485
Traes_1BL_AD11A927F.1	not_PRX_III	1B	Traes_1DL_E425CE2A3.2	not_PRX_III	1D	0	0.0396555	0.0774632	0.511927
Traes_1BL_D3E2887F4.1	not_PRX_III	1B	Traes_1DL_DC879CDBC.1	not_PRX_III	1D	0	0.0111695	0.0595847	0.187456
Traes_1BL_9B33DAB0A.1	not_PRX_III	1B	Traes_1DL_B1D2A4820.1	not_PRX_III	1D	3e-167	0.0282875	0.154563	0.183016
Traes_1BL_94B9D3296.1	not_PRX_III	1B	Traes_1DL_50C4F942D.1	not_PRX_III	1D	0	0.0104559	0.0785601	0.133095
Traes_1BL_F0FD9500F.2	not_PRX_III	1B	Traes_1DL_3E5CF93BA.1	not_PRX_III	1D	0	0.207004	0.578704	0.357702
Traes_1BL_E595222FC.2	not_PRX_III	1B	Traes_1DL_7FD4EA081.1	not_PRX_III	1D	0	0.189769	1.59231	0.119178
Traes_1BL_49F8F7A44.2	not_PRX_III	1B	Traes_1DL_FB514F75B.1	not_PRX_III	1D	0	0.0182429	0.0566758	0.321882
Traes_1BL_4B20D3268.1	not_PRX_III	1B	Traes_1DL_443047168.1	not_PRX_III	1D	0	0	0.0729319	0
Traes_1BL_79D11B199.2	not_PRX_III	1B	Traes_1DL_379E66DDF.2	not_PRX_III	1D	0	0.252771	0.15433	1.63786
Traes_1BL_698AC1335.2	not_PRX_III	1B	Traes_1DL_02539EA4D.2	not_PRX_III	1D	0	0.0117531	0.0887611	0.132412
Traes_1BL_C87C08CEE.2	not_PRX_III	1B	Traes_1DL_E61F08FB6.1	not_PRX_III	1D	1e-153	0.213857	0.199583	1.07152
Traes_1BL_7C7380133.1	not_PRX_III	1B	Traes_1DL_51BC0C0AC.1	not_PRX_III	1D	0	0.00569479	0.0740907	0.0768623
Traes_1BS_9DF369DD41.1	not_PRX_III	1B	Traes_1DS_F6BDFABDF.1	not_PRX_III	1D	0	0.000721718	0.0386292	0.0186832
Traes_1BL_5E924707C.2	not_PRX_III	1B	Traes_1DL_E8307A954.1	not_PRX_III	1D	6e-175	0.00389232	0.0506284	0.0768802
Traes_1BL_4BC57373A.1	not_PRX_III	1B	Traes_1DL_8AD4D2F1D.2	not_PRX_III	1D	0	0.0188774	0.0516974	0.365152
Traes_1BL_C4634A139.1	not_PRX_III	1B	Traes_1DL_C5F65B9D4.2	not_PRX_III	1D	0	0.010288	0.038785	0.265256
Traes_1BL_EA5237F37.1	not_PRX_III	1B	Traes_1DL_44D05AABD.2	not_PRX_III	1D	0	0.00346922	0.126139	0.0275031
Traes_1BL_E2B0DED6A.1	not_PRX_III	1B	Traes_1DL_2B473C495.2	not_PRX_III	1D	3e-173	0.0963409	0.0716299	1.34498
Traes_1BL_EC3D3628A.2	not_PRX_III	1B	Traes_1DL_EEBABD782.2	not_PRX_III	1D	0	0.0415321	0.0690975	0.601066
Traes_1BL_5390D3FF8.2	not_PRX_III	1B	Traes_1DL_DE6D562D6.1	not_PRX_III	1D	0	0.00248139	0.0548768	0.0452175
Traes_1BS_573322FF1.1	not_PRX_III	1B	Traes_1DS_59C948E14.1	not_PRX_III	1D	0	0.0191888	0.0296721	0.646695
Traes_1BS_2E8EE06AF.1	not_PRX_III	1B	Traes_1DS_FD8511876.1	not_PRX_III	1D	3e-155	0.0123587	0.097927	0.126203
Traes_1BS_C1EFCC3E3.1	not_PRX_III	1B	Traes_1DS_47C1F4DAB.1	not_PRX_III	1D	3e-152	0.0210951	0.0633622	0.332929
Traes_1BS_7C71DA159.1	not_PRX_III	1B	Traes_1DS_6308AF9AE.1	not_PRX_III	1D	0	0.010603	0.0958182	0.110657
Traes_1BS_BB6380DF5.1	not_PRX_III	1B	Traes_1DS_F6BDFABDF.1	not_PRX_III	1D	8e-145	0.161222	0.0385357	4.18372
Traes_1BL_262B745D1.1	not_PRX_III	1B	Traes_1DL_BFD641AD9.1	not_PRX_III	1D	2e-160	0.0926127	0.24006	0.385789
Traes_1BL_B38A9FD17.1	not_PRX_III	1B	Traes_1DL_73693578A.1	not_PRX_III	1D	0	0.0420721	0.0471921	0.891507
Traes_1BL_B2EEA7CF7.2	not_PRX_III	1B	Traes_1DL_E7D77536E.1	not_PRX_III	1D	0	0.158795	0.0944537	1.6812
Traes_1BS_8B0BE0C6D.1	not_PRX_III	1B	Traes_1DS_49778D85D.2	not_PRX_III	1D	0	0.259723	1.07419	0.241785
Traes_1BS_F53A7C7D1.1	not_PRX_III	1B	Traes_1DS_808499B49.1	not_PRX_III	1D	0	0.0147512	0.166825	0.0884228
Traes_1BS_5842143F6.2	not_PRX_III	1B	Traes_1DS_AB7FE9B10.2	not_PRX_III	1D	0	0.0043034	0.0901279	0.0477477
Traes_1BS_EC27CC4EA.1	not_PRX_III	1B	Traes_1DS_BD30088EB.1	not_PRX_III	1D	1e-128	0.0699894	0.168514	0.415334
Traes_1BS_4DE5F7486.1	not_PRX_III	1B	Traes_1DS_6DC9F7B79.1	not_PRX_III	1D	9e-119	0.0739998	0.143722	0.514882
Traes_1BS_A10F5E144.2	not_PRX_III	1B	Traes_1DS_54AAC5DC3.1	not_PRX_III	1D	0	0.138743	0.291893	0.475321
Traes_1BS_C5FC02149.1	not_PRX_III	1B	Traes_1DS_2E8605E5C.1	not_PRX_III	1D	0	0.140356	0.358647	0.391347
Traes_2AS_D35789679.2	not_PRX_III	2A	Traes_2AS_10B992D89.2	not_PRX_III	2A	0	0.0532537	0.219389	0.242737
Traes_2AS_1E76C16FF.1	not_PRX_III	2A	Traes_2AS_6DB3C00EA.2	not_PRX_III	2A	0	0.208531	0.493174	0.422834
Traes_2AS_55A5C5791.2	not_PRX_III	2A	Traes_2AS_AD32B04191.1	not_PRX_III	2A	1e-131	0.117638	0.172121	0.683461
Traes_2AS_0CABCA673.1	not_PRX_III	2A	Traes_2AS_33A368576.1	not_PRX_III	2A	0	0.0681731	0.452803	0.150558
Traes_2AS_C913A8043.2	not_PRX_III	2A	Traes_2AS_6BBCB64C9.1	not_PRX_III	2A	0	0.0778061	0.280522	0.277362
Traes_2AS_4FEC7A465.1	not_PRX_III	2A	Traes_2AS_1569FE9F11.1	not_PRX_III	2A	0	0.0756262	0.349094	0.216636
Traes_2AS_15D7300B6.2	not_PRX_III	2A	Traes_2BS_8B3768783.3	not_PRX_III	2B	0	0.00771105	0.0840241	0.0917719
Traes_2AS_AE82C22DB.1	not_PRX_III	2A	Traes_2BS_7ADC1B178.2	not_PRX_III	2B	1e-103	0.418547	0.423619	0.988026
Traes_2AS_5EB59FFC0.1	not_PRX_III	2A	Traes_2BS_DF9FFA81F.1	not_PRX_III	2B	1e-152	0.0450109	0.138104	0.32592
Traes_2AS_D917848B7.1	not_PRX_III	2A	Traes_2BS_31F130A79.1	not_PRX_III	2B	0	0.0194208	0.11327	0.171456
Traes_2AS_33FC65871.1	not_PRX_III	2A	Traes_2BS_EB4CD637D.2	not_PRX_III	2B	0	0.0183181	0.0895525	0.204552
Traes_2AS_E82763741.1	not_PRX_III	2A	Traes_2BS_C4E66608E.1	not_PRX_III	2B	9e-132	0.0949555	0.0995011	0.954316
Traes_2AS_6BB5BCCA2.2	not_PRX_III	2A	Traes_2BS_5A2E83BF6.2	not_PRX_III	2B	3e-110	0.116072	0.27244	0.426048
Traes_2AS_1E8BDB2C6.4	not_PRX_III	2A	Traes_2BS_7C8D6844C.1	not_PRX_III	2B	0	0.0158579	0.0614285	0.258152
Traes_2AS_6E3F18D20.1	not_PRX_III	2A	Traes_2BS_C5CD6C816.1	not_PRX_III	2B	3e-166	0.0180762	0.18173	0.0994674
Traes_2AS_1493D0ADB.1	not_PRX_III	2A	Traes_2BS_075F12813.2	not_PRX_III	2B	0	0.0120199	0.131025	0.0917374
Traes_2AS_B96BB2490.1	not_PRX_III	2A	Traes_2BS_23097C174.1	not_PRX_III	2B	0	0.014578	0.0729319	0.199886
Traes_2AS_972F2CECA.1	not_PRX_III	2A	Traes_2BS_0F6206782.2	not_PRX_III	2B	0	0.00591489	0.0626822	0.0943632
Traes_2AS_0FA7292A9.1	not_PRX_III	2A	Traes_2BS_F507513CF.2	not_PRX_III	2B	0	0.0146216	0.0631014	0.231715
Traes_2AS_453C10ECC.2	not_PRX_III	2A	Traes_2BS_425B98155.2	not_PRX_III	2B	0	0.0142712	0.0793214	0.179916
Traes_2AS_6D59C67F0.3	not_PRX_III	2A	Traes_2BS_5D862E40D.1	not_PRX_III	2B	2e-144	0.15546	0.393109	0.395463
Traes_2AS_CED8C9B73.1	not_PRX_III	2A	Traes_2BS_2410051E8.1	not_PRX_III	2B	0	0.0111489	0.0592306	0.188228
Traes_2AS_707CCA800.1	not_PRX_III	2A	Traes_2BS_6B9023F06.1	not_PRX_III	2B	4e-147	0.0551314	0.12319	0.447532
Traes_2AS_3E73A7BD8.1	not_PRX_III	2A	Traes_2BS_06ADB72D0.1	not_PRX_III	2B	5e-169	0.00191144	0.041066	0.0465455
Traes_2AS_F55243E0C.1	not_PRX_III	2A	Traes_2BS_98815CE06.1	not_PRX_III	2B	0	0.0218197	0.172968	0.126149
Traes_2AS_150D52D59.1	not_PRX_III	2A	Traes_2BS_5A527377B.1	not_PRX_III	2B	4e-165	0.0541902	0.174133	0.311201
Traes_2AS_AD32B04191.1	not_PRX_III	2A	Traes_2BS_E089A7A85.2	not_PRX_III	2B	0	0.0289732	0.102294	0.283235
Traes_2AS_FFF1D82CD.1	not_PRX_III	2A	Traes_2BS_206D71BC9.1	not_PRX_III	2B	0	0.0165284	0.0857088	0.192844
Traes_2AS_AFBCF157B.1	not_PRX_III	2A	Traes_2BS_1C1C3CF4B.2	not_PRX_III	2B	0	0.0294362	0.0868964	0.33875
Traes_2AS_C62620E4D.1	not_PRX_III	2A	Traes_2BS_16E2EEDC01.2	not_PRX_III	2B	8e-127	0.211993	0.146072	1.45128
Traes_2AS_C6A3F9AD9.2	not_PRX_III	2A	Traes_2BS_8034FFBB1.2	not_PRX_III	2B	0	0.0227394	0.0602753	0.377259
Traes_2AS_3953901E4.1	not_PRX_III	2A	Traes_2BS_E68F1B47C.2	not_PRX_III	2B	7e-127	0.0127935	0.230881	0.0554116
Traes_2AS_5A5258192.1	not_PRX_III	2A	Traes_2BS_91FF9EB1C.1	not_PRX_III	2B	0	0.00283903	0.0343202	0.0827218
Traes_2AS_3C22C11BA.2	not_PRX_III	2A	Traes_2BS_9A7AA30FC.1	not_PRX_III	2B	4e-148	0.106342	0.135454	0.785075
Traes_2AS_2B95E681C.1	PRX_III_subfamily_VII	2A	Traes_2BS_96BDA5D90.1	PRX_III_subfamily_VII	2B	0	0.0167946	0.0956709	0.175545
Traes_2AS_B5A6B1C99.2	not_PRX_III	2A	Traes_2BS_E4DAB1247.2	not_PRX_III	2B	0	0.299622	0.935323	0.320341
Traes_2AS_55BD046C1.1	not_PRX_III	2A	Traes_2BS_5A91BD84B.1	not_PRX_III	2B	0	0.0276745	0.0583526	0.474263
Traes_2AS_744F6C927.1	not_PRX_III	2A	Traes_2BS_A0851924B.1	not_PRX_III	2B	5e-143	0.0240545	0.140838	0.170796
Traes_2AS_2B880928C.1	not_PRX_III	2A	Traes_2BS_EC2DEA22A.1	not_PRX_III	2B	2e-141	0.429145	0.665621	0.644729
Traes_2AS_7377C2083.1	not_PRX_III	2A	Traes_2BS_13520D45B.1	not_PRX_III	2B	0	0.00903739	0.119656	0.075528
Traes_2AS_91AF72EAE.1	not_PRX_III	2A	Traes_2BS_011B0377F.2	not_PRX_III	2B	0	0.0460884	0.222418	0.207215
Traes_2AS_4E45A587A.1	not_PRX_III	2A	Traes_2BS_64F2A8C5B.1	not_PRX_III	2B	9e-110	0.00919975	0.0615593	0.149445
Traes_2AS_8E650B00A.1	not_PRX_III	2A	Traes_2BS_F118753CB.1	not_PRX_III	2B	0	0.0359107	0.0620292	0.578932
Traes_2AS_A5B7EA57D.1	not_PRX_III	2A	Traes_2BS_37191961E.1	not_PRX_III	2B	0	0.00823345	0.066537	0.123742
Traes_2AS_8AA970F1F1.1	not_PRX_III	2A	Traes_2BS_59C985126.1	not_PRX_III	2B	0	0.048129	0.136847	0.351699
Traes_2AS_6939C9DFC.1	not_PRX_III	2A	Traes_2BS_B88CDE912.1	not_PRX_III	2B	0	0.058264	0.168129	0.346544
Traes_2AS_835DA0F8D.1	not_PRX_III	2A	Traes_2BS_42897F765.2	not_PRX_III	2B	0	0.00518477	0.0831275	0.0623713
Traes_2AS_D74332B7E.1	not_PRX_III	2A	Traes_2BS_65BC9BB6B.1	not_PRX_III	2B	0	0.0302188	0.175868	0.171827
Traes_2AS_06AEB0641.1	not_PRX_III	2A	Traes_2BS_123DDF962.1	not_PRX_III	2B	0	0.0483854	0.264541	0.182903
Traes_2AS_6C2F49AE0.1	not_PRX_III	2A	Traes_2BS_6859C24E5.1	not_PRX_III	2B	0	0.0183945	0.0717057	0.256528
Traes_2AS_C573B4FF7.2	not_PRX_III	2A	Traes_2BS_93D50B0D6.2	not_PRX_III	2B	0	0.00887652	0.035086	0.252993
Traes_2AS_BA96EE8B5.2	not_PRX_III	2A	Traes_2BS_EF1490FF1.2	not_PRX_III	2B	0	0.0086884	0.0853895	0.10175
Traes_2AS_A3B1F8149.2	not_PRX_III	2A	Traes_2BS_F68DDC360.1	not_PRX_III	2B	0	0.0131888	0.0825074	0.15985
Traes_2AL_33E0030A1.1	not_PRX_III	2A	Traes_2BL_BE75F56F9.1	not_PRX_III	2B	0	0.0182327	0.0690731	0.263963
Traes_2AL_57CC2BFDD.1	not_PRX_III	2A	Traes_2BL_86E0BB2F2.1	not_PRX_III	2B	2e-122	0.0240662	0.111909	0.215051
Traes_2AL_48B239DD6.1	not_PRX_III	2A	Traes_2BL_1F5DBD5D5.1	not_PRX_III	2B	0	0.00401415	0.108026	0.037159
Traes_2AL_05ECC440C.2	not_PRX_III	2A	Traes_2BL_E322FD546.3	not_PRX_III	2B	0	0.00918918	0.145683	0.0630764
Traes_2AL_60FD1BD31.1	not_PRX_III	2A	Traes_2BL_AACE3AEC6.1	not_PRX_III	2B	2e-136	0.0502367	0.0433781	1.15811
Traes_2AL_4776AC6B7.1	not_PRX_III	2A	Traes_2BL_95C9BB90D.1	not_PRX_III	2B	0	0.00647403	0.104241	0.0621063
Traes_2AL_6DC8949D6.1	not_PRX_III	2A	Traes_2BL_83CF18165.1	not_PRX_III	2B	0	0.0196846	0.12014	0.163847
Traes_2AL_DE4FA1957.1	not_PRX_III	2A	Traes_2BL_B17B085F9.1	not_PRX_III	2B	1e-112	0.00318726	0.109217	0.0291827
Traes_2AL_581043828.1	not_PRX_III	2A	Traes_2BL_3E3CBD75F.1	not_PRX_III	2B	0	0.141852	0.358679	0.395486
Traes_2AL_44855EDCA.1	not_PRX_III	2A	Traes_2BL_185ED969B.1	not_PRX_III	2B	0	0.170033	0.153988	1.1042
Traes_2AL_7725A4802.1	not_PRX_III	2A	Traes_2BL_0876A93961.1	not_PRX_III	2B	0	0.00668156	0.0893026	0.0748193
Traes_2AL_76EBE4FD8.1	not_PRX_III	2A	Traes_2BL_051AAAA05.2	not_PRX_III	2B	0	0.00640687	0.100688	0.0636307
Traes_2AL_463D8226B.1	not_PRX_III	2A	Traes_2BL_5DFE6B3311.1	not_PRX_III	2B	0	0.0930995	0.131934	0.705652
Traes_2AL_5A5A59972.1	not_PRX_III	2A	Traes_2BL_7A70D735B.1	not_PRX_III	2B	0	0.026458	0.0741812	0.356667
Traes_2AL_55460AE54.1	not_PRX_III	2A	Traes_2BL_A465A5769.1	not_PRX_III	2B	0	0.0103148	0.110183	0.0936146
Traes_2AL_B80FBA498.1	not_PRX_III	2A	Traes_2BL_74E9EDE20.2	not_PRX_III	2B	7e-174	0.0309023	0.115335	0.267936
Traes_2AL_608FCBC83.1	not_PRX_III	2A	Traes_2BL_80A16ECFD.1	not_PRX_III	2B	0	0.00359497	0.125216	0.0287103
Traes_2AL_5C3538C77.2	not_PRX_III	2A	Traes_2BL_33F40653B.1	not_PRX_III	2B	0	0.0575875	0.163318	0.352608
Traes_2AL_5BA7E2623.1	not_PRX_III	2A	Traes_2BL_FE46FC938.1	not_PRX_III	2B	9e-160	0.0434342	0.11757	0.369433
Traes_2AL_024B0565B.1	not_PRX_III	2A	Traes_2BL_5A8297D8E.1	not_PRX_III	2B	0	0.0174161	0.0978984	0.177899
Traes_2AL_3335311FF.2	not_PRX_III	2A	Traes_2BL_79CFFFF321.2	not_PRX_III	2B	6e-138	0.19668	0.147214	1.33601
Traes_2AL_BF4D53AA5.1	not_PRX_III	2A	Traes_2BL_7AED4E232.1	not_PRX_III	2B	2e-108	0.1176	0.220898	0.532371
Traes_2AL_1E96BBDD4.2	not_PRX_III	2A	Traes_2BL_E8E0C4401.2	not_PRX_III	2B	1e-140	0.0188585	0.151846	0.124195
Traes_2AL_6C89723F2.1	not_PRX_III	2A	Traes_2BL_C2AFAED96.2	not_PRX_III	2B	0	0.00610628	0.0663875	0.0919794
Traes_2AL_2A7E4838A.1	not_PRX_III	2A	Traes_2BL_44B865EEF.1	not_PRX_III	2B	0	0.00339303	0.055782	0.0608266
Traes_2AL_44B0F2E5E.1	not_PRX_III	2A	Traes_2BL_0021AA419.1	not_PRX_III	2B	0	0.00421113	0.0499722	0.0842694
Traes_2AL_305405ECA.1	not_PRX_III	2A	Traes_2BL_DE94E0D1A.2	not_PRX_III	2B	0	0.0154267	0.0966283	0.15965
Traes_2AL_2A29F5945.1	not_PRX_III	2A	Traes_2BL_817E86589.1	not_PRX_III	2B	7e-130	0.0215842	0.0355517	0.607122
Traes_2AL_5BAB26827.1	not_PRX_III	2A	Traes_2BL_77148B8D8.1	not_PRX_III	2B	0	0.0366091	0.132461	0.276378
Traes_2AL_345D18D2E.2	not_PRX_III	2A	Traes_2BL_7BD217B83.2	not_PRX_III	2B	0	0.0238489	0.0736307	0.323899
Traes_2AL_DAAECA925.2	not_PRX_III	2A	Traes_2BL_0BEBD0D74.2	not_PRX_III	2B	1e-179	0.00546285	0.126171	0.0432972
Traes_2AL_9130F3256.1	not_PRX_III	2A	Traes_2BL_D92E88190.1	not_PRX_III	2B	0	0.00585083	0.102495	0.057084
Traes_2AL_C0ED9E161.1	not_PRX_III	2A	Traes_2BL_EBD28DCC8.1	not_PRX_III	2B	2e-144	0.0129267	0.0327921	0.394202
Traes_2AL_462550327.2	not_PRX_III	2A	Traes_2BL_B1CC67771.1	not_PRX_III	2B	0	0.0157012	0.0713409	0.220087
Traes_2AL_B6ADD4248.1	not_PRX_III	2A	Traes_2BL_F304D7728.1	not_PRX_III	2B	0	0.0824234	0.312353	0.263879
Traes_2AL_D6018D047.1	not_PRX_III	2A	Traes_2BL_1D1B17193.1	not_PRX_III	2B	0	0.0119326	0.0556454	0.21444
Traes_2AL_2FF596524.1	not_PRX_III	2A	Traes_2BL_28A7E0BF8.1	not_PRX_III	2B	0	0.122831	0.181189	0.677916
Traes_2AL_1B96BCBCA.1	not_PRX_III	2A	Traes_2BL_E3778C0BF.1	not_PRX_III	2B	4e-172	0.01842	0.0547633	0.336356
Traes_2AL_4815AE4AA.1	not_PRX_III	2A	Traes_2BL_F4A606767.1	not_PRX_III	2B	0	0.0436231	0.138322	0.315374
Traes_2AL_D3C8E5FC8.2	not_PRX_III	2A	Traes_2BL_523E05502.2	not_PRX_III	2B	0	0.053828	0.146068	0.368514
Traes_2AL_EEE83EFB2.1	not_PRX_III	2A	Traes_2BL_B8DF5016B.1	not_PRX_III	2B	0	0.0348705	0.0671198	0.519526
Traes_2AL_B25331E87.1	not_PRX_III	2A	Traes_2BL_D56097DF2.1	not_PRX_III	2B	0	0.140765	0.25942	0.542614
Traes_2AL_4E67C58C2.1	not_PRX_III	2A	Traes_2BL_0E26156C9.1	not_PRX_III	2B	5e-167	0.00971516	0.117121	0.0829501
Traes_2AL_0B9E1F386.1	not_PRX_III	2A	Traes_2BL_320BD31A5.1	not_PRX_III	2B	0	0.00829948	0.0537454	0.154422
Traes_2AL_9AECF40D3.1	not_PRX_III	2A	Traes_2BL_5919F7A68.2	not_PRX_III	2B	0	0.0135892	0.090855	0.14957
Traes_2AL_F5E021100.1	not_PRX_III	2A	Traes_2BL_B0DA0AF08.4	not_PRX_III	2B	0	0.0437851	0.0992166	0.441308
Traes_2AL_BFD8A8148.2	not_PRX_III	2A	Traes_2BL_A8E01452C.1	not_PRX_III	2B	1e-141	0.065274	0.0950336	0.686851
Traes_2AL_8DA6ECACE.2	not_PRX_III	2A	Traes_2BL_7CB2355CF.1	not_PRX_III	2B	0	0.0901104	0.417127	0.216026
Traes_2AL_3BAFCC8C5.2	not_PRX_III	2A	Traes_2BL_16B7CE123.1	not_PRX_III	2B	0	0.170718	0.529546	0.322385
Traes_2AL_1BA1BADED.1	not_PRX_III	2A	Traes_2BL_FC2924B96.2	not_PRX_III	2B	0	0.0109256	0.110466	0.0989046
Traes_2AL_E2F5A6BD2.1	not_PRX_III	2A	Traes_2BL_4157B2613.1	not_PRX_III	2B	0	0.0157828	0.102868	0.153428
Traes_2AL_7D3F46E30.1	not_PRX_III	2A	Traes_2BL_C2E7D2B9D.1	not_PRX_III	2B	0	0.00514435	0.0236395	0.217616
Traes_2AL_A2CBDB5F7.1	not_PRX_III	2A	Traes_2BL_BA71DD685.1	not_PRX_III	2B	0	0.0206794	0.0886322	0.233317
Traes_2AL_54DB61AA5.1	not_PRX_III	2A	Traes_2BL_FF82E196C.2	not_PRX_III	2B	4e-158	0.0705501	0.0563284	1.25248
Traes_2AL_156A85F7D.1	not_PRX_III	2A	Traes_2BL_F9E12C3E4.1	not_PRX_III	2B	0	0.0157017	0.190614	0.0823744
Traes_2AL_6E76DBE34.1	not_PRX_III	2A	Traes_2BL_A014BCC51.2	not_PRX_III	2B	0	0.018102	0.0938249	0.192934
Traes_2AL_4815AE4AA.1	not_PRX_III	2A	Traes_2BL_1D1B17193.1	not_PRX_III	2B	2e-122	0.354455	2.13687	0.165876
Traes_2AL_627614E7E.1	not_PRX_III	2A	Traes_2BL_28A7E0BF8.1	not_PRX_III	2B	0	0.067043	0.0863133	0.77674
Traes_2AL_4D0085951.2	not_PRX_III	2A	Traes_2BL_6B925F45E.1	not_PRX_III	2B	0	0.0169221	0.106583	0.15877
Traes_2AL_D750E5897.2	not_PRX_III	2A	Traes_2BL_CF8B7D546.1	not_PRX_III	2B	0	0.10267	0.26014	0.394671
Traes_2AL_81726A3C0.2	not_PRX_III	2A	Traes_2BL_5679CCCCD.1	not_PRX_III	2B	0	0.036163	0.0619531	0.583716
Traes_2AL_8E3F04FBC.1	not_PRX_III	2A	Traes_2BL_004C94397.1	not_PRX_III	2B	0	0.00954682	0.052711	0.181116
Traes_2AL_B65EBB67C.1	not_PRX_III	2A	Traes_2BL_E84D05DF7.1	not_PRX_III	2B	0	0.0335941	0.137898	0.243616
Traes_2AL_27580E224.2	not_PRX_III	2A	Traes_2BL_3A44C99D2.1	not_PRX_III	2B	0	0.050623	0.140614	0.360014
Traes_2AL_0A0144645.1	not_PRX_III	2A	Traes_2BL_1F682B0AD.1	not_PRX_III	2B	0	0.0136834	0.0536902	0.254858
Traes_2AL_5CC0F8D27.2	not_PRX_III	2A	Traes_2BL_7816EA24E.2	not_PRX_III	2B	3e-128	0.0500185	0.0140849	3.55121
Traes_2AL_9DC58DF84.1	not_PRX_III	2A	Traes_2BL_42012BF26.1	not_PRX_III	2B	0	0.0123999	0.137701	0.0900499
Traes_2AL_0C8275227.1	not_PRX_III	2A	Traes_2BL_16B7CE123.1	not_PRX_III	2B	0	0.140699	0.557691	0.252288
Traes_2AL_F0C4759EC.2	not_PRX_III	2A	Traes_2BL_2476DB0F1.2	not_PRX_III	2B	0	0.032673	0.170578	0.191543
Traes_2AL_2C3E4739B.1	not_PRX_III	2A	Traes_2BL_72DD69CAB.2	not_PRX_III	2B	0	0.00990426	0.0962019	0.102953
Traes_2AS_67222868A.1	not_PRX_III	2A	Traes_2BS_B3A88F254.1	not_PRX_III	2B	0	0.0379909	0.171186	0.221928
Traes_2AS_2B3603918.1	not_PRX_III	2A	Traes_2BS_E68F1B47C.2	not_PRX_III	2B	3e-119	0.0106882	0.208059	0.0513712
Traes_2AS_5FC555343.2	not_PRX_III	2A	Traes_2BS_82E35A769.1	not_PRX_III	2B	0	0.388888	0.640317	0.607337
Traes_2AS_A059E4A03.1	not_PRX_III	2A	Traes_2BS_C3D8CE069.2	not_PRX_III	2B	0	0.143285	0.261276	0.548404
Traes_2AS_5B2552D1D.2	not_PRX_III	2A	Traes_2BS_480F818C8.1	not_PRX_III	2B	0	0.0266025	0.12478	0.213196
Traes_2AS_B5FF1129E.1	not_PRX_III	2A	Traes_2BS_C3A80BE94.1	not_PRX_III	2B	1e-126	0.0716124	0.129613	0.552508
Traes_2AS_1D11E82B5.2	not_PRX_III	2A	Traes_2BS_552BFF677.1	not_PRX_III	2B	0	0.00255335	0.0391123	0.0652824
Traes_2AS_0806C7C621.1	not_PRX_III	2A	Traes_2BS_7FC94DB4A.1	not_PRX_III	2B	1e-130	0.0360198	0.164156	0.219424
Traes_2AS_0C0EA5D12.2	not_PRX_III	2A	Traes_2BS_B5DBD3AEA.2	not_PRX_III	2B	0	0.0338781	0.113441	0.298641
Traes_2AS_4E26F5A51.2	not_PRX_III	2A	Traes_2BS_5FA2FA954.2	not_PRX_III	2B	5e-176	0.0171069	0.128421	0.13321
Traes_2AS_BD2A53CC41.1	not_PRX_III	2A	Traes_2BS_56E01E82B.1	not_PRX_III	2B	0	0	0.106499	0
Traes_2AS_B16D5ED9F.1	not_PRX_III	2A	Traes_2BS_363AC8AF9.1	not_PRX_III	2B	0	0.0320905	0.145517	0.220528
Traes_2AS_DFDA79E58.1	not_PRX_III	2A	Traes_2BS_2FB6DB866.1	not_PRX_III	2B	0	0.0013292	0.11244	0.0118214
Traes_2AS_6A0179C05.1	not_PRX_III	2A	Traes_2BS_84F813947.1	not_PRX_III	2B	0	0.0267347	0.101338	0.263819
Traes_2AL_99945983B.1	not_PRX_III	2A	Traes_2BL_31D9B7363.1	not_PRX_III	2B	0	0.0669403	0.177971	0.37613
Traes_2AL_F27B50401.1	not_PRX_III	2A	Traes_2BL_36B344F6B.1	not_PRX_III	2B	1e-120	0.0748169	0.260853	0.286816
Traes_2AL_BE05B34FF.2	not_PRX_III	2A	Traes_2BL_A1BCBD2BE.2	not_PRX_III	2B	0	0.00832516	0.0862709	0.0965002
Traes_2AL_C846ABEA3.1	not_PRX_III	2A	Traes_2BL_E6BF43BC4.1	not_PRX_III	2B	1e-125	0.0518812	0.148605	0.349121
Traes_2AL_C7E806D1A.2	not_PRX_III	2A	Traes_2BL_BDC074418.3	not_PRX_III	2B	3e-127	0.0156561	0.200615	0.0780409
Traes_2AL_328819CF7.1	PRX_III_subfamily_XV	2A	Traes_2BL_A25152F2A.1	PRX_III_subfamily_XV	2B	0	0.0125293	0.100441	0.124743
Traes_2AL_59959C979.1	not_PRX_III	2A	Traes_2BL_0899414CC.1	not_PRX_III	2B	0	0.0231807	0.0830444	0.279136
Traes_2AL_0748DBFA8.1	not_PRX_III	2A	Traes_2BL_2E68F4BEC.1	not_PRX_III	2B	1e-156	0.226389	0.377033	0.600449
Traes_2AL_2B01693491.2	not_PRX_III	2A	Traes_2BL_5D16D7435.1	not_PRX_III	2B	0	0.00832995	0.0657817	0.12663
Traes_2AL_D33454518.1	not_PRX_III	2A	Traes_2BL_F95883F5B.1	not_PRX_III	2B	0	0.28088	0.139629	2.01162
Traes_2AL_BD0C7A9A5.2	not_PRX_III	2A	Traes_2BL_9528AAD7C.2	not_PRX_III	2B	0	0.0341037	0.0882831	0.3863
Traes_2AL_CB95E606C.1	not_PRX_III	2A	Traes_2BL_05498B97F.1	not_PRX_III	2B	0	0.00917773	0.119217	0.0769835
Traes_2AL_F1CA4223F.2	not_PRX_III	2A	Traes_2BL_A73892D5E.1	not_PRX_III	2B	0	0.0133076	0.0760858	0.174902
Traes_2AL_1855F06E3.1	not_PRX_III	2A	Traes_2BL_9560982FA.1	not_PRX_III	2B	0	0.0324083	0.107216	0.302271
Traes_2AL_ADFDDE875.2	not_PRX_III	2A	Traes_2BL_DF70D62241.1	not_PRX_III	2B	0	0.259568	0.429366	0.604538
Traes_2AL_97FC5264A.1	not_PRX_III	2A	Traes_2BL_75A4C21E7.2	not_PRX_III	2B	0	0.0842263	0.459747	0.183201
Traes_2AL_8FC0A673C.1	not_PRX_III	2A	Traes_2BL_C144EF1FC.1	not_PRX_III	2B	0	0.0239981	0.0751125	0.319495
Traes_2AL_CD44E879E.2	not_PRX_III	2A	Traes_2BL_8ABF5E72E.1	not_PRX_III	2B	0	0.0431203	0.215125	0.200443
Traes_2AL_2B11DA18F.1	not_PRX_III	2A	Traes_2BL_DA42D6BA6.2	not_PRX_III	2B	0	0.0308903	0.111777	0.276357
Traes_2AL_53247DDFF.2	not_PRX_III	2A	Traes_2BL_E1A6F9A01.2	not_PRX_III	2B	1e-179	0.0721466	0.145434	0.496078
Traes_2AL_365E06C30.1	not_PRX_III	2A	Traes_2BL_D6999CBD9.2	not_PRX_III	2B	0	0.00763921	0.052195	0.146359
Traes_2AL_B6403BABA.1	not_PRX_III	2A	Traes_2BL_23678833C.1	not_PRX_III	2B	0	0.00953816	0.0552651	0.172589
Traes_2AL_DE6894419.1	not_PRX_III	2A	Traes_2BL_0CD946351.1	not_PRX_III	2B	0	0.0180611	0.10997	0.164237
Traes_2AL_C70746B11.2	not_PRX_III	2A	Traes_2BL_F9C2B26ED.1	not_PRX_III	2B	1e-130	0.0609989	0.0281483	2.16705
Traes_2AL_4199CA92D.2	not_PRX_III	2A	Traes_2BL_9B339C169.1	not_PRX_III	2B	0	0.0352108	0.096977	0.363085
Traes_2AL_7AAD9B6EF.1	not_PRX_III	2A	Traes_2BL_ECE3DE61B.1	not_PRX_III	2B	0	0.0149789	0.103368	0.144908
Traes_2AL_173FE664B.2	not_PRX_III	2A	Traes_2BL_2141AFC9E.1	not_PRX_III	2B	0	0.0864783	0.198453	0.435763
Traes_2AL_7B015F2FE.1	not_PRX_III	2A	Traes_2BL_F1601871B.1	not_PRX_III	2B	0	0.0201862	0.063425	0.318269
Traes_2AL_B6FD3BC6C.2	not_PRX_III	2A	Traes_2BL_972B71FD7.1	not_PRX_III	2B	0	0.0230603	0.0392596	0.587378
Traes_2AL_077301DD9.1	not_PRX_III	2A	Traes_2BL_4C2A57558.2	not_PRX_III	2B	0	0.119656	0.323777	0.369563
Traes_2AL_CF9F964E6.1	not_PRX_III	2A	Traes_2BL_D94DC9302.1	not_PRX_III	2B	0	0.0113612	0.0390968	0.290591
Traes_2AL_408A7C38B.1	not_PRX_III	2A	Traes_2BL_8F3FAEECB.1	not_PRX_III	2B	0	0.206426	0.674124	0.306214
Traes_2AL_FB92EC680.2	not_PRX_III	2A	Traes_2BL_7773443DD.1	not_PRX_III	2B	4e-111	0	0.0379485	0
Traes_2AL_3FE5DF00C.2	not_PRX_III	2A	Traes_2BL_AE761AE4B.1	not_PRX_III	2B	3e-103	0.0696021	0.166189	0.418813
Traes_2AL_D8305F1D2.2	not_PRX_III	2A	Traes_2BL_18FA7945F.2	not_PRX_III	2B	0	0.0957807	0.165845	0.577532
Traes_2AL_007BF1FC6.1	not_PRX_III	2A	Traes_2BL_623825FC7.1	not_PRX_III	2B	0	0.0124279	0.0967283	0.128483
Traes_2AL_9D58657EA.1	not_PRX_III	2A	Traes_2BL_3C2184ED4.1	not_PRX_III	2B	0	0.0115281	0.089214	0.129219
Traes_2AL_DB64E18A1.1	not_PRX_III	2A	Traes_2BL_55D540224.1	not_PRX_III	2B	0	0.00855361	0.196217	0.0435925
Traes_2AL_CB2A4BF3E.1	not_PRX_III	2A	Traes_2BL_BBBC1D481.1	not_PRX_III	2B	0	0.0228263	0.283095	0.0806311
Traes_2AL_4EBF9389E.2	not_PRX_III	2A	Traes_2BL_ADA6E311B.1	not_PRX_III	2B	3e-123	0.0335814	0.146808	0.228743
Traes_2AL_30692AE33.1	not_PRX_III	2A	Traes_2BL_B64F61BB8.1	not_PRX_III	2B	0	0.00122762	0.183162	0.00670237
Traes_2AL_8B4F247AD.1	not_PRX_III	2A	Traes_2BL_3038A283A.1	not_PRX_III	2B	0	0.0110368	0.0274787	0.401649
Traes_2AL_29047429A.2	not_PRX_III	2A	Traes_2BL_15E6FB482.3	not_PRX_III	2B	0	0.00923918	0.0848104	0.108939
Traes_2AL_AEB11A672.1	not_PRX_III	2A	Traes_2BL_5FC6CBB43.1	not_PRX_III	2B	0	0.0691335	0.150688	0.458786
Traes_2AL_C13CD3ECB.1	not_PRX_III	2A	Traes_2BL_1EBB348CB.1	not_PRX_III	2B	2e-115	0.0238536	0.129585	0.184076
Traes_2AL_EA50702BB1.1	not_PRX_III	2A	Traes_2BL_C431F824A.1	not_PRX_III	2B	0	0.0137471	0.0999344	0.137562
Traes_2AL_44814E612.1	not_PRX_III	2A	Traes_2BL_52D693373.2	not_PRX_III	2B	0	0.0754108	0.210604	0.358069
Traes_2AL_7E32E30A8.1	not_PRX_III	2A	Traes_2BL_1CB0DEEED.1	not_PRX_III	2B	0	0.0166783	0.0935836	0.178218
Traes_2AL_C2431A498.1	not_PRX_III	2A	Traes_2BL_CA9AD042B.1	not_PRX_III	2B	9e-115	0.00273536	0.086013	0.0318017
Traes_2AL_DB59393CD.1	not_PRX_III	2A	Traes_2BL_D41CE8F86.1	not_PRX_III	2B	6e-137	0.0158496	0.0663824	0.238763
Traes_2AL_B6FD3BC6C.2	not_PRX_III	2A	Traes_2BL_E16610BA1.1	not_PRX_III	2B	0	0.0414095	0.0819461	0.505326
Traes_2AL_B1D07331D.1	not_PRX_III	2A	Traes_2BL_720497A10.2	not_PRX_III	2B	1e-171	0.114288	0.196499	0.581622
Traes_2AL_D1A266D6F.1	not_PRX_III	2A	Traes_2BL_C618E609F.1	not_PRX_III	2B	0	0.0140388	0.111315	0.126118
Traes_2AL_12CDCE03A.1	not_PRX_III	2A	Traes_2BL_343205C01.1	not_PRX_III	2B	0	0.0185247	0.111006	0.166881
Traes_2AL_E5A33D194.1	not_PRX_III	2A	Traes_2BL_034DED9D2.2	not_PRX_III	2B	1e-108	0.0202373	0.0539154	0.375353
Traes_2AL_96AB5315A.1	not_PRX_III	2A	Traes_2BL_445635C65.1	not_PRX_III	2B	0	0.00946811	0.101851	0.0929603
Traes_2AL_EB6C765B6.2	not_PRX_III	2A	Traes_2BL_B44C2F00B.1	not_PRX_III	2B	0	0.00973952	0.0401255	0.242727
Traes_2AL_73A59BC32.1	not_PRX_III	2A	Traes_2BL_88C68B86E.2	not_PRX_III	2B	0	0.0184393	0.0801705	0.230001
Traes_2AS_CAA2FBF93.2	not_PRX_III	2A	Traes_2BS_8B4CB340F.2	not_PRX_III	2B	0	0.0458158	0.19383	0.236371
Traes_2AS_38949B685.1	not_PRX_III	2A	Traes_2BS_B6D5D78A5.1	not_PRX_III	2B	0	0.0250902	0.0617733	0.406166
Traes_2AS_892049962.1	not_PRX_III	2A	Traes_2BS_DEEA7F991.1	not_PRX_III	2B	2e-109	0.0447179	0.03922	1.14018
Traes_2AS_EF55AF9DD.1	not_PRX_III	2A	Traes_2BS_F4BC949D6.2	not_PRX_III	2B	0	0.0274281	0.123993	0.221207
Traes_2AS_0CA29A19C.1	not_PRX_III	2A	Traes_2BS_5D862E40D.1	not_PRX_III	2B	0	0.032476	0.1514	0.214505
Traes_2AS_86633353C.1	not_PRX_III	2A	Traes_2BS_5045C640C.2	not_PRX_III	2B	0	0.0222956	0.138992	0.160409
Traes_2AS_0EA2792B8.1	not_PRX_III	2A	Traes_2BS_0FA5E53AD.1	not_PRX_III	2B	0	0.0089662	0.298298	0.0300579
Traes_2AS_AD125CB18.1	not_PRX_III	2A	Traes_2BS_E836C5A07.1	not_PRX_III	2B	1e-132	0.0903703	0.127944	0.706325
Traes_2AS_922FDF79D.1	not_PRX_III	2A	Traes_2BS_16E766694.1	not_PRX_III	2B	0	0.0714908	0.2079	0.343872
Traes_2AS_016587308.1	not_PRX_III	2A	Traes_2BS_B29F48F88.1	not_PRX_III	2B	0	0.0291023	0.0978151	0.297523
Traes_2AL_DFCA5917A.1	not_PRX_III	2A	Traes_2BL_76EE4692D.2	not_PRX_III	2B	1e-151	0.263583	0.753292	0.349909
Traes_2AL_7AD671B50.1	not_PRX_III	2A	Traes_2BL_83409F316.1	not_PRX_III	2B	2e-175	0.135756	0.226072	0.6005
Traes_2AL_5873E4E3A.1	not_PRX_III	2A	Traes_2BL_761F797B8.1	not_PRX_III	2B	0	0.0922608	0.517183	0.178391
Traes_2AL_800303D8D.1	not_PRX_III	2A	Traes_2BL_1D11DA71A.1	not_PRX_III	2B	2e-107	0.0383739	0.202317	0.189672
Traes_2AL_103675181.2	not_PRX_III	2A	Traes_2BL_F75DA7E59.1	not_PRX_III	2B	0	0.349175	0.379747	0.919493
Traes_2AL_2FF604DA9.2	not_PRX_III	2A	Traes_2BL_616F08780.1	not_PRX_III	2B	0	0.0133733	0.158985	0.0841168
Traes_2AL_ED6198FF4.1	not_PRX_III	2A	Traes_2BL_522C7CFD2.1	not_PRX_III	2B	3e-120	0.0208437	0.200927	0.103738
Traes_2AL_FAC0FD8AF.2	not_PRX_III	2A	Traes_2BL_1D02FD6D7.1	not_PRX_III	2B	0	0.401532	1.20157	0.334173
Traes_2AL_2C4D43BDD.1	not_PRX_III	2A	Traes_2BL_ED55CC1EC.1	not_PRX_III	2B	0	0.0652032	0.206699	0.315451
Traes_2AL_311B57CA4.1	not_PRX_III	2A	Traes_2BL_E5D061476.1	not_PRX_III	2B	0	0.00526203	0.0474637	0.110864
Traes_2AL_30DE3C504.1	not_PRX_III	2A	Traes_2BL_FEAE434B4.1	not_PRX_III	2B	9e-105	0.461376	0.131933	3.49704
Traes_2AS_AE82C22DB.1	not_PRX_III	2A	Traes_2BS_8ECBAA413.1	not_PRX_III	2B	0	0.0305291	0.0676303	0.451412
Traes_2AS_71B82606A.1	not_PRX_III	2A	Traes_2BS_08CEA942B.1	not_PRX_III	2B	0	0.00618162	0.159717	0.0387036
Traes_2AS_F485758C1.1	not_PRX_III	2A	Traes_2BS_D7F40DF36.1	not_PRX_III	2B	0	0.0243464	0.158482	0.153622
Traes_2AS_D2D7342B3.1	not_PRX_III	2A	Traes_2BS_C4E66608E.1	not_PRX_III	2B	0	0.0801687	0.103458	0.774887
Traes_2AS_7581E280A.1	not_PRX_III	2A	Traes_2BS_7C8D6844C.1	not_PRX_III	2B	0	0.105487	0.353429	0.298467
Traes_2AS_1E8BDB2C6.4	not_PRX_III	2A	Traes_2BS_6252055D2.1	not_PRX_III	2B	0	0.0908476	0.381606	0.238066
Traes_2AS_BBE5262D9.2	not_PRX_III	2A	Traes_2BS_DFC825EBF.1	not_PRX_III	2B	5e-145	0.0229834	0.127616	0.180098
Traes_2AS_AC62A3F1C.1	not_PRX_III	2A	Traes_2BS_519074A91.1	not_PRX_III	2B	0	0.069069	0.238917	0.289092
Traes_2AS_7D25F69CB.2	not_PRX_III	2A	Traes_2BS_94D8733BD.1	not_PRX_III	2B	1e-151	0.175989	0.2345	0.750484
Traes_2AS_E6FF6A652.1	not_PRX_III	2A	Traes_2BS_0FA5E53AD.1	not_PRX_III	2B	6e-111	0.0353641	0.142725	0.247778
Traes_2AL_92E21C3BE.2	not_PRX_III	2A	Traes_2BL_4C2A57558.2	not_PRX_III	2B	0	0.0284471	0.087809	0.323965
Traes_2AL_8D3A3687D.2	not_PRX_III	2A	Traes_2BL_FA727026F.1	not_PRX_III	2B	0	0.0147425	0.151776	0.097133
Traes_2AL_CD41BAC42.1	not_PRX_III	2A	Traes_2BL_8FF6FF942.1	not_PRX_III	2B	0	0.040004	0.118396	0.337883
Traes_2AL_ECEE1A203.1	not_PRX_III	2A	Traes_2BL_F0B228D94.1	not_PRX_III	2B	0	0.0222578	0.103776	0.214479
Traes_2AL_A5D4C703E.1	not_PRX_III	2A	Traes_2BL_18C1933AF.1	not_PRX_III	2B	0	0.0572791	0.0645832	0.886905
Traes_2AL_D5D935586.1	not_PRX_III	2A	Traes_2BL_551524B9B.3	not_PRX_III	2B	3e-163	0.163108	0.371506	0.439045
Traes_2AL_EED22DA86.2	not_PRX_III	2A	Traes_2BL_AA93EA511.1	not_PRX_III	2B	0	0.0102971	0.0432441	0.238115
Traes_2AL_CF41123D7.1	not_PRX_III	2A	Traes_2BL_621DAFE84.1	not_PRX_III	2B	0	0.194608	0.358176	0.543332
Traes_2AL_2BF8A5849.1	not_PRX_III	2A	Traes_2BL_465878523.1	not_PRX_III	2B	5e-144	0.00662988	0.127011	0.0521993
Traes_2AL_2D31C0347.1	not_PRX_III	2A	Traes_2BL_B041D90BB.2	not_PRX_III	2B	0	0.0188098	0.122024	0.154148
Traes_2AS_CB62107FC.2	not_PRX_III	2A	Traes_2BS_E2C8A57DD.2	not_PRX_III	2B	0	0.0247546	0.0313462	0.789716
Traes_2AS_A13E98A5F.2	not_PRX_III	2A	Traes_2BS_CF48EC222.2	not_PRX_III	2B	1e-103	0.0952023	0.079917	1.19127
Traes_2AS_2B7B29C05.1	not_PRX_III	2A	Traes_2BS_FD347E716.1	not_PRX_III	2B	1e-151	0.0818341	0.104834	0.780607
Traes_2AS_F86C812D8.1	not_PRX_III	2A	Traes_2BS_20CB33745.4	not_PRX_III	2B	7e-162	0.00981689	0.110037	0.0892147
Traes_2AS_7E29CA40E.1	not_PRX_III	2A	Traes_2BS_FA76B3993.1	not_PRX_III	2B	7e-174	0.0720856	0.0918404	0.784901
Traes_2AS_FCD150CAA.1	not_PRX_III	2A	Traes_2BS_8FA75AFCF.2	not_PRX_III	2B	0	0.0151469	0.123045	0.1231
Traes_2AS_23F156C6B.1	not_PRX_III	2A	Traes_2BS_98CE44820.1	not_PRX_III	2B	0	0.00714175	0.073949	0.0965767
Traes_2AS_D86455172.1	not_PRX_III	2A	Traes_2BS_7C174F31D.1	not_PRX_III	2B	0	0.0139604	0.064813	0.215395
Traes_2AS_30F525B48.1	not_PRX_III	2A	Traes_2BS_FEBB2BA1A.1	not_PRX_III	2B	1e-176	0.211925	0.108385	1.9553
Traes_2AS_F56764D58.2	not_PRX_III	2A	Traes_2BS_72DCCC2AA.1	not_PRX_III	2B	0	0.032157	0.229949	0.139845
Traes_2AS_FEB84B3FC.1	not_PRX_III	2A	Traes_2BS_B8E3ECAE9.1	not_PRX_III	2B	3e-133	0.00663966	0.120932	0.0549042
Traes_2AL_800303D8D.1	not_PRX_III	2A	Traes_2BL_19C5224BE.1	not_PRX_III	2B	9e-109	0.0369781	0.230447	0.160462
Traes_2AL_EA810D197.2	not_PRX_III	2A	Traes_2BL_A47B175AE.2	not_PRX_III	2B	5e-144	0.0124956	0.053314	0.234377
Traes_2AL_240127518.1	not_PRX_III	2A	Traes_2BL_5ACD2B04F.1	not_PRX_III	2B	0	0.0306123	0.0897508	0.341081
Traes_2AL_70AE1B8B8.1	not_PRX_III	2A	Traes_2BL_E82F7902D.1	not_PRX_III	2B	0	0.0132521	0.0873469	0.151718
Traes_2AL_10BB42A37.2	not_PRX_III	2A	Traes_2BL_9845177C0.2	not_PRX_III	2B	0	0.0988799	0.219132	0.451234
Traes_2AL_BA09B1B22.1	not_PRX_III	2A	Traes_2BL_C52D6785B.1	not_PRX_III	2B	4e-168	0.0424742	0.0457889	0.92761
Traes_2AL_2C4D43BDD.1	not_PRX_III	2A	Traes_2BL_79412D925.1	not_PRX_III	2B	0	0.00817113	0.102817	0.0794724
Traes_2AL_8ED8B66A6.1	not_PRX_III	2A	Traes_2BL_5E48DF3FD.1	not_PRX_III	2B	0	0.0241636	0.146484	0.164958
Traes_2AL_9389AA77E.2	not_PRX_III	2A	Traes_2BL_414099283.2	not_PRX_III	2B	0	0.0419075	0.0834104	0.502426
Traes_2AL_F289C5675.1	not_PRX_III	2A	Traes_2BL_DE2EE6910.1	not_PRX_III	2B	0	0.0082343	0.0625362	0.131673
Traes_2AL_5873E4E3A.1	not_PRX_III	2A	Traes_2BL_AA9337DF3.1	not_PRX_III	2B	0	0.120749	0.650533	0.185615
Traes_2AL_DE86B9FD4.1	not_PRX_III	2A	Traes_2BL_A783B7E06.1	not_PRX_III	2B	0	0.0908759	0.512882	0.177187
Traes_2AL_ADF9C57BB.2	not_PRX_III	2A	Traes_2BL_7F9F8D481.1	not_PRX_III	2B	0	0.172573	0.35288	0.489042
Traes_2AL_581043828.1	not_PRX_III	2A	Traes_2BL_06E94C52F.1	not_PRX_III	2B	0	0.0758828	0.136595	0.55553
Traes_2AL_BA09B1B22.1	not_PRX_III	2A	Traes_2BL_AAE459B6E.1	not_PRX_III	2B	0	0.00142653	0.0260613	0.0547377
Traes_2AL_0B8878DB4.2	not_PRX_III	2A	Traes_2BL_6965BCDC0.1	not_PRX_III	2B	0	0.0749222	0.162985	0.459688
Traes_2AL_9D716D8A9.1	not_PRX_III	2A	Traes_2BL_98FD69864.2	not_PRX_III	2B	0	0.025976	0.0727034	0.357287
Traes_2AS_BDB982457.1	not_PRX_III	2A	Traes_2BS_C8FB3060D.2	not_PRX_III	2B	0	0.0094276	0.0632677	0.149011
Traes_2AS_5A6E08D4E.1	not_PRX_III	2A	Traes_2BS_ACA52BC08.1	not_PRX_III	2B	2e-107	0.0121296	0.0395406	0.306764
Traes_2AS_978D5F926.2	not_PRX_III	2A	Traes_2BS_CC6FD8499.2	not_PRX_III	2B	0	0.00809881	0.0275682	0.293774
Traes_2AS_45F4F06FB.1	not_PRX_III	2A	Traes_2BS_047CB59B6.1	not_PRX_III	2B	0	0.016797	0.0933026	0.180027
Traes_2AS_AD017927E.1	not_PRX_III	2A	Traes_2BS_5A3F0F7D3.1	not_PRX_III	2B	0	0.014167	0.0524568	0.27007
Traes_2AS_9DE16F020.4	not_PRX_III	2A	Traes_2BS_437CE299A.1	not_PRX_III	2B	0	0.00213106	0.0425646	0.0500665
Traes_2AS_754996378.1	not_PRX_III	2A	Traes_2BS_5E8AC26AF.1	not_PRX_III	2B	1e-143	0.052044	0.043915	1.18511
Traes_2AS_7B612C346.1	not_PRX_III	2A	Traes_2BS_94C42CB70.1	not_PRX_III	2B	8e-177	0.0110889	0.0394282	0.281243
Traes_2AL_910204334.1	not_PRX_III	2A	Traes_2BL_CCE8A9757.1	not_PRX_III	2B	6e-126	0.0571219	0.0605472	0.943427
Traes_2AL_3C99F42A5.1	not_PRX_III	2A	Traes_2BL_3647661C2.2	not_PRX_III	2B	0	0.0188263	0.0716154	0.26288
Traes_2AL_DE86B9FD4.1	not_PRX_III	2A	Traes_2BL_8A0359515.1	not_PRX_III	2B	3e-138	0.111038	0.425135	0.261184
Traes_2AL_ADF9C57BB.2	not_PRX_III	2A	Traes_2BL_9ECDFFDBA.2	not_PRX_III	2B	0	0.0363367	0.0909597	0.399481
Traes_2AL_103675181.2	not_PRX_III	2A	Traes_2BL_CFABAA335.2	not_PRX_III	2B	0	0.415354	0.965029	0.430406
Traes_2AL_4648E752E.1	not_PRX_III	2A	Traes_2BL_7A79D5FF4.1	not_PRX_III	2B	2e-113	0.0854627	0.0426819	2.00232
Traes_2AL_41B176D01.2	not_PRX_III	2A	Traes_2BL_CA336D9A6.2	not_PRX_III	2B	0	0.00627619	0.134286	0.0467374
Traes_2AL_FB45F8557.1	not_PRX_III	2A	Traes_2BL_8C25AF3EE.1	not_PRX_III	2B	0	0.120647	0.322985	0.373538
Traes_2AL_1FB739291.1	not_PRX_III	2A	Traes_2BL_41168D652.2	not_PRX_III	2B	1e-149	0.232254	0.350757	0.662153
Traes_2AL_3138C5183.1	not_PRX_III	2A	Traes_2BL_3221ACD9F.1	not_PRX_III	2B	0	0.0738397	0.0586226	1.25958
Traes_2AL_CB84F42D2.2	not_PRX_III	2A	Traes_2BL_0AED4E377.1	not_PRX_III	2B	0	0.0607005	0.268455	0.22611
Traes_2AL_057333D04.1	not_PRX_III	2A	Traes_2BL_8E652062B.1	not_PRX_III	2B	0	0.0769681	0.503363	0.152908
Traes_2AL_2A603EC4E.1	not_PRX_III	2A	Traes_2BL_6ED28B36A.1	not_PRX_III	2B	0	0.00603291	0.0538574	0.112016
Traes_2AL_D80CF5F64.1	not_PRX_III	2A	Traes_2BL_10A22BB66.1	not_PRX_III	2B	3e-156	0.0145384	0.110951	0.131034
Traes_2AL_05DB040EE.1	not_PRX_III	2A	Traes_2BL_6581B440A.1	not_PRX_III	2B	0	0.151037	0.203623	0.741751
Traes_2AL_7E32E30A8.1	not_PRX_III	2A	Traes_2BL_27FB0A099.1	not_PRX_III	2B	0	0.0680444	0.210629	0.323054
Traes_2AL_A38A2E415.2	not_PRX_III	2A	Traes_2BL_295397D93.2	not_PRX_III	2B	0	0.17918	0.512751	0.349448
Traes_2AL_566FC8E6B.1	not_PRX_III	2A	Traes_2BL_E9D5E831F.1	not_PRX_III	2B	0	0.0109691	0.063474	0.172813
Traes_2AL_E5B3B79F7.1	not_PRX_III	2A	Traes_2BL_560CCE975.1	not_PRX_III	2B	4e-167	0.0796806	0.268866	0.296358
Traes_2AL_1C8ACDBAC.1	not_PRX_III	2A	Traes_2BL_E5EBE00BB.1	not_PRX_III	2B	0	0.0551685	0.106835	0.51639
Traes_2AL_A7198751F.1	not_PRX_III	2A	Traes_2BL_9AB7B773F.2	not_PRX_III	2B	0	0.0190228	0.0836933	0.227291
Traes_2AL_D8305F1D2.2	not_PRX_III	2A	Traes_2BL_C607B44E5.2	not_PRX_III	2B	1e-145	0.608528	1.10522	0.550593
Traes_2AL_5DAAFDFFE.2	not_PRX_III	2A	Traes_2BL_CE9BEF9A3.2	not_PRX_III	2B	0	0.0214306	0.0352658	0.607687
Traes_2AL_BA387175F.1	not_PRX_III	2A	Traes_2BL_1B1358201.1	not_PRX_III	2B	5e-138	0.0236085	0.0346453	0.681434
Traes_2AL_DD284DEA9.1	not_PRX_III	2A	Traes_2BL_C1D1054B1.3	not_PRX_III	2B	7e-138	0.00504734	0.117284	0.043035
Traes_2AL_ADE741F9D.1	not_PRX_III	2A	Traes_2BL_E00099FCE.1	not_PRX_III	2B	0	0.0131628	0.0308351	0.426877
Traes_2AL_49EBD3D2C.1	not_PRX_III	2A	Traes_2BL_7CE11ABB5.1	not_PRX_III	2B	0	0.0162095	0.116993	0.138551
Traes_2AL_B606DD67E.1	not_PRX_III	2A	Traes_2BL_A4574D311.1	not_PRX_III	2B	2e-143	0.0132551	0.115316	0.114946
Traes_2AL_EAA522AAC.2	not_PRX_III	2A	Traes_2BL_B6C152F8D.1	not_PRX_III	2B	0	0.0229272	0.156367	0.146624
Traes_2AL_2FE59A2DC.1	not_PRX_III	2A	Traes_2BL_DE9A7327E.1	not_PRX_III	2B	2e-108	0.0128311	0.0622836	0.206011
Traes_2AL_CFCA01C76.1	not_PRX_III	2A	Traes_2BL_4A1181B731.1	not_PRX_III	2B	2e-156	0.202617	0.560849	0.361269
Traes_2AS_C69231934.2	not_PRX_III	2A	Traes_2BS_A3C5F6B38.2	not_PRX_III	2B	3e-133	0.030004	0.134689	0.222765
Traes_2AS_E5D8CD0FC.1	not_PRX_III	2A	Traes_2BS_582108B07.1	not_PRX_III	2B	0	0.0852801	0.214559	0.397466
Traes_2AS_64063A59B.1	not_PRX_III	2A	Traes_2BS_43A8E1EC8.1	not_PRX_III	2B	2e-124	0.0025663	0.0649053	0.0395391
Traes_2AS_4195EE5F5.2	not_PRX_III	2A	Traes_2BS_E6A403F63.1	not_PRX_III	2B	0	0.0313937	0.212376	0.147822
Traes_2AS_304C676EA.2	not_PRX_III	2A	Traes_2BS_B6A0CB7F7.1	not_PRX_III	2B	0	0.0142795	0.06691	0.213414
Traes_2AS_5DF52D5D1.1	PRX_III_subfamily_I	2A	Traes_2BS_9D472D49F.1	PRX_III_subfamily_I	2B	2e-125	0.309244	0.43017	0.718888
Traes_2AS_1CBBCBAA2.2	not_PRX_III	2A	Traes_2BS_C6941CC6A1.1	not_PRX_III	2B	0	0.023051	0.0960851	0.239902
Traes_2AS_821E10536.1	not_PRX_III	2A	Traes_2BS_C4E66608E.1	not_PRX_III	2B	1e-179	0.0847748	0.0887735	0.954957
Traes_2AS_48D41FC99.1	not_PRX_III	2A	Traes_2BS_A1E9976A81.3	not_PRX_III	2B	4e-168	0.0134146	0.0937805	0.143043
Traes_2AS_ADA59BD4F.1	not_PRX_III	2A	Traes_2BS_E15A746F5.1	not_PRX_III	2B	0	0.0171327	0.174671	0.0980859
Traes_2AS_FA7C1F225.1	not_PRX_III	2A	Traes_2BS_891EC5836.1	not_PRX_III	2B	2e-173	0.155244	0.121698	1.27565
Traes_2AS_A8793AD4F.2	not_PRX_III	2A	Traes_2BS_D1734E0F4.2	not_PRX_III	2B	0	0.0282091	0.0924336	0.305182
Traes_2AS_ECCD1E063.2	not_PRX_III	2A	Traes_2BS_16858EC30.1	not_PRX_III	2B	0	0.0104181	0.0359448	0.289837
Traes_2AS_6C89A3064.2	not_PRX_III	2A	Traes_2BS_718E091E0.2	not_PRX_III	2B	0	0.00885401	0.0570223	0.155273
Traes_2AS_310D429E1.1	not_PRX_III	2A	Traes_2BS_00C394760.1	not_PRX_III	2B	2e-133	0.142731	0.180768	0.789581
Traes_2AS_647C2FAA9.1	PRX_III_subfamily_I	2A	Traes_2BS_09313A224.1	PRX_III_subfamily_I	2B	0	0.0201308	0.128888	0.156189
Traes_2AS_9095E0ACC.1	not_PRX_III	2A	Traes_2BS_13520D45B.1	not_PRX_III	2B	0	0.00449664	0.105436	0.0426479
Traes_2AS_5FE09DEBA.3	not_PRX_III	2A	Traes_2BS_5FA2FA954.2	not_PRX_III	2B	0	0.0242478	0.177022	0.136976
Traes_2AS_69329D634.2	not_PRX_III	2A	Traes_2BS_900CEA95A.1	not_PRX_III	2B	0	0.0118673	0.0693016	0.171241
Traes_2AS_E92C7ABDF.1	not_PRX_III	2A	Traes_2BS_3F2EDD7AB.2	not_PRX_III	2B	0	0.00990857	0.0862931	0.114825
Traes_2AS_B1248A84D.2	not_PRX_III	2A	Traes_2BS_456235DA9.1	not_PRX_III	2B	2e-143	0	0.0545385	0
Traes_2AS_139E0B66B.1	not_PRX_III	2A	Traes_2BS_14CA35D5D.1	not_PRX_III	2B	2e-122	0.113812	0.220932	0.515144
Traes_2AS_2ADC2212F.1	not_PRX_III	2A	Traes_2BS_1BEC3A8D2.2	not_PRX_III	2B	0	0.107396	0.10257	1.04705
Traes_2AS_711BBD472.1	not_PRX_III	2A	Traes_2BS_8D80A2F9A.1	not_PRX_III	2B	0	0.0518013	0.0883373	0.586403
Traes_2AS_DE74C38CD.1	not_PRX_III	2A	Traes_2BS_24B01ABC4.1	not_PRX_III	2B	8e-164	0.0158736	0.129073	0.122982
Traes_2AS_BA10BE764.2	not_PRX_III	2A	Traes_2BS_CBD522C54.2	not_PRX_III	2B	0	0.0332445	0.0987267	0.336732
Traes_2AS_C3EF3A27F.1	not_PRX_III	2A	Traes_2BS_E68F1B47C.2	not_PRX_III	2B	5e-129	0	0.170116	0
Traes_2AL_DF9DC3FB9.1	not_PRX_III	2A	Traes_2BL_140CB3980.1	not_PRX_III	2B	0	0.0262907	0.0368085	0.714257
Traes_2AL_2394F534B.1	not_PRX_III	2A	Traes_2BL_6A38C0C23.1	not_PRX_III	2B	0	0.00362721	0.116551	0.0311213
Traes_2AL_6AF1565ED.1	not_PRX_III	2A	Traes_2BL_5EFBE1FBD.1	not_PRX_III	2B	2e-113	0.0334836	0.0550285	0.608477
Traes_2AL_66A17401A.1	not_PRX_III	2A	Traes_2BL_93191B70D.1	not_PRX_III	2B	1e-118	0.0456608	0.0343703	1.3285
Traes_2AL_A85313383.1	not_PRX_III	2A	Traes_2BL_2AD69DFD7.2	not_PRX_III	2B	0	0.0352978	0.0290482	1.21514
Traes_2AL_25382F498.2	not_PRX_III	2A	Traes_2BL_5ECD53274.2	not_PRX_III	2B	9e-176	0.0311946	0.101488	0.307373
Traes_2AL_67970C350.2	not_PRX_III	2A	Traes_2BL_4CAE4DB05.1	not_PRX_III	2B	0	0.0296083	0.0880628	0.336218
Traes_2AS_3FED6E87A.2	not_PRX_III	2A	Traes_2BS_CFEB4BD92.1	not_PRX_III	2B	0	0.0692387	0.122503	0.565202
Traes_2AS_3494A0C6E.1	not_PRX_III	2A	Traes_2BS_06B145442.1	not_PRX_III	2B	0	0.00568478	0.127579	0.0445587
Traes_2AS_4DE6446BD.2	not_PRX_III	2A	Traes_2BS_A4DCE06CE.2	not_PRX_III	2B	0	0.0136388	0.0917654	0.148626
Traes_2AS_7DFCB009C.1	not_PRX_III	2A	Traes_2BS_A5BF49CE9.1	not_PRX_III	2B	0	0.018497	0.120907	0.152985
Traes_2AS_505E3A57C.1	not_PRX_III	2A	Traes_2BS_0BE76CC39.1	not_PRX_III	2B	0	0.00545457	0.0567568	0.0961043
Traes_2AS_FD2AF02B2.2	not_PRX_III	2A	Traes_2BS_30A763942.1	not_PRX_III	2B	9e-136	0.194692	0.303277	0.641962
Traes_2AS_7CF2E43FC.2	not_PRX_III	2A	Traes_2BS_AD1611B40.1	not_PRX_III	2B	6e-111	0.125509	0.112908	1.1116
Traes_2AS_3A4166DAF.1	not_PRX_III	2A	Traes_2BS_0B11A6B7D.2	not_PRX_III	2B	1e-131	0.0074767	0.0769412	0.0971742
Traes_2AS_CB4425F61.2	not_PRX_III	2A	Traes_2BS_FA3B0A5DB.2	not_PRX_III	2B	0	0.0162686	0.0738474	0.2203
Traes_2AS_DF84A8FC7.1	not_PRX_III	2A	Traes_2BS_262434B09.1	not_PRX_III	2B	0	0.0263333	0.048161	0.546776
Traes_2AS_7597E2C66.2	not_PRX_III	2A	Traes_2BS_1AC0B9321.2	not_PRX_III	2B	5e-135	0.0322528	0.0178713	1.80473
Traes_2AS_FE37D420B.1	not_PRX_III	2A	Traes_2BS_B0C8595DF.2	not_PRX_III	2B	0	0.0948001	0.158343	0.598701
Traes_2AL_2ECC27B75.1	not_PRX_III	2A	Traes_2BL_6E6C3505A.2	not_PRX_III	2B	0	0.00853218	0.0912384	0.0935153
Traes_2AL_B01AE830F.1	not_PRX_III	2A	Traes_2BL_560CCE975.1	not_PRX_III	2B	2e-106	0.0369719	0.101153	0.365507
Traes_2AL_ED56E8D10.1	not_PRX_III	2A	Traes_2BL_C0CBE9F76.1	not_PRX_III	2B	5e-153	0.0270012	0.075199	0.359063
Traes_2AL_83D0D0C3F.1	not_PRX_III	2A	Traes_2BL_8DEC0EFBF.2	not_PRX_III	2B	0	0.00678802	0.103458	0.065611
Traes_2AL_6FF143F61.2	not_PRX_III	2A	Traes_2BL_8F3FAEECB.1	not_PRX_III	2B	2e-176	0.1656	0.3848	0.430354
Traes_2AL_CC403D182.1	not_PRX_III	2A	Traes_2BL_FD8C2F815.1	not_PRX_III	2B	0	0.0313231	0.151723	0.206449
Traes_2AL_FCCDDB9081.2	not_PRX_III	2A	Traes_2BL_253F52620.1	not_PRX_III	2B	7e-120	0.0166176	0.154497	0.10756
Traes_2AL_15A7BB684.1	not_PRX_III	2A	Traes_2BL_6B75B32E3.1	not_PRX_III	2B	0	0.00296516	0.0996626	0.029752
Traes_2AL_D5D935586.1	not_PRX_III	2A	Traes_2BL_B57FE39ED.2	not_PRX_III	2B	0	0.0223923	0.0720088	0.310966
Traes_2AL_86C7DD4AB.1	not_PRX_III	2A	Traes_2BL_67BF93A06.1	not_PRX_III	2B	0	0.0292372	0.0825854	0.354024
Traes_2AL_E90E493C4.1	not_PRX_III	2A	Traes_2BL_5A956FC38.1	not_PRX_III	2B	0	0.00605452	0.0608531	0.0994941
Traes_2AL_9C8ACA6B9.1	not_PRX_III	2A	Traes_2BL_025BB7A01.1	not_PRX_III	2B	0	0.0471312	0.0143096	3.29368
Traes_2AS_9AEA9BDEA.1	not_PRX_III	2A	Traes_2BS_8A40B568C.1	not_PRX_III	2B	8e-158	0.0334317	0.121477	0.27521
Traes_2AS_11627F727.2	not_PRX_III	2A	Traes_2BS_2272AAEE2.2	not_PRX_III	2B	2e-118	0.0350258	0.0289139	1.21138
Traes_2AS_B78B7D701.2	not_PRX_III	2A	Traes_2BS_422B8F82D.1	not_PRX_III	2B	3e-158	0.0807735	0.120954	0.667802
Traes_2AS_647C2FAA9.1	not_PRX_III	2A	Traes_2BS_B4AB09A4E.1	not_PRX_III	2B	8e-103	0.00798676	0.0530491	0.150554
Traes_2AS_3FDAA17CD.1	not_PRX_III	2A	Traes_2BS_7BB329E52.1	not_PRX_III	2B	0	0.00368721	0.126732	0.0290945
Traes_2AS_3B1C90935.1	not_PRX_III	2A	Traes_2BS_6F32A6AF5.2	not_PRX_III	2B	0	0.0386021	0.142969	0.270003
Traes_2AS_E92C7ABDF.1	not_PRX_III	2A	Traes_2BS_DABEABDDC.1	not_PRX_III	2B	0	0.0368247	0.206013	0.17875
Traes_2AS_C9553D8C2.1	not_PRX_III	2A	Traes_2BS_C1FFCFF3E.1	not_PRX_III	2B	1e-120	0.0298547	0.082761	0.360734
Traes_2AL_65782D26E.1	not_PRX_III	2A	Traes_2BL_5B2C9F821.1	not_PRX_III	2B	0	0.0109009	0.0570545	0.191061
Traes_2AL_CB84F42D2.2	not_PRX_III	2A	Traes_2BL_CBFB7D720.2	not_PRX_III	2B	1e-170	0.0957124	0.25701	0.372407
Traes_2AL_057333D04.1	not_PRX_III	2A	Traes_2BL_749B932B0.1	not_PRX_III	2B	0	0.121434	0.487438	0.249128
Traes_2AL_E5172BD9D.1	not_PRX_III	2A	Traes_2BL_ADC8B1888.1	not_PRX_III	2B	0	0.0272595	0.120216	0.226754
Traes_2AL_9266378A9.2	not_PRX_III	2A	Traes_2BL_C37EDC038.1	not_PRX_III	2B	0	0.0119312	0.0579927	0.205736
Traes_2AL_D31914DE6.2	not_PRX_III	2A	Traes_2BL_985C16D8A.1	not_PRX_III	2B	0	0.0700444	0.106688	0.656532
Traes_2AL_D86394383.2	not_PRX_III	2A	Traes_2BL_BA3D7B951.2	not_PRX_III	2B	1e-163	0.02886	0.159462	0.180983
Traes_2AL_D29B0B785.2	not_PRX_III	2A	Traes_2BL_5CF7B7FB3.2	not_PRX_III	2B	0	0.0168748	0.144345	0.116906
Traes_2AL_3FE057E18.1	not_PRX_III	2A	Traes_2BL_B1E6873A6.1	not_PRX_III	2B	0	0.11439	0.247917	0.461405
Traes_2AL_788421D47.1	not_PRX_III	2A	Traes_2BL_7A2863166.1	not_PRX_III	2B	6e-102	0.00309438	0.158202	0.0195597
Traes_2AL_CD70832D3.2	not_PRX_III	2A	Traes_2BL_044626FCE.1	not_PRX_III	2B	0	0.0285815	0.116958	0.244374
Traes_2AL_4DCD06BE9.1	not_PRX_III	2A	Traes_2BL_3EB4E0806.1	not_PRX_III	2B	0	0.00796147	0.062655	0.127068
Traes_2AL_35CB73CB2.2	not_PRX_III	2A	Traes_2BL_994C27037.1	not_PRX_III	2B	4e-143	0.102714	0.171227	0.599869
Traes_2AL_394DE4161.1	not_PRX_III	2A	Traes_2BL_A41B20781.1	not_PRX_III	2B	6e-147	0.104691	0.100019	1.04671
Traes_2AL_A26170C43.1	not_PRX_III	2A	Traes_2BL_BD5F3380A.1	not_PRX_III	2B	4e-118	0.00529804	0.0848143	0.0624663
Traes_2AL_128B1132D.1	not_PRX_III	2A	Traes_2BL_0E81732BD.1	not_PRX_III	2B	0	0.00822918	0.0773763	0.106353
Traes_2AL_77C7CBB4E.1	not_PRX_III	2A	Traes_2BL_088F3C674.1	not_PRX_III	2B	0	0.00167856	0.045523	0.0368728
Traes_2AL_27E8A7F9C.1	not_PRX_III	2A	Traes_2BL_71C854458.1	not_PRX_III	2B	4e-166	0.0248986	0.0926501	0.268737
Traes_2AL_16B6F037D.1	not_PRX_III	2A	Traes_2BL_302CFFC26.2	not_PRX_III	2B	0	0.0351303	0.0305326	1.15058
Traes_2AL_43A6ED87C.1	not_PRX_III	2A	Traes_2BL_BC038628B.1	not_PRX_III	2B	0	0.0342953	0.0888009	0.386205
Traes_2AL_3440A4742.1	not_PRX_III	2A	Traes_2BL_90D9E775C.1	not_PRX_III	2B	5e-129	0.293353	0.160289	1.83015
Traes_2AL_F707FF2C3.3	not_PRX_III	2A	Traes_2BL_B472DE767.2	not_PRX_III	2B	0	0.0136262	0.0967651	0.140817
Traes_2AL_0A38A0EFC.1	not_PRX_III	2A	Traes_2BL_38654CEC4.2	not_PRX_III	2B	0	0.013955	0.0224432	0.62179
Traes_2AL_D80447132.2	not_PRX_III	2A	Traes_2BL_34819D129.1	not_PRX_III	2B	0	0.0546296	0.14944	0.365562
Traes_2AL_66A17401A.1	not_PRX_III	2A	Traes_2BL_93191B70D.1	not_PRX_III	2B	1e-118	0.0456608	0.0343703	1.3285
Traes_2AL_61D6AD5D6.1	not_PRX_III	2A	Traes_2BL_FD3F9F600.1	not_PRX_III	2B	0	0.0427829	0.0687113	0.622648
Traes_2AL_7F1F4661F.1	not_PRX_III	2A	Traes_2BL_4C1D54940.1	not_PRX_III	2B	1e-119	0.14091	0.0465597	3.02644
Traes_2AL_EB4F874A1.1	not_PRX_III	2A	Traes_2BL_7E0724A29.2	not_PRX_III	2B	0	0.0139296	0.0399049	0.34907
Traes_2AS_8C5E619C6.1	not_PRX_III	2A	Traes_2BS_EEE045515.2	not_PRX_III	2B	0	0.103898	0.178206	0.583021
Traes_2AS_901012670.2	not_PRX_III	2A	Traes_2BS_CA64D790B.1	not_PRX_III	2B	0	0.0332582	0.185195	0.179585
Traes_2AS_E79D04AC0.1	not_PRX_III	2A	Traes_2BS_8BCE275A8.1	not_PRX_III	2B	0	0.0211485	0.0833364	0.253772
Traes_2AS_3F25BD910.1	PRX_III_subfamily_I	2A	Traes_2BS_407669DEF.2	PRX_III_subfamily_I	2B	9e-165	0.0909921	0.127808	0.711942
Traes_2AS_3E3858BD9.2	not_PRX_III	2A	Traes_2BS_D27B910FD.1	not_PRX_III	2B	0	0.00220778	0.0312437	0.0706632
Traes_2AS_812F96267.3	not_PRX_III	2A	Traes_2BS_D583D1FD6.2	not_PRX_III	2B	2e-155	0.0980819	0.123876	0.791773
Traes_2AS_BD2ACFBAC.1	not_PRX_III	2A	Traes_2BS_7FA2FCB85.2	not_PRX_III	2B	0	0.00713736	0.0602477	0.118467
Traes_2AS_9CFA03D221.2	not_PRX_III	2A	Traes_2BS_AEDF00C67.1	not_PRX_III	2B	1e-139	0	0.109534	0
Traes_2AS_C62620E4D.1	not_PRX_III	2A	Traes_2BS_2A794991A.1	not_PRX_III	2B	1e-130	0.204934	0.140816	1.45533
Traes_2AS_841475520.1	not_PRX_III	2A	Traes_2BS_9735A0108.2	not_PRX_III	2B	0	0.00462146	0.0266237	0.173585
Traes_2AS_E90B5F3F6.1	not_PRX_III	2A	Traes_2BS_F9EE1FD1D.1	not_PRX_III	2B	2e-126	0.194787	0.35612	0.54697
Traes_2AS_BCEF3FFED.1	not_PRX_III	2A	Traes_2BS_E1C6C866F.1	not_PRX_III	2B	0	0.0190697	0.0294396	0.647757
Traes_2AS_3953901E4.1	not_PRX_III	2A	Traes_2BS_9AC399080.1	not_PRX_III	2B	7e-127	0.0552913	0.286703	0.192852
Traes_2AL_F27B50401.1	not_PRX_III	2A	Traes_2BL_D1BE39092.2	not_PRX_III	2B	3e-120	0.099839	0.183095	0.545285
Traes_2AL_B8FF3EDD9.2	not_PRX_III	2A	Traes_2BL_F17D2AE55.2	not_PRX_III	2B	0	0.00864275	0.0968747	0.0892158
Traes_2AL_168E3ACF9.1	not_PRX_III	2A	Traes_2BL_ED547A73C.1	not_PRX_III	2B	0	0.0117098	0.065896	0.177702
Traes_2AL_F9BC5CCEA.1	not_PRX_III	2A	Traes_2BL_642F9CF811.1	not_PRX_III	2B	0	0.0194561	0.0518712	0.375085
Traes_2AL_2B11DA18F.1	not_PRX_III	2A	Traes_2BL_12EC0A32D.1	not_PRX_III	2B	2e-162	0.389151	0.698906	0.556801
Traes_2AL_B418D6172.2	not_PRX_III	2A	Traes_2BL_739A3AD20.1	not_PRX_III	2B	0	0.0126366	0.139665	0.0904773
Traes_2AS_15D7300B6.2	not_PRX_III	2A	Traes_2DS_9C0C983B2.2	not_PRX_III	2D	1e-121	0.0986084	0.0517318	1.90615
Traes_2AS_AE82C22DB.1	not_PRX_III	2A	Traes_2DS_92CD17C1F.3	not_PRX_III	2D	0	0.00759592	0.0156506	0.485342
Traes_2AS_48D41FC99.1	not_PRX_III	2A	Traes_2DS_2960BDA25.1	not_PRX_III	2D	4e-167	0.0154744	0.137837	0.112266
Traes_2AS_71B82606A.1	not_PRX_III	2A	Traes_2DS_CAB7A3B4D.1	not_PRX_III	2D	0	0.00146021	0.137791	0.0105973
Traes_2AS_F485758C1.1	not_PRX_III	2A	Traes_2DS_1966D084E.1	not_PRX_III	2D	0	0.0616165	0.179131	0.343974
Traes_2AS_6F531FBB5.1	not_PRX_III	2A	Traes_2DS_7080CFB1C.1	not_PRX_III	2D	0	0.0369574	0.0560691	0.65914
Traes_2AS_90E3B2E76.2	not_PRX_III	2A	Traes_2DS_EE0F71D4A.1	not_PRX_III	2D	0	0.0125049	0.0330278	0.378619
Traes_2AS_D38E1E530.1	not_PRX_III	2A	Traes_2DS_65C352A05.1	not_PRX_III	2D	0	0.029066	0.258024	0.112648
Traes_2AS_0E7069178.1	not_PRX_III	2A	Traes_2DS_306726BB7.1	not_PRX_III	2D	0	0.00623477	0.0374753	0.16637
Traes_2AS_32405E54F.1	not_PRX_III	2A	Traes_2DS_8996E680C.1	not_PRX_III	2D	0	0.0234475	0.0669077	0.350446
Traes_2AS_AA9C737C7.1	not_PRX_III	2A	Traes_2DS_7B7201B62.1	not_PRX_III	2D	0	0.0391301	0.165291	0.236734
Traes_2AS_82A750758.1	not_PRX_III	2A	Traes_2DS_43C0C8BBD.1	not_PRX_III	2D	6e-168	0.0641583	0.139623	0.459509
Traes_2AS_74C2A5D1F.3	not_PRX_III	2A	Traes_2DS_F6903F7DE.2	not_PRX_III	2D	0	0.121675	0.103357	1.17723
Traes_2AS_85E4E40C3.3	not_PRX_III	2A	Traes_2DS_2FECDAD2B.1	not_PRX_III	2D	2e-180	0.382766	0.78182	0.489583
Traes_2AS_F3D9CA560.2	not_PRX_III	2A	Traes_2DS_F1DBD0DE0.1	not_PRX_III	2D	1e-166	0.0271979	0.0845513	0.321674
Traes_2AS_1742B494A.1	not_PRX_III	2A	Traes_2DS_2BD836C0A.2	not_PRX_III	2D	0	0.00782174	0.0711888	0.109873
Traes_2AS_3E73A7BD8.1	not_PRX_III	2A	Traes_2DS_D37817094.1	not_PRX_III	2D	4e-168	0.0076727	0.0719113	0.106697
Traes_2AS_0CA29A19C.1	not_PRX_III	2A	Traes_2DS_85F9EE1A8.2	not_PRX_III	2D	6e-134	0.0326138	0.0919517	0.354684
Traes_2AS_DAA5EF278.1	not_PRX_III	2A	Traes_2DS_25F4303B0.1	not_PRX_III	2D	0	0.191413	0.560473	0.34152
Traes_2AS_AD32B04191.1	not_PRX_III	2A	Traes_2DS_F005701AA1.2	not_PRX_III	2D	8e-174	0.0779654	0.18898	0.412559
Traes_2AS_58901E0DC.2	not_PRX_III	2A	Traes_2DS_6C351FD1B.2	not_PRX_III	2D	0	0.00719833	0.0617156	0.116637
Traes_2AS_EEADD06D6.1	not_PRX_III	2A	Traes_2DS_7478A1CD1.1	not_PRX_III	2D	0	0.00887938	0.0519586	0.170893
Traes_2AS_C73DE621D.1	not_PRX_III	2A	Traes_2DS_8C3F6A558.1	not_PRX_III	2D	0	0.0881171	0.242143	0.363905
Traes_2AS_139E0B66B.1	not_PRX_III	2A	Traes_2DS_5CE0A969D.1	not_PRX_III	2D	1e-123	0.0967173	0.454165	0.212956
Traes_2AS_0AF5E6303.2	not_PRX_III	2A	Traes_2DS_77EE9D5CB.1	not_PRX_III	2D	2e-103	0.0733477	0.367436	0.19962
Traes_2AS_3C22C11BA.2	not_PRX_III	2A	Traes_2DS_4FB5FA528.2	not_PRX_III	2D	2e-155	0.214424	0.414029	0.517897
Traes_2AS_1D11E82B5.2	not_PRX_III	2A	Traes_2DS_05F454C37.1	not_PRX_III	2D	0	0.00392524	0.0312545	0.12559
Traes_2AS_2B95E681C.1	PRX_III_subfamily_VII	2A	Traes_2DS_E593E738D.1	PRX_III_subfamily_VII	2D	0	0.0045363	0.188808	0.024026
Traes_2AS_77FC0C7A4.1	not_PRX_III	2A	Traes_2DS_B28D63DC4.1	not_PRX_III	2D	0	0.0067732	0.0650324	0.104151
Traes_2AS_5CAE6A22E.1	not_PRX_III	2A	Traes_2DS_F9104B72E.1	not_PRX_III	2D	0	0	0.0652794	0
Traes_2AS_C47F28085.1	not_PRX_III	2A	Traes_2DS_892E16682.1	not_PRX_III	2D	0	0.130324	0.671833	0.193983
Traes_2AS_845E28901.1	not_PRX_III	2A	Traes_2DS_4E7D5E94B.1	not_PRX_III	2D	1e-156	0.204858	0.374026	0.54771
Traes_2AS_9AEA9BDEA.1	not_PRX_III	2A	Traes_2DS_FE62DB7F5.1	not_PRX_III	2D	5e-142	0.0485189	0.164906	0.294222
Traes_2AS_4FE661410.1	not_PRX_III	2A	Traes_2DS_F6AFA7592.1	not_PRX_III	2D	0	0.00156883	0.124437	0.0126074
Traes_2AS_7377C2083.1	not_PRX_III	2A	Traes_2DS_41054BBD7.1	not_PRX_III	2D	0	0.00770819	0.125876	0.0612363
Traes_2AS_2FCD59730.2	not_PRX_III	2A	Traes_2DS_2A961F39D.1	not_PRX_III	2D	0	0.0775304	0.124987	0.620306
Traes_2AS_647C2FAA9.1	PRX_III_subfamily_I	2A	Traes_2DS_9CFE43D77.1	PRX_III_subfamily_I	2D	2e-111	0.0492846	0.0787443	0.625881
Traes_2AS_A5B7EA57D.1	not_PRX_III	2A	Traes_2DS_26EFAF308.1	not_PRX_III	2D	0	0.0314929	0.0486185	0.647756
Traes_2AS_E92C7ABDF.1	not_PRX_III	2A	Traes_2DS_DC6CAE528.1	not_PRX_III	2D	0	0.0170574	0.114826	0.148549
Traes_2AS_8BC8B373D.1	not_PRX_III	2A	Traes_2DS_BCA5E00B5.1	not_PRX_III	2D	1e-165	0.0483649	0.164803	0.293472
Traes_2AS_19DEE801C.1	not_PRX_III	2A	Traes_2DS_46379020A.1	not_PRX_III	2D	0	0.0227218	0.0316614	0.717651
Traes_2AS_CF07F4EC2.1	not_PRX_III	2A	Traes_2DS_B6872CB84.1	not_PRX_III	2D	0	0.107922	0.163382	0.660549
Traes_2AS_06AEB0641.1	not_PRX_III	2A	Traes_2DS_3A1E64B9D1.1	not_PRX_III	2D	1e-104	0.241114	0.535464	0.450289
Traes_2AS_59A09FAE0.1	not_PRX_III	2A	Traes_2DS_B0068A919.1	not_PRX_III	2D	0	0.00102197	0.066746	0.0153114
Traes_2AS_7C538BA0F.1	not_PRX_III	2A	Traes_2DS_D0991BCED.1	not_PRX_III	2D	0	0.0187292	0.0588622	0.318187
Traes_2AS_467FD5266.1	not_PRX_III	2A	Traes_2DS_4330825A6.1	not_PRX_III	2D	6e-110	0	0.0162608	0
Traes_2AL_A85313383.1	not_PRX_III	2A	Traes_2DL_0ABA21628.2	not_PRX_III	2D	0	0.0362506	0.0610985	0.593314
Traes_2AL_96AB5315A.1	not_PRX_III	2A	Traes_2DL_B6FF3EF10.1	not_PRX_III	2D	0	0.00812282	0.134379	0.0604471
Traes_2AL_73A59BC32.1	not_PRX_III	2A	Traes_2DL_D030EBC4F.3	not_PRX_III	2D	0	0.016439	0.056769	0.289577
Traes_2AL_25382F498.2	not_PRX_III	2A	Traes_2DL_2128A95BD.1	not_PRX_III	2D	8e-141	0.211558	0.288848	0.732418
Traes_2AL_E4F01F386.2	not_PRX_III	2A	Traes_2DL_12965A54A.3	not_PRX_III	2D	0	0.0149939	0.0751148	0.199614
Traes_2AL_530F66B311.1	not_PRX_III	2A	Traes_2DL_9C21F2843.1	not_PRX_III	2D	0	0.0479866	0.0892602	0.537603
Traes_2AL_EB4F874A1.1	not_PRX_III	2A	Traes_2DL_4B5D621C1.1	not_PRX_III	2D	0	0.0119604	0.0174833	0.684103
Traes_2AL_B6190F6BA.1	not_PRX_III	2A	Traes_2DL_611BC53C7.1	not_PRX_III	2D	0	0.00581786	0.0946913	0.0614402
Traes_2AL_12DEDE8DF.1	not_PRX_III	2A	Traes_2DL_7DC730A67.2	not_PRX_III	2D	0	0.0187327	0.032875	0.569815
Traes_2AL_7C6C904C3.1	not_PRX_III	2A	Traes_2DL_87F0462EA.1	not_PRX_III	2D	0	0.0172931	0.094172	0.183634
Traes_2AL_AA7287A25.1	not_PRX_III	2A	Traes_2DL_E9E47831C.1	not_PRX_III	2D	2e-120	0.0358718	0.0769906	0.465925
Traes_2AL_008D8D401.1	not_PRX_III	2A	Traes_2DL_45AD229B2.1	not_PRX_III	2D	5e-108	0.0283119	0.0658214	0.430133
Traes_2AL_5EE86C5BC.1	not_PRX_III	2A	Traes_2DL_25FD0FFB4.1	not_PRX_III	2D	5e-114	0.118234	0.226811	0.52129
Traes_2AL_2CA96E772.2	not_PRX_III	2A	Traes_2DL_89802ADF6.1	not_PRX_III	2D	0	0.0116085	0.0545695	0.212728
Traes_2AL_BAB13FFD3.1	not_PRX_III	2A	Traes_2DL_319B0D01E.1	not_PRX_III	2D	2e-109	0.0488094	0.17886	0.272891
Traes_2AL_3C99F42A5.1	not_PRX_III	2A	Traes_2DL_B2963E457.1	not_PRX_III	2D	0	0.0180969	0.0743045	0.24355
Traes_2AL_5873E4E3A.1	not_PRX_III	2A	Traes_2DL_4876690C3.1	not_PRX_III	2D	0	0.0209996	0.111982	0.187527
Traes_2AL_6EE01D4C2.2	not_PRX_III	2A	Traes_2DL_2604BC271.1	not_PRX_III	2D	0	0.0141871	0.126812	0.111875
Traes_2AL_2FF604DA9.2	not_PRX_III	2A	Traes_2DL_6CD064E13.1	not_PRX_III	2D	0	0.0044719	0.0902848	0.0495311
Traes_2AL_7725A4802.1	not_PRX_III	2A	Traes_2DL_72ABD4CBD.1	not_PRX_III	2D	2e-174	0.0889932	0.0380525	2.33869
Traes_2AL_10BB42A37.2	not_PRX_III	2A	Traes_2DL_96CDD45B9.1	not_PRX_III	2D	0	0.0332574	0.102345	0.324955
Traes_2AL_A6788778F.1	not_PRX_III	2A	Traes_2DL_9FC19CCF8.1	not_PRX_III	2D	9e-145	0.025254	0.16036	0.157483
Traes_2AL_C529A983D.1	not_PRX_III	2A	Traes_2DL_4A416C14E.2	not_PRX_III	2D	2e-140	0.0462016	0.188381	0.245256
Traes_2AL_861264C52.1	not_PRX_III	2A	Traes_2DL_EA93B788F.2	not_PRX_III	2D	0	0.0300295	0.071929	0.417488
Traes_2AL_314DD1A0A.2	not_PRX_III	2A	Traes_2DL_24AC7EC8A.3	not_PRX_III	2D	0	0.0096182	0.131333	0.0732354
Traes_2AL_6B85982EB.1	not_PRX_III	2A	Traes_2DL_6B5F4F3CF.1	not_PRX_III	2D	0	0.0496342	0.112877	0.439718
Traes_2AL_99945983B.1	not_PRX_III	2A	Traes_2DL_8B2F56924.1	not_PRX_III	2D	0	0.161067	0.376653	0.427626
Traes_2AL_1D5B0D55C.1	not_PRX_III	2A	Traes_2DL_CED2097FF.1	not_PRX_III	2D	5e-159	0.0188969	0.0977916	0.193236
Traes_2AL_F27B50401.1	not_PRX_III	2A	Traes_2DL_5379C1D05.2	not_PRX_III	2D	1e-112	0.0143134	0.112009	0.127788
Traes_2AL_BE05B34FF.2	not_PRX_III	2A	Traes_2DL_8ABC5346E.1	not_PRX_III	2D	1e-117	0.0202297	0.102955	0.196492
Traes_2AL_97FC5264A.1	not_PRX_III	2A	Traes_2DL_8FFB2DC5D.1	not_PRX_III	2D	0	0.00384925	0.0437921	0.0878982
Traes_2AL_236251E71.1	not_PRX_III	2A	Traes_2DL_BD9A8D711.1	not_PRX_III	2D	8e-150	0.0789787	0.0891255	0.886152
Traes_2AL_BF4D53AA5.1	not_PRX_III	2A	Traes_2DL_467797574.2	not_PRX_III	2D	7e-108	0.123422	0.218231	0.565556
Traes_2AL_29B2C075A.2	not_PRX_III	2A	Traes_2DL_3557098A3.2	not_PRX_III	2D	0	0.125291	0.276764	0.452698
Traes_2AL_2C3C87B49.1	not_PRX_III	2A	Traes_2DL_944CEC821.1	not_PRX_III	2D	6e-147	0.00612561	0.022888	0.267634
Traes_2AL_5BAB26827.1	not_PRX_III	2A	Traes_2DL_BF08D4560.1	not_PRX_III	2D	2e-112	0.495395	0.204933	2.41735
Traes_2AS_F264F5998.1	not_PRX_III	2A	Traes_2DS_BEDDCAA0F.1	not_PRX_III	2D	4e-166	0.0759074	0.154063	0.492704
Traes_2AS_5FC555343.2	not_PRX_III	2A	Traes_2DS_742E15E4A.2	not_PRX_III	2D	0	0.0916751	0.27242	0.336521
Traes_2AS_48FB6BF36.1	not_PRX_III	2A	Traes_2DS_915D15B39.2	not_PRX_III	2D	0	0.0367572	0.0882225	0.416642
Traes_2AS_711BBD472.1	not_PRX_III	2A	Traes_2DS_F0508B970.1	not_PRX_III	2D	0	0.118691	0.29545	0.40173
Traes_2AS_3953901E4.1	not_PRX_III	2A	Traes_2DS_3CC5F156F.1	not_PRX_III	2D	5e-138	0.0116281	0.068926	0.168705
Traes_2AS_C3EF3A27F.1	not_PRX_III	2A	Traes_2DS_53A082B2C.1	not_PRX_III	2D	8e-108	0	0.0439364	0
Traes_2AS_B5A6B1C99.2	not_PRX_III	2A	Traes_2DS_8A22C4AE7.1	not_PRX_III	2D	0	0.0207446	0.0298008	0.696111
Traes_2AS_55BD046C1.1	not_PRX_III	2A	Traes_2DS_86C131DEE.2	not_PRX_III	2D	0	0.000976881	0.0430446	0.0226946
Traes_2AS_11627F727.2	not_PRX_III	2A	Traes_2DS_AFE5727A7.1	not_PRX_III	2D	0	0.00988971	0.0604994	0.163468
Traes_2AS_007D8F7BD.1	PRX_III_subfamily_VII	2A	Traes_2DS_5AA2EEDB7.1	PRX_III_subfamily_VII	2D	0	0.047773	0.104594	0.456747
Traes_2AS_9095E0ACC.1	not_PRX_III	2A	Traes_2DS_41054BBD7.1	not_PRX_III	2D	0	0.00614836	0.121524	0.0505936
Traes_2AS_57CE8BAC4.1	not_PRX_III	2A	Traes_2DS_752225DE1.2	not_PRX_III	2D	2e-118	0.0130325	0.0959774	0.135787
Traes_2AS_3B1C90935.1	not_PRX_III	2A	Traes_2DS_029E5679B.1	not_PRX_III	2D	0	0.0336152	0.132209	0.254257
Traes_2AS_835DA0F8D.1	not_PRX_III	2A	Traes_2DS_3B4F7207D.1	not_PRX_III	2D	0	0.010864	0.0826454	0.131453
Traes_2AS_82518C135.2	not_PRX_III	2A	Traes_2DS_B0AF4B0C3.1	not_PRX_III	2D	0	0.325964	0.516068	0.63163
Traes_2AS_DFDA79E58.1	not_PRX_III	2A	Traes_2DS_D42F0D96B.1	not_PRX_III	2D	0	0.00119071	0.0895979	0.0132895
Traes_2AS_6A0179C05.1	not_PRX_III	2A	Traes_2DS_C65328D3C.1	not_PRX_III	2D	0	0.0237195	0.104276	0.227469
Traes_2AS_BA96EE8B5.2	not_PRX_III	2A	Traes_2DS_7F07924BE.1	not_PRX_III	2D	0	0.0559039	0.137712	0.405947
Traes_2AL_DE4FA1957.1	not_PRX_III	2A	Traes_2DL_488816050.2	not_PRX_III	2D	2e-108	0.0194311	0.112309	0.173015
Traes_2AL_EA810D197.2	not_PRX_III	2A	Traes_2DL_529E6D77D.2	not_PRX_III	2D	5e-144	0.0124956	0.0404243	0.30911
Traes_2AL_B854D3399.1	not_PRX_III	2A	Traes_2DL_828315764.1	not_PRX_III	2D	0	0.0206269	0.0528145	0.390555
Traes_2AL_020E7FD5A.1	not_PRX_III	2A	Traes_2DL_263822AF4.2	not_PRX_III	2D	5e-140	0.00507509	0.0297216	0.170754
Traes_2AL_FB45F8557.1	not_PRX_III	2A	Traes_2DL_4981E0149.1	not_PRX_III	2D	0	0.027287	0.0580738	0.469868
Traes_2AL_8ED8B66A6.1	not_PRX_III	2A	Traes_2DL_6499824BD.1	not_PRX_III	2D	0	0.0116848	0.0946135	0.1235
Traes_2AL_9389AA77E.2	not_PRX_III	2A	Traes_2DL_25423D70F.2	not_PRX_III	2D	0	0.0325958	0.0649874	0.501572
Traes_2AL_23752940A.1	not_PRX_III	2A	Traes_2DL_614065FF6.1	not_PRX_III	2D	0	0.0176295	0.0933685	0.188816
Traes_2AL_B80FBA498.1	not_PRX_III	2A	Traes_2DL_C5DF222F8.2	not_PRX_III	2D	9e-163	0.0603076	0.0706231	0.853937
Traes_2AL_608FCBC83.1	not_PRX_III	2A	Traes_2DL_50F662E15.1	not_PRX_III	2D	0	0.00350332	0.119023	0.0294339
Traes_2AL_ADFDDE875.2	not_PRX_III	2A	Traes_2DL_85FEA256E.2	not_PRX_III	2D	0	0.285412	0.496677	0.574644
Traes_2AL_CD44E879E.2	not_PRX_III	2A	Traes_2DL_589E1A2F5.1	not_PRX_III	2D	0	0.0157857	0.109638	0.14398
Traes_2AL_59959C979.1	not_PRX_III	2A	Traes_2DL_DB5A03CE5.1	not_PRX_III	2D	2e-128	0.0243223	0.0515889	0.471465
Traes_2AL_1E96BBDD4.2	not_PRX_III	2A	Traes_2DL_DC98B8D69.1	not_PRX_III	2D	2e-102	0.0911213	0.201405	0.452429
Traes_2AL_305405ECA.1	not_PRX_III	2A	Traes_2DL_D0FE86FE3.1	not_PRX_III	2D	3e-172	0	0.0202203	0
Traes_2AL_796D6C2DE.1	not_PRX_III	2A	Traes_2DL_3E4BFB46E.1	not_PRX_III	2D	0	0.0103006	0.297202	0.0346586
Traes_2AL_DE6894419.1	not_PRX_III	2A	Traes_2DL_64E7BAD60.1	not_PRX_III	2D	0	0.00636665	0.0574443	0.110832
Traes_2AL_6B9D969CE.1	not_PRX_III	2A	Traes_2DL_281F2948F.1	not_PRX_III	2D	0	0.0316025	0.146748	0.215352
Traes_2AL_9875D25B3.1	not_PRX_III	2A	Traes_2DL_B9B061126.1	not_PRX_III	2D	2e-179	0.145615	0.75221	0.193583
Traes_2AL_F672B12F0.1	not_PRX_III	2A	Traes_2DL_E2A8B338F.1	not_PRX_III	2D	5e-105	0.0326606	0.0200681	1.62749
Traes_2AL_6DC689FA5.2	not_PRX_III	2A	Traes_2DL_80D3127D7.1	not_PRX_III	2D	0	0.0242208	0.16532	0.146508
Traes_2AL_03BB64E8A.2	not_PRX_III	2A	Traes_2DL_F836B678E.1	not_PRX_III	2D	0	0.00505032	0.101021	0.049993
Traes_2AL_B25331E87.1	not_PRX_III	2A	Traes_2DL_5FB3E647E.2	not_PRX_III	2D	0	0.0077306	0.120729	0.064033
Traes_2AL_4D0085951.2	not_PRX_III	2A	Traes_2DL_0393046A4.1	not_PRX_III	2D	0	0.0124206	0.0944342	0.131526
Traes_2AL_30692AE33.1	not_PRX_III	2A	Traes_2DL_5DC29CA02.1	not_PRX_III	2D	0	0.00245399	0.169911	0.0144428
Traes_2AL_8B7C50103.1	not_PRX_III	2A	Traes_2DL_8D50E1FCD.1	not_PRX_III	2D	1e-159	0.0704595	0.329917	0.213567
Traes_2AL_D750E5897.2	not_PRX_III	2A	Traes_2DL_E67BEDAD3.1	not_PRX_III	2D	0	0.130877	0.409865	0.319317
Traes_2AL_394DE4161.1	not_PRX_III	2A	Traes_2DL_A29A5DFAA.1	not_PRX_III	2D	1e-171	0.113837	0.154141	0.738522
Traes_2AL_14C5DF295.1	not_PRX_III	2A	Traes_2DL_DB6AC7DB2.2	not_PRX_III	2D	0	0.0420278	0.13252	0.317143
Traes_2AL_5E3355AFE.1	not_PRX_III	2A	Traes_2DL_678E7B37A.1	not_PRX_III	2D	0	0.176018	1.34766	0.13061
Traes_2AL_65782D26E.1	not_PRX_III	2A	Traes_2DL_AA24C6A8A.1	not_PRX_III	2D	0	0.0126459	0.0604444	0.209216
Traes_2AL_58A4A8EC7.1	not_PRX_III	2A	Traes_2DL_C3AC6E898.2	not_PRX_III	2D	6e-119	0.0206598	0.045248	0.456591
Traes_2AL_057333D04.1	not_PRX_III	2A	Traes_2DL_213E56BB0.1	not_PRX_III	2D	9e-126	0.0463055	0.0762908	0.606961
Traes_2AL_7166BAD57.1	not_PRX_III	2A	Traes_2DL_B5B22419D.1	not_PRX_III	2D	8e-124	0	0.0485719	0
Traes_2AL_2FF596524.1	not_PRX_III	2A	Traes_2DL_9346CF4EB.1	not_PRX_III	2D	0	0.0498935	0.0906476	0.550412
Traes_2AL_D4F7F82FC.1	not_PRX_III	2A	Traes_2DL_290066D97.1	not_PRX_III	2D	0	0.0141375	0.0971895	0.145463
Traes_2AL_156A85F7D.1	not_PRX_III	2A	Traes_2DL_9E3786CCA1.1	not_PRX_III	2D	0	0.00869701	0.156701	0.0555005
Traes_2AL_6299E073E.1	not_PRX_III	2A	Traes_2DL_9F3EE4D7A.1	not_PRX_III	2D	0	0.0024123	0.0400802	0.0601869
Traes_2AL_2B44F1C26.2	not_PRX_III	2A	Traes_2DL_B8AC9B8C0.1	not_PRX_III	2D	2e-122	0.00300979	0.126743	0.0237471
Traes_2AL_0203982DA.2	not_PRX_III	2A	Traes_2DL_68275C7DA.1	not_PRX_III	2D	0	0.0309281	0.121967	0.253577
Traes_2AL_8456030B4.2	not_PRX_III	2A	Traes_2DL_206B13F5A.1	not_PRX_III	2D	8e-102	0.0124066	0.0738806	0.167928
Traes_2AL_D1E067056.3	not_PRX_III	2A	Traes_2DL_776B9B786.1	not_PRX_III	2D	2e-106	0.145925	0.180949	0.806444
Traes_2AL_9B14BE32B.3	not_PRX_III	2A	Traes_2DL_CA59383D7.1	not_PRX_III	2D	0	0.0295684	0.0688912	0.429205
Traes_2AL_CD70832D3.2	not_PRX_III	2A	Traes_2DL_553EBAF83.1	not_PRX_III	2D	0	0.0243415	0.116764	0.208467
Traes_2AL_4DCD06BE9.1	not_PRX_III	2A	Traes_2DL_E17A1BB12.1	not_PRX_III	2D	0	0.0444705	0.111651	0.398299
Traes_2AL_097BADCFE.1	not_PRX_III	2A	Traes_2DL_BDECC07BD.2	not_PRX_III	2D	0	0.0323011	0.130332	0.247838
Traes_2AL_BFD8A8148.2	not_PRX_III	2A	Traes_2DL_E503E02A5.2	not_PRX_III	2D	0	0.135599	0.326905	0.414795
Traes_2AS_09C4D333F.1	not_PRX_III	2A	Traes_2DS_A380503DA.1	not_PRX_III	2D	5e-168	0.0242827	0.0570928	0.42532
Traes_2AS_5BA299224.2	not_PRX_III	2A	Traes_2DS_CA9E8EEC2.1	not_PRX_III	2D	0	0.0848404	0.186768	0.454257
Traes_2AS_5C5EAEAB8.1	not_PRX_III	2A	Traes_2DS_F3374ABEC.1	not_PRX_III	2D	0	0.035062	0.134988	0.259742
Traes_2AS_7B74BE6D6.2	not_PRX_III	2A	Traes_2DS_CB6CDD53C.1	not_PRX_III	2D	0	0.0172993	0.0282909	0.611479
Traes_2AS_27D2CB02A.2	not_PRX_III	2A	Traes_2DS_D07262C05.2	not_PRX_III	2D	0	0.0173438	0.0824577	0.210336
Traes_2AS_6C89A3064.2	not_PRX_III	2A	Traes_2DS_9CAAFC49D.1	not_PRX_III	2D	0	0.00588888	0.0570963	0.103139
Traes_2AS_512E437B5.1	not_PRX_III	2A	Traes_2DS_25F4303B0.1	not_PRX_III	2D	1e-109	0.0179046	0.063467	0.282109
Traes_2AS_B8091AC54.1	not_PRX_III	2A	Traes_2DS_B4763B194.1	not_PRX_III	2D	0	0.178573	0.240495	0.742525
Traes_2AS_AD32B0419.1	not_PRX_III	2A	Traes_2DS_F005701AA1.2	not_PRX_III	2D	8e-174	0.0779654	0.18898	0.412559
Traes_2AS_768355513.1	not_PRX_III	2A	Traes_2DS_487F6E652.1	not_PRX_III	2D	0	0.016195	0.127928	0.126595
Traes_2AS_C475CC0F9.1	not_PRX_III	2A	Traes_2DS_8E5665A3E.1	not_PRX_III	2D	0	0.0103883	0.065787	0.157908
Traes_2AS_BA5EB39CB.1	not_PRX_III	2A	Traes_2DS_4D186BBBF.1	not_PRX_III	2D	1e-144	0.0199058	0.0663416	0.30005
Traes_2AS_537A8D6B5.2	not_PRX_III	2A	Traes_2DS_A8B23EC52.1	not_PRX_III	2D	0	0.00323931	0.0899435	0.0360149
Traes_2AS_66BFD95D4.1	not_PRX_III	2A	Traes_2DS_45F8CE226.2	not_PRX_III	2D	0	0.0149217	0.0125723	1.18687
Traes_2AS_DF1AB5AC4.1	not_PRX_III	2A	Traes_2DS_39B9CC676.1	not_PRX_III	2D	3e-122	0.00785759	0.0318936	0.246369
Traes_2AS_B6A9A23D7.1	not_PRX_III	2A	Traes_2DS_7B7201B62.1	not_PRX_III	2D	1e-127	0.0880871	0.445073	0.197916
Traes_2AS_600F98C3A.1	not_PRX_III	2A	Traes_2DS_A30883A61.1	not_PRX_III	2D	5e-135	0.0121117	0.0807049	0.150074
Traes_2AS_20DD727DC.1	not_PRX_III	2A	Traes_2DS_524E9B6A3.1	not_PRX_III	2D	0	0.016831	0.0133386	1.26182
Traes_2AS_9F8E6C111.1	not_PRX_III	2A	Traes_2DS_9D722F3D8.1	not_PRX_III	2D	0	0.101202	0.273116	0.370546
Traes_2AS_922FDF79D.1	not_PRX_III	2A	Traes_2DS_25F4303B0.1	not_PRX_III	2D	0	0.111828	0.416346	0.268595
Traes_2AS_6BBCB64C9.1	not_PRX_III	2A	Traes_2DS_0DF3BAA5D.1	not_PRX_III	2D	0	0.0749963	0.194596	0.385395
Traes_2AS_6E0ABF54E.9	not_PRX_III	2A	Traes_2DS_7392B6ED9.2	not_PRX_III	2D	2e-103	0.0198406	0.0301548	0.657956
Traes_2AS_139E0B66B.1	not_PRX_III	2A	Traes_2DS_48FB7EC2D.1	not_PRX_III	2D	2e-122	0.083919	0.409341	0.20501
Traes_2AS_0AF5E6303.2	not_PRX_III	2A	Traes_2DS_CC0A98FBC.1	not_PRX_III	2D	1e-109	0.0281723	0.267841	0.105183
Traes_2AS_EB538E10B.1	not_PRX_III	2A	Traes_2DS_31BABEFBA.1	not_PRX_III	2D	2e-103	0.11056	0.213101	0.518816
Traes_2AS_F239E74C6.2	not_PRX_III	2A	Traes_2DS_45F92FDF3.2	not_PRX_III	2D	0	0.0891888	0.152311	0.585569
Traes_2AS_B5A6B1C99.2	not_PRX_III	2A	Traes_2DS_554CD5259.2	not_PRX_III	2D	0	0.179323	0.562026	0.319065
Traes_2AS_845E28901.1	not_PRX_III	2A	Traes_2DS_4FB5FA528.2	not_PRX_III	2D	0	0.0178723	0.0439821	0.406354
Traes_2AS_86E424632.1	not_PRX_III	2A	Traes_2DS_7577A6E06.1	not_PRX_III	2D	4e-106	0.245861	0.311857	0.788377
Traes_2AS_A0DB10548.1	not_PRX_III	2A	Traes_2DS_60B3ED434.1	not_PRX_III	2D	0	0.0536754	0.1147	0.467962
Traes_2AS_D38A5E045.1	not_PRX_III	2A	Traes_2DS_FA2BDB1FD.1	not_PRX_III	2D	0	0.0993303	0.396543	0.250491
Traes_2AS_4FEC7A465.1	not_PRX_III	2A	Traes_2DS_7917F0E44.1	not_PRX_III	2D	0	0.0756376	0.333716	0.226652
Traes_2AS_E0AFA6D18.2	not_PRX_III	2A	Traes_2DS_F661EA0C4.2	not_PRX_III	2D	0	0.037346	0.147393	0.253376
Traes_2AS_38949B685.1	not_PRX_III	2A	Traes_2DS_4A66871FC.1	not_PRX_III	2D	0	0.0189484	0.0473565	0.400122
Traes_2AS_892049962.1	not_PRX_III	2A	Traes_2DS_3C61BC6AC.2	not_PRX_III	2D	9e-112	0.035278	0.0538442	0.655187
Traes_2AS_EF55AF9DD.1	not_PRX_III	2A	Traes_2DS_E9D9FB9AC.1	not_PRX_III	2D	0	0.0270513	0.0739515	0.365798
Traes_2AS_150D52D59.1	not_PRX_III	2A	Traes_2DS_A8E010E3C.1	not_PRX_III	2D	3e-111	0.0769276	0.146547	0.524935
Traes_2AS_C1EA81EC4.2	not_PRX_III	2A	Traes_2DS_3D2C53D93.1	not_PRX_III	2D	0	0.00176341	0.107615	0.0163863
Traes_2AS_A477CDA77.3	not_PRX_III	2A	Traes_2DS_C8302BE0B.2	not_PRX_III	2D	0	0.14564	0.414381	0.351464
Traes_2AS_28B3FAEB3.1	not_PRX_III	2A	Traes_2DS_A270E9A2B.1	not_PRX_III	2D	0	0.0137173	0.0727843	0.188465
Traes_2AS_B1E630276.1	not_PRX_III	2A	Traes_2DS_5387332B8.1	not_PRX_III	2D	0	0.17927	0.383119	0.467923
Traes_2AS_707CCA800.1	not_PRX_III	2A	Traes_2DS_E94348DC4.1	not_PRX_III	2D	0	0.162603	0.342032	0.475403
Traes_2AS_C8B6AF996.1	not_PRX_III	2A	Traes_2DS_673D16924.2	not_PRX_III	2D	0	0.165991	0.351534	0.472191
Traes_2AS_6DB3C00EA.2	not_PRX_III	2A	Traes_2DS_B84B36158.1	not_PRX_III	2D	0	0.15549	0.354466	0.43866
Traes_2AS_48A3F9466.1	not_PRX_III	2A	Traes_2DS_39B9CC676.1	not_PRX_III	2D	2e-175	0.188866	0.70578	0.267598
Traes_2AS_A0A7891B9.1	not_PRX_III	2A	Traes_2DS_B3E4650B0.1	not_PRX_III	2D	2e-113	0.0122109	0.0463468	0.263468
Traes_2AS_9F8E6C111.1	not_PRX_III	2A	Traes_2DS_22A94EEA6.1	not_PRX_III	2D	0	0.0914632	0.17202	0.531701
Traes_2AS_922FDF79D.1	not_PRX_III	2A	Traes_2DS_032B6DE74.4	not_PRX_III	2D	0	0.0664814	0.1507	0.441151
Traes_2AS_BB7AAC01E.2	not_PRX_III	2A	Traes_2DS_3D30B1225.1	not_PRX_III	2D	0	0.00727587	0.067391	0.107965
Traes_2AS_EA89CC3DF.3	not_PRX_III	2A	Traes_2DS_F8E15CA0E.1	not_PRX_III	2D	0	0.0134114	0.0197886	0.677735
Traes_2AS_6A15EE669.1	not_PRX_III	2A	Traes_2DS_6BA6FE981.2	not_PRX_III	2D	0	0.0143174	0.0192458	0.743921
Traes_2AS_AFEB22E37.2	not_PRX_III	2A	Traes_2DS_9FD377942.2	not_PRX_III	2D	0	0.117193	0.275794	0.42493
Traes_2AS_D2DB0E357.2	not_PRX_III	2A	Traes_2DS_92CD17C1F.3	not_PRX_III	2D	0	0.314587	0.684112	0.459846
Traes_2AS_0C6E89B86.1	not_PRX_III	2A	Traes_2DS_41C264174.1	not_PRX_III	2D	0	0.0047997	0.05597	0.0857548
Traes_2AS_D38E1E530.1	not_PRX_III	2A	Traes_2DS_293A11F47.1	not_PRX_III	2D	0	0.0731522	0.474665	0.154113
Traes_2AS_18956EE53.1	not_PRX_III	2A	Traes_2DS_1500B6F52.1	not_PRX_III	2D	4e-121	0	0.192485	0
Traes_2AL_92E21C3BE.2	not_PRX_III	2A	Traes_2DL_C0A63C56C.2	not_PRX_III	2D	0	0.0191806	0.0527458	0.363642
Traes_2AL_CC403D182.1	not_PRX_III	2A	Traes_2DL_D39684C41.1	not_PRX_III	2D	0	0.0268685	0.130568	0.205782
Traes_2AL_F5F59C512.2	not_PRX_III	2A	Traes_2DL_66881C022.2	not_PRX_III	2D	0	0.00749804	0.0553092	0.135566
Traes_2AL_5D1EF96F1.2	not_PRX_III	2A	Traes_2DL_574435B1F.1	not_PRX_III	2D	0	0.0683485	0.167514	0.408018
Traes_2AL_E32D2987E.1	not_PRX_III	2A	Traes_2DL_53A42F39A.1	not_PRX_III	2D	0	0.00177096	0.074795	0.0236775
Traes_2AL_1A87EF497.2	not_PRX_III	2A	Traes_2DL_A07DCAD2B.1	not_PRX_III	2D	4e-179	0.0307096	0.102977	0.298219
Traes_2AL_BCD188DD3.1	not_PRX_III	2A	Traes_2DL_87621A16B.1	not_PRX_III	2D	8e-140	0.00458805	0.0210171	0.2183
Traes_2AL_CF41123D7.1	not_PRX_III	2A	Traes_2DL_0C7D603C2.1	not_PRX_III	2D	4e-115	0.0508504	0.0464215	1.0954
Traes_2AL_438E6DBB8.1	not_PRX_III	2A	Traes_2DL_899CF26AD.1	not_PRX_III	2D	5e-141	0.0096717	0.12191	0.0793349
Traes_2AL_D83430259.1	not_PRX_III	2A	Traes_2DL_6C28958FA.1	not_PRX_III	2D	0	0.00304466	0.0698992	0.0435578
Traes_2AL_DFE14F538.2	not_PRX_III	2A	Traes_2DL_9346CF4EB.1	not_PRX_III	2D	0	0.0936585	0.195234	0.479725
Traes_2AL_1BA1BADED.1	not_PRX_III	2A	Traes_2DL_E8537D1CE.1	not_PRX_III	2D	0	0.0076889	0.104093	0.0738657
Traes_2AL_7EBEB171F.1	not_PRX_III	2A	Traes_2DL_BF348914A.1	not_PRX_III	2D	2e-101	0.0272262	0.098502	0.276403
Traes_2AL_9266378A9.2	not_PRX_III	2A	Traes_2DL_F258CC7DC.1	not_PRX_III	2D	0	0.00136503	0.0329971	0.0413683
Traes_2AL_925F5B0B0.2	not_PRX_III	2A	Traes_2DL_D0018B779.1	not_PRX_III	2D	0	0.0127676	0.0909877	0.140322
Traes_2AL_E1184FA27.1	not_PRX_III	2A	Traes_2DL_750D4CB3B.2	not_PRX_III	2D	4e-141	0.00256575	0.0166135	0.154438
Traes_2AL_279C94831.1	not_PRX_III	2A	Traes_2DL_678E7B37A.1	not_PRX_III	2D	0	0.00446845	0.167645	0.0266542
Traes_2AL_0E1A207DC.1	not_PRX_III	2A	Traes_2DL_A276B3EEF.1	not_PRX_III	2D	1e-170	0.0115313	0.0236706	0.487157
Traes_2AL_D80447132.2	not_PRX_III	2A	Traes_2DL_28DFAC79D.2	not_PRX_III	2D	0	0.0399506	0.12977	0.307857
Traes_2AL_E5B3B79F7.1	not_PRX_III	2A	Traes_2DL_54D11D5E7.1	not_PRX_III	2D	0	0.0233085	0.101687	0.229219
Traes_2AL_F091873C0.2	not_PRX_III	2A	Traes_2DL_E9E47831C.1	not_PRX_III	2D	2e-101	0.0863555	0.186391	0.463303
Traes_2AL_25332B11F.2	not_PRX_III	2A	Traes_2DL_BD9367066.2	not_PRX_III	2D	0	0.00430417	0.0649556	0.0662633
Traes_2AL_A4C327C58.1	not_PRX_III	2A	Traes_2DL_6DC77BD74.2	not_PRX_III	2D	0	0.112414	0.157876	0.71204
Traes_2AL_834212646.1	not_PRX_III	2A	Traes_2DL_B3C42329E.1	not_PRX_III	2D	3e-122	0.0372197	0.0565516	0.658155
Traes_2AL_8A030D048.2	not_PRX_III	2A	Traes_2DL_D6DA83D5B.1	not_PRX_III	2D	0	0.0289456	0.0625824	0.462519
Traes_2AL_9D58657EA.1	not_PRX_III	2A	Traes_2DL_A0DE521A9.1	not_PRX_III	2D	0	0.0109331	0.0959888	0.1139
Traes_2AL_6CBE19B87.2	not_PRX_III	2A	Traes_2DL_7DD4A39D4.2	not_PRX_III	2D	1e-108	0.0212075	0.0829	0.25582
Traes_2AL_EE0DE8C1A.1	not_PRX_III	2A	Traes_2DL_F1D606ED6.1	not_PRX_III	2D	0	0.106287	0.289703	0.366882
Traes_2AL_A2B46F76D.1	not_PRX_III	2A	Traes_2DL_8787DCFD7.1	not_PRX_III	2D	0	0.0125689	0.0261341	0.480941
Traes_2AL_F378DAC2C.1	not_PRX_III	2A	Traes_2DL_009AAFCB8.1	not_PRX_III	2D	0	0.0083286	0.0541792	0.153723
Traes_2AL_667EB02B9.1	not_PRX_III	2A	Traes_2DL_0ECD7F182.1	not_PRX_III	2D	2e-126	0.0658265	0.16971	0.387876
Traes_2AL_4B06CBDD6.1	not_PRX_III	2A	Traes_2DL_F7EC1D1A0.1	not_PRX_III	2D	0	0.00451172	0.0504847	0.0893681
Traes_2AL_044127979.1	not_PRX_III	2A	Traes_2DL_DE9AD5892.2	not_PRX_III	2D	0	0.0308025	0.0939221	0.327959
Traes_2AL_050359475.1	not_PRX_III	2A	Traes_2DL_5408D9013.2	not_PRX_III	2D	1e-149	0.028848	0.0537056	0.537151
Traes_2AL_2325B74B1.2	not_PRX_III	2A	Traes_2DL_4BB0ADC221.1	not_PRX_III	2D	0	0.00560357	0.0520964	0.107562
Traes_2AL_04F903351.3	not_PRX_III	2A	Traes_2DL_D5377D922.1	not_PRX_III	2D	7e-122	0	0.0475511	0
Traes_2AL_61B5EFBB5.2	not_PRX_III	2A	Traes_2DL_EED7B6978.1	not_PRX_III	2D	6e-151	0.0330814	0.0612927	0.539729
Traes_2AL_224FF9438.1	not_PRX_III	2A	Traes_2DL_36F021DAA.1	not_PRX_III	2D	0	0.0112913	0.11815	0.0955672
Traes_2AL_58E568063.2	not_PRX_III	2A	Traes_2DL_491C32D75.1	not_PRX_III	2D	9e-154	0.160387	0.249263	0.643445
Traes_2AL_EBF9BF3E7.1	not_PRX_III	2A	Traes_2DL_202F110BC.1	not_PRX_III	2D	0	0.103613	0.0892563	1.16084
Traes_2AL_408A7C38B.1	not_PRX_III	2A	Traes_2DL_6A802C84A.1	not_PRX_III	2D	0	0.047175	0.153176	0.307979
Traes_2AL_FB92EC680.2	not_PRX_III	2A	Traes_2DL_B6EDC3C43.2	not_PRX_III	2D	3e-112	0	0.0650373	0
Traes_2AL_2394F534B.1	not_PRX_III	2A	Traes_2DL_3A69DD453.2	not_PRX_III	2D	0	0.0142062	0.106534	0.133349
Traes_2AL_077301DD9.1	not_PRX_III	2A	Traes_2DL_C0A63C56C.2	not_PRX_III	2D	0	0.126212	0.29346	0.430081
Traes_2AL_0F528743E.1	not_PRX_III	2A	Traes_2DL_6415B2691.1	not_PRX_III	2D	0	0.0094082	0.0749687	0.125495
Traes_2AL_44D8A985E.1	not_PRX_III	2A	Traes_2DL_E9EDD2D51.2	not_PRX_III	2D	0	0.11137	0.126094	0.883223
Traes_2AL_EBF9BF3E7.1	not_PRX_III	2A	Traes_2DL_D3CB992DB.1	not_PRX_III	2D	0	0.371613	0.080017	4.64417
Traes_2AL_408A7C38B.1	not_PRX_III	2A	Traes_2DL_87F0462EA.1	not_PRX_III	2D	0	0.20274	0.70253	0.288585
Traes_2AL_2CF8D0BCE.2	not_PRX_III	2A	Traes_2DL_6D0C1ED2E.1	not_PRX_III	2D	0	0.00673867	0.0783786	0.085976
Traes_2AS_645C4C12C.1	not_PRX_III	2A	Traes_2DS_169409753.1	not_PRX_III	2D	1e-108	0	0.0144932	0
Traes_2AL_7E32E30A8.1	not_PRX_III	2A	Traes_2DL_A1EA8F848.1	not_PRX_III	2D	0	0.125116	0.382279	0.327288
Traes_2AL_8DDC25C86.1	not_PRX_III	2A	Traes_2DL_FA9B618D3.1	not_PRX_III	2D	0	0.00413889	0.0614678	0.0673343
Traes_2AL_D92059722.1	not_PRX_III	2A	Traes_2DL_FC9F0FF61.1	not_PRX_III	2D	3e-175	0.0307362	0.0887257	0.346418
Traes_2AL_78BBDB906.1	not_PRX_III	2A	Traes_2DL_1996E1D42.2	not_PRX_III	2D	0	0.0131607	0.0359053	0.366539
Traes_2AL_F03EB29011.1	not_PRX_III	2A	Traes_2DL_D02E6E48B.1	not_PRX_III	2D	3e-119	0.0711293	0.13027	0.546014
Traes_2AL_CF9F964E6.1	not_PRX_III	2A	Traes_2DL_FAE13169F.1	not_PRX_III	2D	0	0.019342	0.0326582	0.592257
Traes_2AL_6B85982EB.1	not_PRX_III	2A	Traes_2DL_8B2F56924.1	not_PRX_III	2D	0	0.0380898	0.133925	0.284412
Traes_2AL_5D9E0A761.1	not_PRX_III	2A	Traes_2DL_BD9A8D711.1	not_PRX_III	2D	6e-105	0.0439917	0.0692714	0.635063
Traes_2AL_BE05B34FF.2	not_PRX_III	2A	Traes_2DL_D0582A4B1.1	not_PRX_III	2D	1e-130	0.0487399	0.117845	0.413595
Traes_2AL_5C3538C77.2	not_PRX_III	2A	Traes_2DL_7FCE012A2.2	not_PRX_III	2D	0	0.0353356	0.086802	0.407083
Traes_2AL_B8FF3EDD9.2	not_PRX_III	2A	Traes_2DL_CCAE7B431.2	not_PRX_III	2D	0	0.00616069	0.0706404	0.0872119
Traes_2AL_97FC5264A.1	not_PRX_III	2A	Traes_2DL_C3FC5156E.1	not_PRX_III	2D	0	0.065484	0.206764	0.316709
Traes_2AL_7D6E0B79A.2	not_PRX_III	2A	Traes_2DL_4233851FC.1	not_PRX_III	2D	3e-113	0.0150419	0.0611544	0.245965
Traes_2AL_834212646.1	not_PRX_III	2A	Traes_2DL_AB17BE8CD.2	not_PRX_III	2D	0	0.314893	0.626403	0.502701
Traes_2AL_E62AECF7D.1	not_PRX_III	2A	Traes_2DL_65DB4B2C0.1	not_PRX_III	2D	1e-158	0.0111639	0.0782563	0.142659
Traes_2AL_3668C746C.1	not_PRX_III	2A	Traes_2DL_2ADDA0563.1	not_PRX_III	2D	0	0.0126723	0.0437999	0.289322
Traes_2AL_B91DD4BF7.1	not_PRX_III	2A	Traes_2DL_33E6C2C8F.1	not_PRX_III	2D	0	0.00926598	0.0160006	0.579102
Traes_2AL_2079C6E79.2	not_PRX_III	2A	Traes_2DL_179570792.1	not_PRX_III	2D	0	0.0303551	0.0368069	0.824711
Traes_2AL_236534047.2	not_PRX_III	2A	Traes_2DL_FE9014579.1	not_PRX_III	2D	0	0.776382	0.0295678	26.2577
Traes_2AL_5EE86C5BC.1	not_PRX_III	2A	Traes_2DL_54D11D5E7.1	not_PRX_III	2D	7e-161	0.114564	0.286734	0.399549
Traes_2AL_FDE94D811.2	not_PRX_III	2A	Traes_2DL_989BAEA47.2	not_PRX_III	2D	0	0.00807865	0.0254937	0.316888
Traes_2AL_2E608C14B.1	not_PRX_III	2A	Traes_2DL_82737388E.1	not_PRX_III	2D	1e-167	0.0247021	0.0233846	1.05634
Traes_2AL_9D5FA9A71.1	not_PRX_III	2A	Traes_2DL_9346CF4EB.1	not_PRX_III	2D	2e-152	0.148333	0.0928254	1.59798
Traes_2AL_50899C448.1	not_PRX_III	2A	Traes_2DL_E7F794F9B.1	not_PRX_III	2D	0	0.0470038	0.112144	0.419137
Traes_2AL_F0C4759EC.2	not_PRX_III	2A	Traes_2DL_B87FC9E24.2	not_PRX_III	2D	0	0.0472913	0.168523	0.280622
Traes_2AL_091681562.2	not_PRX_III	2A	Traes_2DL_04BD4FFA3.1	not_PRX_III	2D	0	0	0.030581	0
Traes_2AL_21DE5BA34.2	not_PRX_III	2A	Traes_2DL_609861A97.2	not_PRX_III	2D	0	0.0705497	0.196099	0.359765
Traes_2AL_9DC58DF84.1	not_PRX_III	2A	Traes_2DL_A455E6C4B.1	not_PRX_III	2D	1e-143	0.00693166	0.0552533	0.125452
Traes_2AL_01E90E61A.1	not_PRX_III	2A	Traes_2DL_76460989D.1	not_PRX_III	2D	0	0.0700979	0.139727	0.501678
Traes_2AL_7D60C4F17.1	not_PRX_III	2A	Traes_2DL_7A912B2E9.2	not_PRX_III	2D	2e-102	0.0486877	0.283885	0.171505
Traes_2AL_76CA89CCF.1	not_PRX_III	2A	Traes_2DL_50E23196A.1	not_PRX_III	2D	8e-154	0.00942112	0.072258	0.130382
Traes_2AL_7ECAB2892.1	not_PRX_III	2A	Traes_2DL_29F5567E6.2	not_PRX_III	2D	1e-177	0.0209316	0.0593835	0.352481
Traes_2AL_17077ED84.1	not_PRX_III	2A	Traes_2DL_E1283FB91.1	not_PRX_III	2D	2e-127	0.0423432	0.122722	0.345033
Traes_2AL_384C61D8C.1	not_PRX_III	2A	Traes_2DL_958533E92.1	not_PRX_III	2D	0	0.0056431	0.0398324	0.141671
Traes_2AL_070A611F6.2	not_PRX_III	2A	Traes_2DL_64803388A.2	not_PRX_III	2D	0	0.00710906	0.0826144	0.0860511
Traes_2AL_4B653D002.2	not_PRX_III	2A	Traes_2DL_6631C9584.2	not_PRX_III	2D	0	0.0106694	0.0789258	0.135183
Traes_2AL_B65EBB67C.1	not_PRX_III	2A	Traes_2DL_35F8C13C2.1	not_PRX_III	2D	4e-115	0.0364321	0.0547855	0.664995
Traes_2AL_27580E224.2	not_PRX_III	2A	Traes_2DL_DBE8CE8F2.1	not_PRX_III	2D	0	0.0552882	0.117711	0.469695
Traes_2AL_5A38EC35D.2	not_PRX_III	2A	Traes_2DL_B58F04C8A.1	not_PRX_III	2D	0	0.0212538	0.0663416	0.32037
Traes_2AS_67222868A.1	not_PRX_III	2A	Traes_2DS_F2445CE9E.1	not_PRX_III	2D	0	0.00207111	0.105503	0.0196309
Traes_2AS_5FC555343.2	not_PRX_III	2A	Traes_2DS_09FDE2ECE.1	not_PRX_III	2D	0	0.114213	0.263831	0.432901
Traes_2AS_5B2552D1D.2	not_PRX_III	2A	Traes_2DS_FBC3144B1.1	not_PRX_III	2D	0	0.0144648	0.0679252	0.212952
Traes_2AS_DE74C38CD.1	not_PRX_III	2A	Traes_2DS_46AF4C8FE.1	not_PRX_III	2D	3e-177	0.0163618	0.0969578	0.168752
Traes_2AS_D89DC9F3D.1	not_PRX_III	2A	Traes_2DS_DF1680D79.1	not_PRX_III	2D	0	0.0152465	0.117148	0.130148
Traes_2AS_B5FF1129E.1	not_PRX_III	2A	Traes_2DS_8993BF910.1	not_PRX_III	2D	5e-177	0.00606326	0.0551671	0.109907
Traes_2AS_E6E3B4B88.1	not_PRX_III	2A	Traes_2DS_C4237A91B.1	not_PRX_III	2D	0	0.0143479	0.181685	0.0789712
Traes_2AS_0806C7C621.1	not_PRX_III	2A	Traes_2DS_DB37EBC5E.1	not_PRX_III	2D	4e-120	0.0884503	0.219696	0.402602
Traes_2AS_744F6C927.1	not_PRX_III	2A	Traes_2DS_2E5286F5D.1	not_PRX_III	2D	8e-148	0.0021544	0.0545144	0.0395198
Traes_2AS_802012621.1	not_PRX_III	2A	Traes_2DS_8445C667B.1	not_PRX_III	2D	0	0.0187149	0.0302471	0.618732
Traes_2AS_B8091AC54.1	not_PRX_III	2A	Traes_2DS_D11C87279.1	not_PRX_III	2D	4e-126	0.190327	0.135095	1.40883
Traes_2AS_453C10ECC.2	not_PRX_III	2A	Traes_2DS_4A864BFA4.2	not_PRX_III	2D	1e-170	0.0352279	0.0893511	0.394263
Traes_2AS_CAA2FBF93.2	not_PRX_III	2A	Traes_2DS_A8043C04C.2	not_PRX_III	2D	0	0.0376051	0.134521	0.279548
Traes_2AS_CED8C9B73.1	not_PRX_III	2A	Traes_2DS_1E5B4D14C.1	not_PRX_III	2D	0	0.00657098	0.0254046	0.258653
Traes_2AS_D11AD107B.1	not_PRX_III	2A	Traes_2DS_64EC7E533.2	not_PRX_III	2D	0	0.0113956	0.0706404	0.161318
Traes_2AS_148383FB6.1	not_PRX_III	2A	Traes_2DS_FA2BDB1FD.1	not_PRX_III	2D	0	0.0142195	0.0529671	0.268459
Traes_2AS_92EF67251.1	not_PRX_III	2A	Traes_2DS_2FECDAD2B.1	not_PRX_III	2D	0	0.0706644	0.357576	0.19762
Traes_2AS_9F8E6C111.1	not_PRX_III	2A	Traes_2DS_28D8638F5.1	not_PRX_III	2D	0	0.00516551	0.0315836	0.16355
Traes_2AS_C86DA24FF.1	not_PRX_III	2A	Traes_2DS_A3D068B05.2	not_PRX_III	2D	1e-180	0.0238985	0.0341183	0.700458
Traes_2AL_42E1AD58D.2	not_PRX_III	2A	Traes_2DL_71EEB706A.1	not_PRX_III	2D	0	0.0151111	0.0236137	0.639932
Traes_2AL_DFACD21D8.1	not_PRX_III	2A	Traes_2DL_4FD242B37.1	not_PRX_III	2D	4e-105	0.950308	0.0455748	20.8516
Traes_2AL_9130F3256.1	not_PRX_III	2A	Traes_2DL_F5ACFE33D.1	not_PRX_III	2D	0	0.00233384	0.0791218	0.0294968
Traes_2AL_6210FA093.2	not_PRX_III	2A	Traes_2DL_9AB21C68A.1	not_PRX_III	2D	5e-158	0.0464791	0.0228963	2.02998
Traes_2AL_19401E3F3.1	not_PRX_III	2A	Traes_2DL_B5C2B9AA4.1	not_PRX_III	2D	0	0.0582158	0.131169	0.443822
Traes_2AL_06B32DF4B.2	not_PRX_III	2A	Traes_2DL_7F36253B8.2	not_PRX_III	2D	0	0.00372036	0.0836183	0.0444922
Traes_2AL_5004C7656.1	not_PRX_III	2A	Traes_2DL_5B2C0DF1C.2	not_PRX_III	2D	0	0.168825	0.20825	0.810685
Traes_2AL_ED4D3BEC1.1	not_PRX_III	2A	Traes_2DL_BC7F606B9.2	not_PRX_III	2D	0	0.00345424	0.131428	0.0262824
Traes_2AS_E79D04AC0.1	not_PRX_III	2A	Traes_2DS_83B99B326.2	not_PRX_III	2D	0	0.0257479	0.0702835	0.366343
Traes_2AS_5DF52D5D1.1	PRX_III_subfamily_I	2A	Traes_2DS_E6EDAED7B.1	PRX_III_subfamily_I	2D	3e-127	0.322124	0.803617	0.400842
Traes_2AS_40DCEED39.1	not_PRX_III	2A	Traes_2DS_D85D62AD6.1	not_PRX_III	2D	0	0.094261	0.259358	0.36344
Traes_2AS_802D5A53E.1	not_PRX_III	2A	Traes_2DS_BC24D9939.1	not_PRX_III	2D	0	0.0128227	0.0345563	0.371066
Traes_2AS_25568852C.2	not_PRX_III	2A	Traes_2DS_6E7C40B7B.2	not_PRX_III	2D	0	0.0162685	0.0279346	0.582379
Traes_2AS_3B591E1CF.2	not_PRX_III	2A	Traes_2DS_285D8EB35.1	not_PRX_III	2D	0	0.00123153	0.050744	0.0242694
Traes_2AS_9D9D66343.2	not_PRX_III	2A	Traes_2DS_9A20BB46C.1	not_PRX_III	2D	0	0.0517411	0.0402426	1.28573
Traes_2AS_E3050D198.2	not_PRX_III	2A	Traes_2DS_5913D3C50.1	not_PRX_III	2D	3e-143	0.0125482	0.0281393	0.445932
Traes_2AS_9CFA03D221.2	not_PRX_III	2A	Traes_2DS_A441EECD9.1	not_PRX_III	2D	8e-140	0	0.152699	0
Traes_2AS_F264F5998.1	not_PRX_III	2A	Traes_2DS_FBC3144B1.1	not_PRX_III	2D	0	0.125268	0.442796	0.282901
Traes_2AS_5FC555343.2	not_PRX_III	2A	Traes_2DS_032B64A46.2	not_PRX_III	2D	0	0.339229	1.20007	0.282674
Traes_2AS_A059E4A03.1	not_PRX_III	2A	Traes_2DS_64BD8DBC0.1	not_PRX_III	2D	1e-108	0.14452	0.0654133	2.20933
Traes_2AS_2ADC2212F.1	not_PRX_III	2A	Traes_2DS_742E15E4A.2	not_PRX_III	2D	0	0.143496	0.1114	1.28812
Traes_2AS_C6A3F9AD9.2	not_PRX_III	2A	Traes_2DS_DE390194C.2	not_PRX_III	2D	0	0.017211	0.0474723	0.362548
Traes_2AS_5B2552D1D.2	not_PRX_III	2A	Traes_2DS_BEDDCAA0F.1	not_PRX_III	2D	6e-156	0.113586	0.54548	0.208232
Traes_2AL_5A5A59972.1	not_PRX_III	2A	Traes_2DL_3A573C1CD.1	not_PRX_III	2D	0	0.0288378	0.0716738	0.402347
Traes_2AL_AA6937D6B.1	not_PRX_III	2A	Traes_2DL_C6C4CFB34.1	not_PRX_III	2D	0	0	0.0370446	0
Traes_2AL_36796B246.2	not_PRX_III	2A	Traes_2DL_B58BE9AB0.2	not_PRX_III	2D	6e-118	0.0112414	0.0406879	0.276284
Traes_2AL_4D4595F8A.1	not_PRX_III	2A	Traes_2DL_30A76D312.1	not_PRX_III	2D	1e-133	0.00233782	0.109701	0.0213108
Traes_2AL_66079157A.2	not_PRX_III	2A	Traes_2DL_000136878.1	not_PRX_III	2D	0	0.0270248	0.0840696	0.321457
Traes_2AL_2FE5A1611.2	not_PRX_III	2A	Traes_2DL_6E2D64F7D.2	not_PRX_III	2D	5e-116	0.0821722	0.0864264	0.950776
Traes_2AL_311B57CA4.1	not_PRX_III	2A	Traes_2DL_955B1070C.1	not_PRX_III	2D	8e-174	0.200895	1.31155	0.153174
Traes_2AS_9D039310D.1	not_PRX_III	2A	Traes_2DS_870481775.1	not_PRX_III	2D	1e-162	0.00809724	0.13895	0.0582744
Traes_2AS_3F51A46B8.1	not_PRX_III	2A	Traes_2DS_7953B370A.1	not_PRX_III	2D	0	0.0182813	0.0450824	0.405509
Traes_2AS_6757FEF7C.1	not_PRX_III	2A	Traes_2DS_92BCAA159.1	not_PRX_III	2D	0	0.189266	1.44873	0.130643
Traes_2AS_2700EDA53.1	not_PRX_III	2A	Traes_2DS_C8D225786.1	not_PRX_III	2D	0	0.0164349	0.0765536	0.214685
Traes_2AS_235EEA0AE.1	PRX_III_subfamily_I	2A	Traes_2DS_C3AFCFCD3.1	PRX_III_subfamily_I	2D	5e-152	0.161989	0.45356	0.357149
Traes_2AS_E5D8CD0FC.1	not_PRX_III	2A	Traes_2DS_15F7BEA6F.1	not_PRX_III	2D	0	0.02703	0.0393447	0.687004
Traes_2AS_3B304FDC2.1	not_PRX_III	2A	Traes_2DS_9D474F976.1	not_PRX_III	2D	0	0.0116306	0.0374818	0.310301
Traes_2AS_C69231934.2	not_PRX_III	2A	Traes_2DS_6E564A7CF.1	not_PRX_III	2D	5e-132	0.0354993	0.109183	0.325137
Traes_2AS_3EDDFBB19.1	not_PRX_III	2A	Traes_2DS_30775DCAD.1	not_PRX_III	2D	5e-109	0.0148748	0.0240425	0.618688
Traes_2AS_4195EE5F5.2	not_PRX_III	2A	Traes_2DS_78D9A3898.2	not_PRX_III	2D	2e-173	0.0366968	0.19252	0.190613
Traes_2AS_BF5FA8832.1	not_PRX_III	2A	Traes_2DS_093D3F605.1	not_PRX_III	2D	5e-116	0.0133515	0.0744104	0.17943
Traes_2AS_668ADD623.1	not_PRX_III	2A	Traes_2DS_FC7D2B346.1	not_PRX_III	2D	0	0.016758	0.0312726	0.535868
Traes_2AS_A5F3B0DDB.2	not_PRX_III	2A	Traes_2DS_7BE77A0F7.1	not_PRX_III	2D	4e-140	0.0943178	0.121661	0.775252
Traes_2AS_94CB1CAD3.2	not_PRX_III	2A	Traes_2DS_A70A40F38.1	not_PRX_III	2D	2e-120	0.129304	0.277722	0.465589
Traes_2AS_B96BB2490.1	not_PRX_III	2A	Traes_2DS_32D9480D5.2	not_PRX_III	2D	0	0.0153918	0.0718488	0.214225
Traes_2AS_7D25F69CB.2	not_PRX_III	2A	Traes_2DS_4C44A381F.2	not_PRX_III	2D	9e-156	0.174405	0.194474	0.896805
Traes_2AS_972F2CECA.1	not_PRX_III	2A	Traes_2DS_97AC5D812.2	not_PRX_III	2D	0	0.00071486	0.0431817	0.0165547
Traes_2AS_0FA7292A9.1	not_PRX_III	2A	Traes_2DS_87661693E.1	not_PRX_III	2D	0	0.00512142	0.0214715	0.238522
Traes_2AS_AA9C737C7.1	not_PRX_III	2A	Traes_2DS_3674D04D1.1	not_PRX_III	2D	3e-122	0.125576	0.609118	0.20616
Traes_2AS_52D58DF7F.1	not_PRX_III	2A	Traes_2DS_39B9CC676.1	not_PRX_III	2D	7e-123	0.148109	0.348037	0.425557
Traes_2AS_A477CDA77.3	not_PRX_III	2A	Traes_2DS_7A76611B3.1	not_PRX_III	2D	2e-114	0.242724	0.214134	1.13352
Traes_2AL_0B8878DB4.2	not_PRX_III	2A	Traes_2DL_8B66F30F9.1	not_PRX_III	2D	0	0.071656	0.146872	0.487882
Traes_2AL_53CDF7BCB1.2	not_PRX_III	2A	Traes_2DL_45299D667.2	not_PRX_III	2D	0	0.0717091	0.141506	0.506755
Traes_2AL_85270A404.2	not_PRX_III	2A	Traes_2DL_217C5814F.1	not_PRX_III	2D	0	0.0389134	0.0547765	0.710403
Traes_2AL_F27B50401.1	not_PRX_III	2A	Traes_2DL_9FC19CCF8.1	not_PRX_III	2D	4e-123	0.0865889	0.251001	0.344974
Traes_2AL_3D221F120.1	not_PRX_III	2A	Traes_2DL_1DB1ABEEA.2	not_PRX_III	2D	0	0.0529238	0.164517	0.321693
Traes_2AL_F9BC5CCEA.1	not_PRX_III	2A	Traes_2DL_C5DF222F8.2	not_PRX_III	2D	0	0.0240974	0.0808138	0.298184
Traes_2AL_4D97AE321.1	not_PRX_III	2A	Traes_2DL_9F294A672.1	not_PRX_III	2D	0	0.0121991	0.125013	0.0975827
Traes_2AL_B8FF3EDD9.2	not_PRX_III	2A	Traes_2DL_CCAE7B431.2	not_PRX_III	2D	0	0.00616069	0.0706404	0.0872119
Traes_2AL_3335311FF.2	not_PRX_III	2A	Traes_2DL_21FB2D81F.1	not_PRX_III	2D	0	0.137124	0.130125	1.05379
Traes_2AL_B0BFE9579.1	not_PRX_III	2A	Traes_2DL_73F565809.1	not_PRX_III	2D	0	0.0389122	0.0431234	0.902344
Traes_2AL_65C62CDAA.1	not_PRX_III	2A	Traes_2DL_9670ADDF8.1	not_PRX_III	2D	0	0.160379	0.457618	0.350465
Traes_2AL_328819CF7.1	PRX_III_subfamily_XV	2A	Traes_2DL_50A85C4AC.1	PRX_III_subfamily_XV	2D	0	0.00973137	0.0910206	0.106914
Traes_2AL_2B11DA18F.1	not_PRX_III	2A	Traes_2DL_1A625DA32.1	not_PRX_III	2D	0	0.0325566	0.0600851	0.541841
Traes_2BS_3A447793C.1	not_PRX_III	2B	Traes_2DS_2FECDAD2B.1	not_PRX_III	2D	0	0.107411	0.443155	0.242379
Traes_2BS_665918AB4.1	not_PRX_III	2B	Traes_2DS_E24DAA8E4.1	not_PRX_III	2D	0	0.0169704	0.0733284	0.23143
Traes_2BS_0F6206782.2	not_PRX_III	2B	Traes_2DS_97AC5D812.2	not_PRX_III	2D	0	0.00627694	0.068979	0.0909978
Traes_2BS_94D8733BD.1	not_PRX_III	2B	Traes_2DS_4C44A381F.2	not_PRX_III	2D	0	0.0328563	0.126448	0.259839
Traes_2BS_C89692BC5.3	not_PRX_III	2B	Traes_2DS_C69824B98.1	not_PRX_III	2D	0	0.0584456	0.174141	0.335623
Traes_2BS_5045C640C.2	not_PRX_III	2B	Traes_2DS_480CFDFE4.1	not_PRX_III	2D	0	0.0500051	0.233908	0.213781
Traes_2BS_EB9A410DE.2	not_PRX_III	2B	Traes_2DS_85F9EE1A8.2	not_PRX_III	2D	2e-106	0.128604	0.234761	0.547807
Traes_2BS_0D1935045.1	not_PRX_III	2B	Traes_2DS_F947457A4.1	not_PRX_III	2D	0	0.00595671	0.120919	0.0492618
Traes_2BS_5A1B1B567.1	not_PRX_III	2B	Traes_2DS_25F4303B0.1	not_PRX_III	2D	0	0.095323	0.28667	0.332519
Traes_2BS_0C816ED05.1	not_PRX_III	2B	Traes_2DS_8445C667B.1	not_PRX_III	2D	0	0.0222081	0.123907	0.179231
Traes_2BS_47E83AC56.3	not_PRX_III	2B	Traes_2DS_E54A01B1B.1	not_PRX_III	2D	2e-163	0.140918	0.181748	0.775351
Traes_2BS_A70DA4BBF.1	not_PRX_III	2B	Traes_2DS_8E5665A3E.1	not_PRX_III	2D	0	0.0155488	0.128997	0.120537
Traes_2BS_14CA35D5D.1	not_PRX_III	2B	Traes_2DS_48FB7EC2D.1	not_PRX_III	2D	5e-132	0.0430492	0.0588751	0.731195
Traes_2BS_E089A7A85.2	not_PRX_III	2B	Traes_2DS_05DCEB6801.2	not_PRX_III	2D	0	0.0313332	0.102646	0.305255
Traes_2BS_F1BD842AB.2	not_PRX_III	2B	Traes_2DS_45F92FDF3.2	not_PRX_III	2D	2e-178	0.0511963	0.0943402	0.542678
Traes_2BS_B3A88F254.1	not_PRX_III	2B	Traes_2DS_95A2D337C.1	not_PRX_III	2D	1e-130	0.228301	0.147927	1.54334
Traes_2BS_8034FFBB1.2	not_PRX_III	2B	Traes_2DS_DE390194C.2	not_PRX_III	2D	0	0.0158272	0.0484178	0.326889
Traes_2BS_E68F1B47C.2	not_PRX_III	2B	Traes_2DS_3CC5F156F.1	not_PRX_III	2D	6e-126	0.0153589	0.221538	0.0693284
Traes_2BS_B5954EDDD.2	not_PRX_III	2B	Traes_2DS_4A0DEDDA9.1	not_PRX_III	2D	0	0.0034468	0.0250742	0.137464
Traes_2BS_AEDF00C67.1	not_PRX_III	2B	Traes_2DS_A441EECD9.1	not_PRX_III	2D	7e-162	0.00965575	0.143136	0.0674588
Traes_2BS_45D4BEB63.1	not_PRX_III	2B	Traes_2DS_552F3FA6A.1	not_PRX_III	2D	0	0.0187188	0.102866	0.181974
Traes_2BS_5A91BD84B.1	not_PRX_III	2B	Traes_2DS_86C131DEE.2	not_PRX_III	2D	0	0	0.0327225	0
Traes_2BS_435719967.2	not_PRX_III	2B	Traes_2DS_E4674ECD6.2	not_PRX_III	2D	0	0.137763	0.173966	0.791893
Traes_2BS_DABEABDDC.1	not_PRX_III	2B	Traes_2DS_01D75F7C6.1	not_PRX_III	2D	0	0.0117294	0.0821971	0.142699
Traes_2BS_13520D45B.1	not_PRX_III	2B	Traes_2DS_41054BBD7.1	not_PRX_III	2D	0	0.00149309	0.104865	0.0142382
Traes_2BS_B5DBD3AEA.2	not_PRX_III	2B	Traes_2DS_2AB5A68AF.1	not_PRX_III	2D	0	0.0330502	0.167712	0.197065
Traes_2BS_8BED816B1.1	not_PRX_III	2B	Traes_2DS_2A961F39D.1	not_PRX_III	2D	5e-109	0.0684841	0.213774	0.320357
Traes_2BS_37191961E.1	not_PRX_III	2B	Traes_2DS_26EFAF308.1	not_PRX_III	2D	0	0.0251249	0.0290784	0.86404
Traes_2BS_9DDBD8C10.1	not_PRX_III	2B	Traes_2DS_0A5E5EC00.1	not_PRX_III	2D	0	0.0140161	0.132909	0.105457
Traes_2BS_3F2EDD7AB.2	not_PRX_III	2B	Traes_2DS_DC6CAE528.1	not_PRX_III	2D	0	0.0150759	0.112688	0.133784
Traes_2BS_65BC9BB6B.1	not_PRX_III	2B	Traes_2DS_DA770AB60.1	not_PRX_III	2D	2e-104	0.0340291	0.128041	0.265767
Traes_2BS_F80549151.1	not_PRX_III	2B	Traes_2DS_18CF9366C.1	not_PRX_III	2D	0	0.00692313	0.0574324	0.120544
Traes_2BS_123DDF962.1	not_PRX_III	2B	Traes_2DS_3A1E64B9D1.1	not_PRX_III	2D	4e-106	0.256208	0.476496	0.537691
Traes_2BL_70B441677.2	not_PRX_III	2B	Traes_2DL_FA180361F.2	not_PRX_III	2D	0	0.0517854	0.144827	0.357567
Traes_2BL_07D76C6C7.1	not_PRX_III	2B	Traes_2DL_6DC77BD74.2	not_PRX_III	2D	0	0.131403	0.164081	0.800845
Traes_2BL_D94C87200.1	not_PRX_III	2B	Traes_2DL_89802ADF6.1	not_PRX_III	2D	0	0.0146239	0.0169579	0.862368
Traes_2BL_A783B7E06.1	not_PRX_III	2B	Traes_2DL_CEB1E113F.1	not_PRX_III	2D	1e-173	0.118509	0.440196	0.269219
Traes_2BL_F3D411460.1	not_PRX_III	2B	Traes_2DL_828315764.1	not_PRX_III	2D	0	0.0174005	0.0700531	0.24839
Traes_2BL_3F498BBF2.2	not_PRX_III	2B	Traes_2DL_416CE19A5.1	not_PRX_III	2D	0	0.0680221	0.120411	0.564918
Traes_2BL_EB6F720D7.2	not_PRX_III	2B	Traes_2DL_E91FB0C61.2	not_PRX_III	2D	2e-127	0	0.0811053	0
Traes_2BL_A465A5769.1	not_PRX_III	2B	Traes_2DL_EFEF40224.1	not_PRX_III	2D	0	0.0145409	0.0966788	0.150404
Traes_2BL_C0A4DA34B.1	not_PRX_III	2B	Traes_2DL_3B3563FE9.1	not_PRX_III	2D	7e-132	0.0142947	0.058035	0.246311
Traes_2BL_343D6F661.1	not_PRX_III	2B	Traes_2DL_E148EE533.1	not_PRX_III	2D	0	0.127502	0.141871	0.89872
Traes_2BL_739A3AD20.1	not_PRX_III	2B	Traes_2DL_ABA700EBD.1	not_PRX_III	2D	0	0.011163	0.102576	0.108826
Traes_2BL_75A4C21E7.2	not_PRX_III	2B	Traes_2DL_85FEA256E.2	not_PRX_III	2D	0	0.142601	0.329625	0.432615
Traes_2BL_8ABF5E72E.1	not_PRX_III	2B	Traes_2DL_589E1A2F5.1	not_PRX_III	2D	0	0.0370281	0.220855	0.167658
Traes_2BL_76D656110.1	not_PRX_III	2B	Traes_2DL_629DE1ACC.1	not_PRX_III	2D	8e-134	0.0231601	0.0865185	0.267689
Traes_2BL_DA42D6BA6.2	not_PRX_III	2B	Traes_2DL_1A625DA32.1	not_PRX_III	2D	0	0.0138641	0.0320819	0.432146
Traes_2BL_D1BE39092.2	not_PRX_III	2B	Traes_2DL_2D3C40C9A.1	not_PRX_III	2D	3e-104	0.0325464	0.072025	0.451877
Traes_2BL_213FDF755.1	not_PRX_III	2B	Traes_2DL_2F6BEF1D3.1	not_PRX_III	2D	0	0.0326194	0.0942468	0.346107
Traes_2BL_2321BA77B.1	not_PRX_III	2B	Traes_2DL_9A5A4BC64.1	not_PRX_III	2D	1e-130	0.0124343	0.150826	0.0824416
Traes_2BL_A1BCBD2BE.2	not_PRX_III	2B	Traes_2DL_8ABC5346E.1	not_PRX_III	2D	9e-156	0.0156751	0.103109	0.152025
Traes_2BL_BDC074418.3	not_PRX_III	2B	Traes_2DL_957ED041B.1	not_PRX_III	2D	2e-108	0.014196	0.187096	0.0758757
Traes_2BL_B152B9CDD.2	not_PRX_III	2B	Traes_2DL_8FFB2DC5D.1	not_PRX_III	2D	2e-177	0.0103651	0.0333929	0.310398
Traes_2BL_0CD946351.1	not_PRX_III	2B	Traes_2DL_64E7BAD60.1	not_PRX_III	2D	0	0.00524707	0.0368455	0.142407
Traes_2BL_7D4DBA293.1	not_PRX_III	2B	Traes_2DL_10F04CFBC.1	not_PRX_III	2D	2e-111	0.0391664	0.0506133	0.773837
Traes_2BS_E742D4D69.1	not_PRX_III	2B	Traes_2DS_0E850F4E2.2	not_PRX_III	2D	0	0.00852709	0.0445613	0.191357
Traes_2BS_F8B16730A.1	not_PRX_III	2B	Traes_2DS_62F241B7E.1	not_PRX_III	2D	0	0.0446101	0.133351	0.334532
Traes_2BS_F89A2D2FC1.1	not_PRX_III	2B	Traes_2DS_8B6DB2397.1	not_PRX_III	2D	0	0.0199804	0.113423	0.176158
Traes_2BS_E2F8BE1D7.2	not_PRX_III	2B	Traes_2DS_31BABEFBA.1	not_PRX_III	2D	1e-103	0.0426344	0.204097	0.208893
Traes_2BS_E4DAB1247.2	not_PRX_III	2B	Traes_2DS_554CD5259.2	not_PRX_III	2D	0	0.267095	0.999561	0.267212
Traes_2BS_A0851924B.1	not_PRX_III	2B	Traes_2DS_2E5286F5D.1	not_PRX_III	2D	3e-145	0.019609	0.0999397	0.196208
Traes_2BS_552BFF677.1	not_PRX_III	2B	Traes_2DS_05F454C37.1	not_PRX_III	2D	0	0.00319681	0.0357151	0.0895085
Traes_2BS_7FC94DB4A.1	not_PRX_III	2B	Traes_2DS_DB37EBC5E.1	not_PRX_III	2D	7e-136	0.196265	0.485608	0.404165
Traes_2BS_5FA2FA954.2	not_PRX_III	2B	Traes_2DS_A3DACD282.2	not_PRX_III	2D	1e-173	0.0313073	0.0988344	0.316765
Traes_2BS_363AC8AF9.1	not_PRX_III	2B	Traes_2DS_10E998B46.1	not_PRX_III	2D	0	0.0155471	0.107289	0.144909
Traes_2BS_6C1E65A63.2	not_PRX_III	2B	Traes_2DS_AB825FECC.2	not_PRX_III	2D	3e-162	0.028208	0.0278085	1.01436
Traes_2BS_A73D170DA.1	not_PRX_III	2B	Traes_2DS_7E4AADF01.1	not_PRX_III	2D	0	0.00664027	0.073704	0.0900938
Traes_2BS_3F2EDD7AB.2	not_PRX_III	2B	Traes_2DS_01D75F7C6.1	not_PRX_III	2D	0	0.0368811	0.18235	0.202254
Traes_2BS_22338066D.2	not_PRX_III	2B	Traes_2DS_44E756DF1.1	not_PRX_III	2D	0	0.0173575	0.030208	0.5746
Traes_2BS_B88CDE912.1	not_PRX_III	2B	Traes_2DS_96943CA2F.1	not_PRX_III	2D	0	0.0212744	0.138205	0.153934
Traes_2BS_2272AAEE2.2	not_PRX_III	2B	Traes_2DS_AFE5727A7.1	not_PRX_III	2D	6e-118	0.0453396	0.0155417	2.91728
Traes_2BS_C694B868F.1	not_PRX_III	2B	Traes_2DS_58A206074.1	not_PRX_III	2D	2e-126	0.0560684	0.165939	0.337886
Traes_2BS_8C725FE27.1	not_PRX_III	2B	Traes_2DS_77EE9D5CB.1	not_PRX_III	2D	2e-106	0.0421787	0.194281	0.217101
Traes_2BS_45D4BEB63.1	not_PRX_III	2B	Traes_2DS_625B3FD77.1	not_PRX_III	2D	0	0.0248162	0.138642	0.178994
Traes_2BS_225093E70.1	not_PRX_III	2B	Traes_2DS_688A8FD96.2	not_PRX_III	2D	7e-117	0.0729511	0.162948	0.447694
[truncated: 4,509 more rows]

## Sheet: PRX III in T. ae and B. di
Gene ID	Subfamily	Chromosome	Gene ID	Subfamily	Chromosome	E_value	Ka	Ks	Ka/Ks
BRADI1G16510.1	VII	1	Traes_2AS_007D8F7BD.1	VII	2A	5e-180	0.0265602	0.223783	0.118687
BRADI1G20010.1	I	1	Traes_2AS_5DF52D5D1.1	I	2A	1e-124	0.310562	0.791618	0.392314
BRADI1G17860.1	XVII	1	Traes_2BS_748791A12.1	XVII	2B	6e-128	0.272324	0.60226	0.45217
BRADI1G19980.1	I	1	Traes_2BS_407669DEF.2	I	2B	2e-117	0.367934	0.724243	0.508026
BRADI1G17790.1	XV	1	Traes_2BS_430425C78.1	XV	2B	0	0.132543	0.46996	0.282031
BRADI1G17850.1	XVII	1	Traes_2BS_B973866E7.1	XVII	2B	6e-113	0.287899	0.500978	0.574675
BRADI1G20010.1	I	1	Traes_2BS_0D9F92232.1	I	2B	2e-138	0.321201	0.684406	0.469313
BRADI1G59550.1	V	1	Traes_2BL_F12DFCD3F.1	V	2B	0	0.191672	0.748851	0.255955
BRADI1G17840.1	XVII	1	Traes_2BS_1733E4AAF.1	XVII	2B	1e-112	0.22633	0.401758	0.563348
BRADI1G17850.1	XVII	1	Traes_2BS_B6EBC0962.1	XVII	2B	4e-159	0.137172	0.645308	0.212568
BRADI1G59520.1	V	1	Traes_2BL_0E64D6FD8.1	V	2B	7e-119	0.259849	0.472099	0.550413
BRADI1G63060.1	XVII	1	Traes_2BS_19F05C27A.2	XVII	2B	4e-146	0.216082	0.723687	0.298585
BRADI1G61530.1	I	1	Traes_2BS_9D472D49F.1	I	2B	6e-112	0.427923	0.498765	0.857965
BRADI1G63060.1	XVII	1	Traes_2BS_B973866E7.1	XVII	2B	1e-135	0.225648	0.664268	0.339695
BRADI1G17860.1	XVII	1	Traes_2BS_19F05C27A.2	XVII	2B	2e-157	0.226759	0.75317	0.301073
BRADI1G17840.1	XVII	1	Traes_2DS_577286E6C.1	XVII	2D	3e-126	0.25209	0.550491	0.457936
BRADI1G17850.1	XVII	1	Traes_2DS_2CCCA54C1.1	XVII	2D	1e-158	0.158901	0.530756	0.299387
BRADI1G20010.1	I	1	Traes_2DS_E6EDAED7B.1	I	2D	2e-117	0.41868	0.870685	0.480862
BRADI1G20000.1	I	1	Traes_2DS_63426A89F.1	I	2D	9e-126	0.384145	0.677991	0.566593
BRADI1G17860.1	XVII	1	Traes_2DS_3E640A897.1	XVII	2D	5e-128	0.147163	0.342883	0.429193
BRADI1G17840.1	XVII	1	Traes_2DS_EAD771DF4.1	XVII	2D	2e-101	0.313681	0.587348	0.534063
BRADI1G68887.1	XII	1	Traes_4AS_FA3D49516.1	XII	4A	0	0.129162	0.257735	0.501142
BRADI1G65820.2	VII	1	Traes_4AS_9EEABCE1C.1	VII	4A	3e-180	0.0204943	0.242211	0.0846132
BRADI1G63060.1	XVII	1	Traes_4BL_93CCF88F0.2	XVII	4B	2e-125	0.313705	0.700086	0.448095
BRADI1G68887.1	XII	1	Traes_4BL_83EC83B10.1	XII	4B	1e-114	0.111315	0.17875	0.622742
BRADI1G68900.1	XII	1	Traes_4DL_EDE7DDD20.2	unclear_classification	4D	2e-103	0.412161	0.550935	0.748112
BRADI1G07780.1	IX	1	Traes_5BL_36EBD512B.2	IX	5B	0	0.125143	0.249344	0.501891
BRADI1G43680.1	XVIII	1	Traes_7AS_7232546E1.1	XVIII	7A	0	0.0386495	0.415016	0.0931277
BRADI1G33740.1	IX	1	Traes_7AL_3E96F374E.2	IX	7A	2e-102	0.204197	0.171464	1.1909
BRADI1G33730.1	IX	1	Traes_7DL_23C901DF6.1	IX	7D	6e-177	0.112524	0.295264	0.381098
BRADI1G38350.1	XVI	1	Traes_7DL_560FF4990.1	XVI	7D	2e-119	0.233421	0.562764	0.414775
BRADI1G39190.1	XVI	1	Traes_7DL_651CAFC08.1	XVI	7D	1e-175	0.148513	0.650753	0.228216
BRADI1G39190.1	XVI	1	Traes_7DL_602B9D252.1	XVI	7D	3e-158	0.206538	0.575481	0.358896
BRADI1G43680.1	XVIII	1	Traes_7DS_2076C1B03.1	XVIII	7D	0	0.0359111	0.422952	0.084906
BRADI1G38350.1	XVI	1	Traes_7DL_464A8DB8D.1	XVI	7D	3e-109	0.300534	0.594894	0.505189
BRADI1G44790.1	V	1	Traes_7DS_D44B42D39.1	V	7D	9e-123	0.0906463	0.449856	0.201501
BRADI1G32870.1	V	1	Traes_7DL_46D8A0EC9.1	V	7D	0	0.132698	0.657079	0.201952
BRADI1G38290.1	XVI	1	Traes_7DL_DB6471BF0.1	XVI	7D	0	0.0940712	0.285286	0.329743
Traes_1AS_EB43CB105.1	I	1A	BRADI2G34717.1	I	2	0	0.108123	0.33519	0.322572
Traes_1AL_91E56EC8C.1	V	1A	BRADI2G20830.1	V	2	0	0.090995	0.23852	0.381498
Traes_1AL_D3291AC1A.1	V	1A	BRADI2G20830.1	V	2	2e-117	0.0847598	0.189301	0.447751
Traes_1AL_678C70D74.1	V	1A	BRADI2G20830.1	V	2	4e-101	0.0832717	0.149544	0.556839
Traes_1BS_A6CD7F6E9.1	I	1B	BRADI2G34717.1	I	2	9e-110	0.476764	0.833738	0.571839
Traes_1BS_996FEA483.1	I	1B	BRADI2G34717.1	I	2	9e-108	0.487194	0.683474	0.71282
Traes_1BL_488EB8124.1	V	1B	BRADI2G20820.1	V	2	0	0.120389	0.290897	0.413855
Traes_1BL_63874F598.1	V	1B	BRADI2G20830.1	V	2	0	0.0774789	0.220645	0.351148
Traes_1BS_70E91236D.1	I	1B	BRADI2G37010.1	I	2	6e-125	0.198774	0.510602	0.389294
Traes_1BS_8A9C9C25B.1	I	1B	BRADI2G37000.1	I	2	0	0.14021	0.684468	0.204845
Traes_1DS_C2A714DAA.1	I	1D	BRADI2G34717.1	I	2	6e-111	0.463466	0.76631	0.604802
Traes_1DS_942B31C32.1	II	1D	BRADI2G37047.1	II	2	9e-135	0.278812	0.503739	0.553484
Traes_1DL_DD8D1FAF1.1	V	1D	BRADI2G20830.1	V	2	0	0.0879643	0.261767	0.33604
Traes_1DS_3D2F70A22.1	I	1D	BRADI2G37000.1	I	2	0	0.141596	0.809659	0.174883
BRADI2G52077.1	V	2	TRAES3BF117200110CFD_t1	unclear_classification	3B	0	0.0921496	0.314246	0.29324
BRADI2G09660.1	XIV	2	TRAES3BF008800120CFD_t1	unclear_classification	3B	0	0.054226	0.427947	0.126712
BRADI2G20820.1	V	2	TRAES3BF117200110CFD_t1	unclear_classification	3B	4e-116	0.388538	0.57018	0.68143
BRADI2G48050.1	unclear_classification	2	TRAES3BF111700060CFD_t1	unclear_classification	3B	0	0.0905824	0.26835	0.337553
BRADI2G04490.1	X	2	TRAES3BF048200030CFD_t1	unclear_classification	3B	0	0.0568386	0.522139	0.108857
BRADI2G06497.1	XVI	2	TRAES3BF089200050CFD_t1	unclear_classification	3B	2e-161	0.12242	0.40901	0.299308
Traes_2AS_2B95E681C.1	VII	2A	BRADI5G03640.1	VII	5	1e-166	0.106829	0.515914	0.207067
Traes_2AL_C4CDAA081.1	VI	2A	BRADI5G27150.1	VI	5	2e-106	0.416666	0.472	0.882767
Traes_2BL_8CD42B820.1	VI	2B	BRADI5G27130.1	VI	5	7e-164	0.232162	0.383066	0.606063
Traes_2BL_2B45081D4.1	VI	2B	BRADI5G27200.1	VI	5	2e-140	0.287567	0.75573	0.380516
Traes_2BL_100BB1B30.1	VI	2B	BRADI5G27200.1	VI	5	2e-112	0.410863	0.838213	0.490166
Traes_2BL_E3222439E.1	VII	2B	BRADI5G20670.1	VII	5	0	0.0827964	0.425361	0.19465
Traes_2BL_A25152F2A.1	XV	2B	BRADI5G24200.1	XV	5	0	0.0809609	0.454771	0.178026
Traes_2BL_E8A65526C.1	VI	2B	BRADI5G27130.1	VI	5	6e-167	0.211539	0.538731	0.392662
Traes_2BL_04FAB4405.1	IX	2B	BRADI5G24650.1	IX	5	0	0.0829918	0.300198	0.276457
Traes_2BS_96BDA5D90.1	VII	2B	BRADI5G03640.1	VII	5	6e-169	0.111701	0.47209	0.236609
Traes_2DS_E593E738D.1	VII	2D	BRADI5G03640.1	VII	5	7e-168	0.105078	0.515914	0.203673
Traes_2DL_50A85C4AC.1	XV	2D	BRADI5G24200.1	XV	5	0	0.0810007	0.499859	0.162047
Traes_2DS_5AA2EEDB7.1	VII	2D	BRADI5G03640.1	VII	5	5e-112	0.371787	0.763927	0.486678
BRADI3G42340.1	VII	3	Traes_7DS_F0152FC36.1	VII	7D	6e-164	0.0332439	0.272528	0.121984
BRADI4G25660.1	XVII	4	Traes_4DS_90B3A8BF0.1	XVII	4D	0	0.138236	0.465906	0.296703

## Sheet: All in T. ae and B. di
Gene ID	Subfamily	Chromosome	Gene ID	Subfamily	Chromosome	E_value	Ka	Ks	Ka/Ks
BRADI1G16460.1	not_PRX_III	1	Traes_2AS_0C0EA5D12.2	not_PRX_III	2A	0	0.190683	0.301611	0.632214
BRADI1G16500.1	not_PRX_III	1	Traes_2AS_5A8A369CB.1	not_PRX_III	2A	5e-158	0.0134911	0.28637	0.0471108
BRADI1G16510.1	PRX_III_subfamily_VII	1	Traes_2AS_007D8F7BD.1	PRX_III_subfamily_VII	2A	5e-180	0.0265602	0.223783	0.118687
BRADI1G16527.1	not_PRX_III	1	Traes_2AS_7055C80F5.1	not_PRX_III	2A	2e-152	0.160625	0.354365	0.453276
BRADI1G16570.1	not_PRX_III	1	Traes_2AS_A5B7EA57D.1	not_PRX_III	2A	0	0.0626834	0.286347	0.218907
BRADI1G16670.1	not_PRX_III	1	Traes_2AS_6939C9DFC.1	not_PRX_III	2A	0	0.0871561	0.442447	0.196986
BRADI1G16680.1	not_PRX_III	1	Traes_2AS_835DA0F8D.1	not_PRX_III	2A	0	0.0614259	0.473276	0.129789
BRADI1G16720.1	not_PRX_III	1	Traes_2AS_6A0179C05.1	not_PRX_III	2A	0	0.146635	0.460347	0.318532
BRADI1G16810.1	not_PRX_III	1	Traes_2AS_59A09FAE0.1	not_PRX_III	2A	0	0.0213314	0.319638	0.0667359
BRADI1G17060.1	not_PRX_III	1	Traes_2AS_F0521C4F2.1	not_PRX_III	2A	0	0.0410899	0.328207	0.125195
BRADI1G17070.1	not_PRX_III	1	Traes_2AS_C205A90BA.2	not_PRX_III	2A	0	0.0460797	0.297409	0.154937
BRADI1G17190.1	not_PRX_III	1	Traes_2AS_A3B1F8149.2	not_PRX_III	2A	0	0.0584136	0.287889	0.202903
BRADI1G17200.1	not_PRX_III	1	Traes_2AS_7339C00EB.1	not_PRX_III	2A	1e-174	0.152832	0.426679	0.35819
BRADI1G19327.1	not_PRX_III	1	Traes_2AS_35F27A9E7.1	not_PRX_III	2A	2e-106	0.902613	0.446809	2.02013
BRADI1G19650.1	not_PRX_III	1	Traes_2AS_CB62107FC.2	not_PRX_III	2A	0	0.0554999	0.173053	0.320711
BRADI1G19710.1	not_PRX_III	1	Traes_2AS_F89BE725A.1	not_PRX_III	2A	3e-173	0.0314715	0.301466	0.104395
BRADI1G19820.1	not_PRX_III	1	Traes_2AS_7E29CA40E.1	not_PRX_III	2A	4e-166	0.164558	0.194139	0.847627
BRADI1G20150.1	not_PRX_III	1	Traes_2AS_3144FD589.1	not_PRX_III	2A	0	0.0409267	0.281783	0.145242
BRADI1G20160.1	not_PRX_III	1	Traes_2AS_88441E683.1	not_PRX_III	2A	3e-153	0.0584056	0.246845	0.236608
BRADI1G20340.1	not_PRX_III	1	Traes_2AS_8B2FD3419.1	not_PRX_III	2A	0	0.201395	0.439814	0.45791
BRADI1G20700.1	not_PRX_III	1	Traes_2AS_C8288745E.1	not_PRX_III	2A	0	0.0585547	0.326971	0.179082
BRADI1G20900.1	not_PRX_III	1	Traes_2AS_02D9F13ED.1	not_PRX_III	2A	0	0.0470179	0.336139	0.139876
BRADI1G20995.1	not_PRX_III	1	Traes_2AS_3B6EDACAD.1	not_PRX_III	2A	0	0.0385019	0.285351	0.134928
BRADI1G16355.1	not_PRX_III	1	Traes_2AS_87EF37490.1	not_PRX_III	2A	1e-104	0.19909	0.399589	0.498237
BRADI1G16470.1	not_PRX_III	1	Traes_2AS_3B1C90935.1	not_PRX_III	2A	0	0.144296	0.453792	0.317978
BRADI1G16730.1	not_PRX_III	1	Traes_2AS_B1248A84D.2	not_PRX_III	2A	1e-133	0.0463596	0.213268	0.217377
BRADI1G16770.1	not_PRX_III	1	Traes_2AS_82D41CE14.1	not_PRX_III	2A	0	0.0554929	0.235745	0.235394
BRADI1G17257.1	not_PRX_III	1	Traes_2AS_EC975D5AB.2	not_PRX_III	2A	0	0.0537127	0.371617	0.144538
BRADI1G17410.1	not_PRX_III	1	Traes_2AS_6C2F49AE0.1	not_PRX_III	2A	0	0.130245	0.443335	0.293786
BRADI1G17430.1	not_PRX_III	1	Traes_2AS_F5A655E78.1	not_PRX_III	2A	3e-128	0.0717229	0.36462	0.196706
BRADI1G17730.1	not_PRX_III	1	Traes_2AS_BA96EE8B5.2	not_PRX_III	2A	0	0.0325918	0.212515	0.153362
BRADI1G17920.1	not_PRX_III	1	Traes_2AS_467FD5266.1	not_PRX_III	2A	7e-110	0.00292541	0.163541	0.0178879
BRADI1G25107.1	not_PRX_III	1	Traes_2AS_82EA1C8C3.1	not_PRX_III	2A	0	0.354675	1.49993	0.236461
BRADI1G25320.1	not_PRX_III	1	Traes_2AS_D98787D2B.2	not_PRX_III	2A	0	0.158785	0.341445	0.465037
BRADI1G25540.1	not_PRX_III	1	Traes_2AS_91BD9E9FB.1	not_PRX_III	2A	0	0.134068	0.4467	0.30013
BRADI1G25552.1	not_PRX_III	1	Traes_2AS_38B038B2F.1	not_PRX_III	2A	0	0.123285	0.411696	0.299457
BRADI1G25780.1	not_PRX_III	1	Traes_2AS_C4507FF58.1	not_PRX_III	2A	0	0.102787	0.452381	0.227214
BRADI1G25790.1	not_PRX_III	1	Traes_2AS_C2E62F932.2	not_PRX_III	2A	0	0.0295427	0.322209	0.0916878
BRADI1G25800.1	not_PRX_III	1	Traes_2AS_24AB125F5.1	not_PRX_III	2A	6e-124	0.10726	0.248698	0.431286
BRADI1G58210.1	not_PRX_III	1	Traes_2AL_6AB869605.1	not_PRX_III	2A	0	0.185904	1.3596	0.136735
BRADI1G58430.1	not_PRX_III	1	Traes_2AL_E7D1C8AA5.1	not_PRX_III	2A	0	0.136183	0.596947	0.228132
BRADI1G58440.1	not_PRX_III	1	Traes_2AL_5B923B0B3.2	not_PRX_III	2A	4e-140	0.115613	0.423502	0.272993
BRADI1G58840.1	not_PRX_III	1	Traes_2AL_1A638BE5E.1	not_PRX_III	2A	0	0.255897	0.606209	0.422127
BRADI1G59190.1	not_PRX_III	1	Traes_2AL_3E626EE72.1	not_PRX_III	2A	0	0.137456	0.372165	0.369341
BRADI1G59200.1	not_PRX_III	1	Traes_2AL_19C1560D1.1	not_PRX_III	2A	0	0.0621622	0.427472	0.145418
BRADI1G18650.1	not_PRX_III	1	Traes_2AS_BDB406ADE.1	not_PRX_III	2A	0	0.0585316	0.418229	0.139951
BRADI1G18660.1	not_PRX_III	1	Traes_2AS_5F6AAF666.1	not_PRX_III	2A	0	0.0622483	0.292019	0.213165
BRADI1G18670.1	not_PRX_III	1	Traes_2AS_3284AE6D6.1	not_PRX_III	2A	0	0.0513583	0.330518	0.155387
BRADI1G18900.1	not_PRX_III	1	Traes_2AS_C3CF1C55F.1	not_PRX_III	2A	0	0.0631296	0.415067	0.152095
BRADI1G19240.1	not_PRX_III	1	Traes_2AS_1B0B9CC11.2	not_PRX_III	2A	4e-115	0.138046	0.365176	0.378025
BRADI1G19400.1	not_PRX_III	1	Traes_2AS_D35AE12B6.2	not_PRX_III	2A	0	0.203063	0.460382	0.441075
BRADI1G19690.1	not_PRX_III	1	Traes_2AS_BD2ACFBAC.1	not_PRX_III	2A	0	0.0387625	0.410149	0.0945084
BRADI1G19695.1	not_PRX_III	1	Traes_2AS_C7796CCDD.1	not_PRX_III	2A	2e-158	0.0543806	0.333439	0.16309
BRADI1G19960.1	not_PRX_III	1	Traes_2AS_72EC97B33.1	not_PRX_III	2A	2e-180	0.00452354	0.367598	0.0123057
BRADI1G20010.1	PRX_III_subfamily_I	1	Traes_2AS_5DF52D5D1.1	PRX_III_subfamily_I	2A	1e-124	0.310562	0.791618	0.392314
BRADI1G20125.1	not_PRX_III	1	Traes_2AS_304C676EA.2	not_PRX_III	2A	0	0.106633	0.273791	0.389468
BRADI1G20197.1	not_PRX_III	1	Traes_2AS_E79D04AC0.1	not_PRX_III	2A	0	0.0708589	0.304619	0.232614
BRADI1G20240.1	not_PRX_III	1	Traes_2AS_4195EE5F5.2	not_PRX_III	2A	0	0.109625	0.66901	0.163862
BRADI1G20520.1	not_PRX_III	1	Traes_2AS_3EDDFBB19.1	not_PRX_III	2A	2e-118	0.176233	0.604668	0.291454
BRADI1G20580.1	not_PRX_III	1	Traes_2AS_C69231934.2	not_PRX_III	2A	1e-113	0.0785619	0.4239	0.185331
BRADI1G20720.1	not_PRX_III	1	Traes_2AS_8795F8D44.1	not_PRX_III	2A	0	0.0656594	0.391261	0.167815
BRADI1G20730.3	not_PRX_III	1	Traes_2AS_617204789.2	not_PRX_III	2A	8e-145	0.130894	0.331917	0.394358
BRADI1G21110.1	not_PRX_III	1	Traes_2AS_6757FEF7C.1	not_PRX_III	2A	0	0.0096895	0.296858	0.0326402
BRADI1G21040.1	not_PRX_III	1	Traes_2AS_FE37D420B.1	not_PRX_III	2A	0	0.0900671	0.355391	0.253431
BRADI1G21260.1	not_PRX_III	1	Traes_2AS_8B481894D.1	not_PRX_III	2A	4e-141	0.0530763	0.349411	0.151902
BRADI1G21280.1	not_PRX_III	1	Traes_2AS_37E5917C5.1	not_PRX_III	2A	0	0.087202	0.27813	0.31353
BRADI1G21320.1	not_PRX_III	1	Traes_2AS_17AD96CEE.2	not_PRX_III	2A	4e-156	0.047807	0.453314	0.105461
BRADI1G21337.1	not_PRX_III	1	Traes_2AS_604AB70CC.2	not_PRX_III	2A	2e-116	0.376226	0.111798	3.36524
BRADI1G21820.1	not_PRX_III	1	Traes_2AS_9E12979E1.1	not_PRX_III	2A	2e-164	0.0896156	0.139809	0.640988
BRADI1G22060.1	not_PRX_III	1	Traes_2AS_505E3A57C.1	not_PRX_III	2A	0	0.0518898	0.307748	0.168611
BRADI1G22520.1	not_PRX_III	1	Traes_2AS_99701FED8.1	not_PRX_III	2A	0	0.0324638	0.287464	0.112932
BRADI1G22590.1	not_PRX_III	1	Traes_2AS_95DDAA73B.1	not_PRX_III	2A	0	0.0997528	0.271805	0.367001
BRADI1G22680.1	not_PRX_III	1	Traes_2AS_0186B9E4F.2	not_PRX_III	2A	0	0.159145	0.403016	0.394887
BRADI1G22690.1	not_PRX_III	1	Traes_2AS_409ED2830.2	not_PRX_III	2A	0	0.0743727	0.272349	0.273079
BRADI1G22980.1	not_PRX_III	1	Traes_2AS_505DF386F.1	not_PRX_III	2A	0	0.159966	0.485899	0.329216
BRADI1G23340.1	not_PRX_III	1	Traes_2AS_C407071E4.2	not_PRX_III	2A	0	0.118862	0.422765	0.281154
BRADI1G23350.1	not_PRX_III	1	Traes_2AS_7BD3963BD.1	not_PRX_III	2A	0	0.0969777	1.3791	0.0703198
BRADI1G23560.1	not_PRX_III	1	Traes_2AS_4946107DB.1	not_PRX_III	2A	3e-136	0.0360159	0.222476	0.161887
BRADI1G23750.1	not_PRX_III	1	Traes_2AS_195CFADD8.1	not_PRX_III	2A	0	0.0286309	0.278787	0.102698
BRADI1G24030.1	not_PRX_III	1	Traes_2AS_E135CD4C1.1	not_PRX_III	2A	0	0.0429749	0.238404	0.180261
BRADI1G24260.1	not_PRX_III	1	Traes_2AS_AA0A229A1.1	not_PRX_III	2A	4e-130	0.056271	0.288084	0.195328
BRADI1G16517.1	not_PRX_III	1	Traes_2AL_6A34123EE.2	not_PRX_III	2A	2e-139	0.373263	2.07871	0.179565
BRADI1G16780.1	not_PRX_III	1	Traes_2AS_46CE250F5.1	not_PRX_III	2A	3e-169	0.354771	0.779248	0.455273
BRADI1G16820.1	not_PRX_III	1	Traes_2AS_7C538BA0F.1	not_PRX_III	2A	0	0.161549	0.433294	0.372839
BRADI1G16840.1	not_PRX_III	1	Traes_2AS_5A81D42F1.1	not_PRX_III	2A	0	0.232973	0.33326	0.699074
BRADI1G17230.1	not_PRX_III	1	Traes_2AS_8623E1AB9.1	not_PRX_III	2A	1e-143	0.0586831	0.502272	0.116835
BRADI1G17242.1	not_PRX_III	1	Traes_2AS_656B68D08.3	not_PRX_III	2A	1e-160	0.0698392	0.389475	0.179316
BRADI1G17250.1	not_PRX_III	1	Traes_2AS_112AA5475.1	not_PRX_III	2A	0	0.058304	0.378849	0.153898
BRADI1G17280.1	not_PRX_III	1	Traes_2AS_7A69AF0D3.1	not_PRX_III	2A	0	0.0958064	0.313402	0.305699
BRADI1G23250.1	not_PRX_III	1	Traes_2AS_A2BA027FD.1	not_PRX_III	2A	0	0.0393318	0.336296	0.116956
BRADI1G23430.1	not_PRX_III	1	Traes_2AS_BDB982457.1	not_PRX_III	2A	0	0.235743	0.373137	0.631787
BRADI1G23480.1	not_PRX_III	1	Traes_2AS_4360DFF1D.2	not_PRX_III	2A	4e-169	0.0788157	0.234325	0.336353
BRADI1G23580.1	not_PRX_III	1	Traes_2AS_FCD1A74F3.1	not_PRX_III	2A	0	0.0519137	0.30681	0.169205
BRADI1G23620.1	not_PRX_III	1	Traes_2AS_12056A9E3.2	not_PRX_III	2A	4e-155	0.19563	0.413294	0.473343
BRADI1G23640.1	not_PRX_III	1	Traes_2AS_56C089257.1	not_PRX_III	2A	0	0.0688697	0.453163	0.151976
BRADI1G23770.1	not_PRX_III	1	Traes_2AS_34272605C.1	not_PRX_III	2A	0	0.000972763	0.440218	0.00220973
BRADI1G24090.1	not_PRX_III	1	Traes_2AS_E06E5FB21.2	not_PRX_III	2A	0	0.0566662	0.287547	0.197067
BRADI1G20870.1	not_PRX_III	1	Traes_2AS_DACE53B24.2	not_PRX_III	2A	0	0.051761	0.362588	0.142754
BRADI1G20880.1	not_PRX_III	1	Traes_2AS_3F458D2CF.1	not_PRX_III	2A	8e-162	0.047823	0.425955	0.112272
BRADI1G21230.1	not_PRX_III	1	Traes_2AS_3B304FDC2.1	not_PRX_III	2A	1e-129	0.231508	0.529415	0.437291
BRADI1G21310.1	not_PRX_III	1	Traes_2AS_A56BC88C0.1	not_PRX_III	2A	1e-180	0.0332538	0.326418	0.101875
BRADI1G21730.1	not_PRX_III	1	Traes_2AS_7329E7877.1	not_PRX_III	2A	6e-162	0.0203014	0.320908	0.0632623
BRADI1G22087.1	not_PRX_III	1	Traes_2AS_FFDC62098.1	not_PRX_III	2A	0	0.0818216	0.348725	0.234631
BRADI1G22140.1	not_PRX_III	1	Traes_2AS_2C93BAE62.1	not_PRX_III	2A	0	0.12612	0.412113	0.306031
BRADI1G58580.1	not_PRX_III	1	Traes_2AL_BDB97A5BA.1	not_PRX_III	2A	0	0.202205	0.825592	0.244921
BRADI1G59200.1	not_PRX_III	1	Traes_2AL_19C1560D1.1	not_PRX_III	2A	0	0.0621622	0.427472	0.145418
BRADI1G59420.1	not_PRX_III	1	Traes_2AL_7CEF57402.2	not_PRX_III	2A	0	0.0629629	0.444726	0.141577
BRADI1G59430.1	not_PRX_III	1	Traes_2AL_B13B82BAF.1	not_PRX_III	2A	0	0.118114	0.328494	0.359562
BRADI1G59650.1	not_PRX_III	1	Traes_2AL_7D659F1C2.1	not_PRX_III	2A	0	0.0512498	0.337819	0.151708
BRADI1G59700.1	not_PRX_III	1	Traes_2AL_2F1EBA9A5.1	not_PRX_III	2A	3e-153	0.215864	0.311122	0.693824
BRADI1G16460.1	not_PRX_III	1	Traes_2BS_B5DBD3AEA.2	not_PRX_III	2B	0	0.168981	0.482584	0.350159
BRADI1G16500.1	not_PRX_III	1	Traes_2BS_65FBE658B.1	not_PRX_III	2B	0	0.0339777	0.342557	0.0991883
BRADI1G16517.1	not_PRX_III	1	Traes_2BS_7E7E33943.2	not_PRX_III	2B	0	0.0282793	0.47265	0.0598314
BRADI1G16527.1	not_PRX_III	1	Traes_2BS_F3D1922E5.1	not_PRX_III	2B	1e-152	0.159708	0.330648	0.483017
BRADI1G16660.1	not_PRX_III	1	Traes_2BS_228023FCA.1	not_PRX_III	2B	0	0.0923117	0.477463	0.193338
BRADI1G16670.1	not_PRX_III	1	Traes_2BS_B88CDE912.1	not_PRX_III	2B	0	0.102164	0.429779	0.237714
BRADI1G16680.1	not_PRX_III	1	Traes_2BS_42897F765.2	not_PRX_III	2B	0	0.0621527	0.487226	0.127564
BRADI1G16750.1	not_PRX_III	1	Traes_2BS_F80549151.1	not_PRX_III	2B	1e-113	0.438259	1.36347	0.321429
BRADI1G17200.1	not_PRX_III	1	Traes_2BS_BC7099C57.1	not_PRX_III	2B	3e-178	0.157371	0.507076	0.310349
BRADI1G17387.1	not_PRX_III	1	Traes_2BS_93D50B0D6.2	not_PRX_III	2B	0	0.11284	0.206778	0.545705
BRADI1G17400.1	not_PRX_III	1	Traes_2BS_34669CA7B.1	not_PRX_III	2B	6e-127	0.207039	0.476846	0.434184
BRADI1G17450.1	not_PRX_III	1	Traes_2BS_762E60A0B.1	not_PRX_III	2B	3e-127	0.0605724	0.303892	0.199322
BRADI1G17510.1	not_PRX_III	1	Traes_2BS_90939D3D0.2	not_PRX_III	2B	0	0.0678192	0.337493	0.20095
BRADI1G17730.1	not_PRX_III	1	Traes_2BS_EF1490FF1.2	not_PRX_III	2B	0	0.104974	0.27217	0.385693
BRADI1G17860.1	PRX_III_subfamily_XVII	1	Traes_2BS_748791A12.1	PRX_III_subfamily_XVII	2B	6e-128	0.272324	0.60226	0.45217
BRADI1G17970.1	not_PRX_III	1	Traes_2BS_EDD7B86A3.1	not_PRX_III	2B	2e-130	0.0179327	0.262403	0.0683403
BRADI1G18020.1	not_PRX_III	1	Traes_2BS_58E7D5315.1	not_PRX_III	2B	0	0.130476	0.498079	0.261959
BRADI1G18180.1	not_PRX_III	1	Traes_2BS_8AF17D815.1	not_PRX_III	2B	0	0.0467445	0.333829	0.140025
BRADI1G18335.1	not_PRX_III	1	Traes_2BS_44F785754.2	not_PRX_III	2B	8e-129	0.195572	0.344729	0.567323
BRADI1G18347.1	not_PRX_III	1	Traes_2BS_FAF3988C0.2	not_PRX_III	2B	1e-112	0.162782	0.448388	0.363038
BRADI1G18360.1	not_PRX_III	1	Traes_2BS_3DBC04D39.2	not_PRX_III	2B	0	0.173182	0.627079	0.276172
BRADI1G18380.1	not_PRX_III	1	Traes_2BS_9DCC9CC7A.2	not_PRX_III	2B	6e-112	0.1093	0.243134	0.449549
BRADI1G18390.1	not_PRX_III	1	Traes_2BS_C5F591C24.2	not_PRX_III	2B	0	0.122418	0.349031	0.350736
BRADI1G18420.1	not_PRX_III	1	Traes_2BS_5F8044FC0.1	not_PRX_III	2B	0	0.057754	0.314572	0.183596
BRADI1G18450.2	not_PRX_III	1	Traes_2BS_5271059D2.1	not_PRX_III	2B	0	0.0204	0.327604	0.0622705
BRADI1G18460.1	not_PRX_III	1	Traes_2BS_1B57E3AF2.2	not_PRX_III	2B	0	0.0689303	0.35743	0.19285
BRADI1G18470.1	not_PRX_III	1	Traes_2BS_E54C8F964.1	not_PRX_III	2B	0	0.0973803	0.486893	0.200003
BRADI1G18630.1	not_PRX_III	1	Traes_2BS_046E98640.1	not_PRX_III	2B	3e-151	0.167975	0.713436	0.235445
BRADI1G18730.1	not_PRX_III	1	Traes_2BS_ECA6FC9E6.1	not_PRX_III	2B	7e-110	0.200812	0.307753	0.652509
BRADI1G18750.2	not_PRX_III	1	Traes_2BS_26D91D42D.2	not_PRX_III	2B	0	0.0546176	0.339343	0.160951
BRADI1G18800.1	not_PRX_III	1	Traes_2BS_4AFB3E8EB.2	not_PRX_III	2B	0	0.057515	0.203287	0.282925
BRADI1G19070.1	not_PRX_III	1	Traes_2BS_A9AF219E1.1	not_PRX_III	2B	0	0.246134	0.450082	0.546864
BRADI1G19080.1	not_PRX_III	1	Traes_2BS_62A407EAB.1	not_PRX_III	2B	0	0.0168313	0.263432	0.0638923
BRADI1G19180.1	not_PRX_III	1	Traes_2BS_24273473D.1	not_PRX_III	2B	2e-178	0.315517	0.486093	0.649087
BRADI1G19240.1	not_PRX_III	1	Traes_2BS_014908F53.1	not_PRX_III	2B	3e-161	0.0832684	0.27235	0.305741
BRADI1G19580.1	not_PRX_III	1	Traes_2BS_582108B07.1	not_PRX_III	2B	4e-145	0.219955	0.374196	0.587807
BRADI1G19715.1	not_PRX_III	1	Traes_2BS_CADB1C601.1	not_PRX_III	2B	4e-123	0.448922	0.607115	0.739436
BRADI1G19880.1	not_PRX_III	1	Traes_2BS_9E68F9B14.1	not_PRX_III	2B	0	0.021925	0.364264	0.0601897
BRADI1G19980.1	PRX_III_subfamily_I	1	Traes_2BS_407669DEF.2	PRX_III_subfamily_I	2B	2e-117	0.367934	0.724243	0.508026
BRADI1G20150.1	not_PRX_III	1	Traes_2BS_80CE1BDCE.2	not_PRX_III	2B	0	0.0435099	0.289798	0.150139
BRADI1G20210.1	not_PRX_III	1	Traes_2BS_EEE045515.2	not_PRX_III	2B	4e-178	0.0681808	0.328634	0.207467
BRADI1G20240.1	not_PRX_III	1	Traes_2BS_72DCCC2AA.1	not_PRX_III	2B	0	0.0980068	0.71579	0.136921
BRADI1G20550.1	not_PRX_III	1	Traes_2BS_A5272B1A1.1	not_PRX_III	2B	0	0.0351791	0.293889	0.119702
BRADI1G20700.1	not_PRX_III	1	Traes_2BS_FAFC8B1D4.1	not_PRX_III	2B	0	0.0659167	0.244282	0.269838
BRADI1G20870.1	not_PRX_III	1	Traes_2BS_7A5722857.2	not_PRX_III	2B	2e-157	0.280566	0.737245	0.38056
BRADI1G20880.1	not_PRX_III	1	Traes_2BS_ECC74F149.1	not_PRX_III	2B	1e-161	0.0478471	0.449533	0.106437
BRADI1G21070.1	not_PRX_III	1	Traes_2BS_165B1ABD7.1	not_PRX_III	2B	7e-117	0.0137019	0.488309	0.0280598
BRADI1G21250.1	not_PRX_III	1	Traes_2BS_385A42C5D.2	not_PRX_III	2B	0	0.121481	0.291257	0.417091
BRADI1G21260.1	not_PRX_III	1	Traes_2BS_B222598CE.2	not_PRX_III	2B	1e-122	0.0353807	0.29469	0.120061
BRADI1G21300.1	not_PRX_III	1	Traes_2BS_472E1DE7C.2	not_PRX_III	2B	0	0.107539	0.390626	0.275298
BRADI1G21310.1	not_PRX_III	1	Traes_2BS_9D77461D8.2	not_PRX_III	2B	0	0.0469597	0.418824	0.112123
BRADI1G21320.1	not_PRX_III	1	Traes_2BS_4DF8A89DF.1	not_PRX_III	2B	3e-154	0.0465359	0.430251	0.10816
BRADI1G21410.1	not_PRX_III	1	Traes_2BS_6DB302A2C.1	not_PRX_III	2B	1e-179	0.0502506	0.417852	0.12026
BRADI1G21420.1	not_PRX_III	1	Traes_2BS_A5BF49CE9.1	not_PRX_III	2B	0	0.110935	0.560321	0.197985
BRADI1G21610.1	not_PRX_III	1	Traes_2BS_F1130380B.1	not_PRX_III	2B	0	0.106861	0.416648	0.256478
BRADI1G21640.1	not_PRX_III	1	Traes_2BS_C5B40CA6B.1	not_PRX_III	2B	5e-158	0.112448	0.341059	0.329703
BRADI1G21755.1	not_PRX_III	1	Traes_2BS_86D5019F6.1	not_PRX_III	2B	6e-152	0.0379192	0.162878	0.232808
BRADI1G21921.1	not_PRX_III	1	Traes_2BS_8B386EA34.1	not_PRX_III	2B	0	0.117	0.418534	0.279547
BRADI1G22030.1	not_PRX_III	1	Traes_2BS_09E83CD48.1	not_PRX_III	2B	0	0.0965992	0.282997	0.341344
BRADI1G22087.1	not_PRX_III	1	Traes_2BS_F718085011.1	not_PRX_III	2B	0	0.0905988	0.354736	0.255398
BRADI1G22300.1	not_PRX_III	1	Traes_2BS_03CDC4306.2	not_PRX_III	2B	0	0.0488908	0.280438	0.174338
BRADI1G22717.2	not_PRX_III	1	Traes_2BS_8638CFB50.2	not_PRX_III	2B	0	0.0500498	0.0998797	0.501101
BRADI1G22730.1	not_PRX_III	1	Traes_2BS_924172B4A.2	not_PRX_III	2B	0	0.0486789	0.288109	0.16896
BRADI1G22920.1	not_PRX_III	1	Traes_2BS_5DF7F4FEE.1	not_PRX_III	2B	4e-105	0.101851	0.354906	0.286981
BRADI1G16470.1	not_PRX_III	1	Traes_2BS_6F32A6AF5.2	not_PRX_III	2B	0	0.140182	0.440517	0.318222
BRADI1G16490.1	not_PRX_III	1	Traes_2BS_2CA9DB5DE.2	not_PRX_III	2B	0	0.130517	0.504982	0.258459
BRADI1G16560.1	not_PRX_III	1	Traes_2BS_9DDBD8C10.1	not_PRX_III	2B	0	0.0796726	0.455249	0.175009
BRADI1G16580.1	not_PRX_III	1	Traes_2BS_D7ED8BF9A.1	not_PRX_III	2B	0	0.0453371	0.280992	0.161346
BRADI1G16590.1	not_PRX_III	1	Traes_2BS_009718F07.2	not_PRX_III	2B	0	0.0765657	0.271075	0.282452
BRADI1G16730.1	not_PRX_III	1	Traes_2BS_456235DA9.1	not_PRX_III	2B	3e-176	0.0738678	0.267903	0.275725
BRADI1G16840.1	not_PRX_III	1	Traes_2BS_6DB91427E.2	not_PRX_III	2B	0	0.214554	0.348173	0.616229
BRADI1G17320.1	not_PRX_III	1	Traes_2BS_ED3652A2E.1	not_PRX_III	2B	0	0.273933	0.924324	0.296361
BRADI1G17580.1	not_PRX_III	1	Traes_2BS_F63DCE7C1.1	not_PRX_III	2B	0	0.0801472	0.291799	0.274665
BRADI1G17790.1	PRX_III_subfamily_XV	1	Traes_2BS_430425C78.1	PRX_III_subfamily_XV	2B	0	0.132543	0.46996	0.282031
BRADI1G17820.1	not_PRX_III	1	Traes_2BS_0ABED462E.1	not_PRX_III	2B	0	0.0569799	0.454813	0.125282
BRADI1G17850.1	PRX_III_subfamily_XVII	1	Traes_2BS_B973866E7.1	PRX_III_subfamily_XVII	2B	6e-113	0.287899	0.500978	0.574675
BRADI1G18140.1	not_PRX_III	1	Traes_2BS_FDE08A6CB.1	not_PRX_III	2B	0	0.188416	0.392394	0.48017
BRADI1G18160.1	not_PRX_III	1	Traes_2BS_170FDB954.1	not_PRX_III	2B	0	0.0890357	0.261843	0.340034
BRADI1G18510.1	not_PRX_III	1	Traes_2BS_6DFD98F11.1	not_PRX_III	2B	0	0.198673	0.0790204	2.5142
BRADI1G18630.1	not_PRX_III	1	Traes_2BS_E07D7794F.2	not_PRX_III	2B	4e-114	0.302519	0.753834	0.401307
BRADI1G18730.1	not_PRX_III	1	Traes_2BS_F83DB6517.1	not_PRX_III	2B	2e-101	0.647725	1.84482	0.351105
BRADI1G21497.1	not_PRX_III	1	Traes_2BS_5294D912F.2	not_PRX_III	2B	0	0.0920646	0.32506	0.283223
BRADI1G21580.2	not_PRX_III	1	Traes_2BS_EA016F20A.1	not_PRX_III	2B	3e-141	0.173002	0.383435	0.45119
BRADI1G21620.2	not_PRX_III	1	Traes_2BS_7CEBE03A7.1	not_PRX_III	2B	0	0.0374284	0.320167	0.116903
BRADI1G21730.1	not_PRX_III	1	Traes_2BS_9FC5D6F3A.1	not_PRX_III	2B	2e-161	0.0203047	0.320713	0.0633112
BRADI1G21820.1	not_PRX_III	1	Traes_2BS_3897EB2E4.1	not_PRX_III	2B	0	0.119565	0.363715	0.328734
BRADI1G21990.1	not_PRX_III	1	Traes_2BS_C791FB25A.1	not_PRX_III	2B	0	0.0189381	0.245024	0.0772906
BRADI1G22087.1	not_PRX_III	1	Traes_2BS_F71808501.1	not_PRX_III	2B	0	0.0905988	0.354736	0.255398
BRADI1G22187.1	not_PRX_III	1	Traes_2BS_669081DD3.1	not_PRX_III	2B	0	0.0927792	0.249131	0.372411
BRADI1G22200.1	not_PRX_III	1	Traes_2BS_6F5E7D76B.1	not_PRX_III	2B	0	0.0549741	0.269297	0.204139
BRADI1G22250.1	not_PRX_III	1	Traes_2BS_CB7949E42.1	not_PRX_III	2B	0	0.0749712	0.293993	0.25501
BRADI1G23100.1	not_PRX_III	1	Traes_2BS_1D691A35F.1	not_PRX_III	2B	0	0.0750286	0.279555	0.268386
BRADI1G23430.1	not_PRX_III	1	Traes_2BS_D5A97B888.2	not_PRX_III	2B	0	0.180144	0.36036	0.499899
BRADI1G23560.1	not_PRX_III	1	Traes_2BS_501C90841.1	not_PRX_III	2B	2e-161	0.0441263	0.260637	0.169302
BRADI1G23697.1	not_PRX_III	1	Traes_2BS_A2AEB0E66.1	not_PRX_III	2B	0	0.17414	0.758505	0.229583
BRADI1G24040.1	not_PRX_III	1	Traes_2BS_C913BFE7B.1	not_PRX_III	2B	0	0.0329516	0.287868	0.114468
BRADI1G24230.1	not_PRX_III	1	Traes_2BS_3F8D903181.2	not_PRX_III	2B	0	0.079186	0.389258	0.203428
BRADI1G24490.1	not_PRX_III	1	Traes_2BS_55E9784DF.1	not_PRX_III	2B	0	0.0566352	0.270548	0.209335
BRADI1G24500.1	not_PRX_III	1	Traes_2BS_4D515766C.1	not_PRX_III	2B	4e-131	0.0828913	0.191758	0.432271
BRADI1G24580.1	not_PRX_III	1	Traes_2BS_832F28506.1	not_PRX_III	2B	0	0.145338	0.339411	0.428205
BRADI1G24730.1	not_PRX_III	1	Traes_2BS_5D48C6473.1	not_PRX_III	2B	0	0.0858643	0.330917	0.259474
BRADI1G20830.2	not_PRX_III	1	Traes_2BS_59D534318.1	not_PRX_III	2B	0	0.0301877	0.30727	0.0982449
BRADI1G20980.1	not_PRX_III	1	Traes_2BS_FC5218990.1	not_PRX_III	2B	5e-157	0.227821	0.420726	0.541496
BRADI1G20995.1	not_PRX_III	1	Traes_2BS_E7891D70A.1	not_PRX_III	2B	0	0.039955	0.289391	0.138066
BRADI1G21270.1	not_PRX_III	1	Traes_2BS_EF4BF9ADA.1	not_PRX_III	2B	0	0.201267	0.104593	1.92428
BRADI1G21480.1	not_PRX_III	1	Traes_2BS_164153611.2	not_PRX_III	2B	0	0.0694962	0.284414	0.244349
BRADI1G21787.1	not_PRX_III	1	Traes_2BS_50BE66985.1	not_PRX_III	2B	0	0.0871341	0.510854	0.170566
BRADI1G22037.1	not_PRX_III	1	Traes_2BS_D9A0F1157.1	not_PRX_III	2B	0	0.185059	0.628009	0.294675
BRADI1G22050.1	not_PRX_III	1	Traes_2BS_A5292DE10.2	not_PRX_III	2B	0	0.0588374	0.474466	0.124008
BRADI1G22140.1	not_PRX_III	1	Traes_2BS_79A4D889F.2	not_PRX_III	2B	0	0.123373	0.42435	0.290734
BRADI1G19400.1	not_PRX_III	1	Traes_2BS_FEBB2BA1A.1	not_PRX_III	2B	0	0.287921	0.634018	0.454121
BRADI1G19715.1	not_PRX_III	1	Traes_2BS_5C5698050.1	not_PRX_III	2B	2e-107	0.481676	0.586422	0.821382
BRADI1G19810.1	not_PRX_III	1	Traes_2BS_FA3B0A5DB.2	not_PRX_III	2B	0	0.124814	0.33682	0.370564
BRADI1G19940.1	not_PRX_III	1	Traes_2BS_B81B9AF3B.2	not_PRX_III	2B	0	0.107996	0.374119	0.288668
BRADI1G19950.1	not_PRX_III	1	Traes_2BS_5F67DCC84.1	not_PRX_III	2B	4e-165	0.0537479	0.361527	0.148669
BRADI1G19960.1	not_PRX_III	1	Traes_2BS_55D17B222.1	not_PRX_III	2B	2e-180	0.00452354	0.385892	0.0117223
BRADI1G20060.1	not_PRX_III	1	Traes_2BS_B20063790.2	not_PRX_III	2B	0	0.12297	0.305963	0.401913
BRADI1G20240.1	not_PRX_III	1	Traes_2BS_310B94123.1	not_PRX_III	2B	0	0.210164	0.779531	0.269603
BRADI1G19840.1	not_PRX_III	1	Traes_2BS_40D0AFF78.1	not_PRX_III	2B	4e-161	0.250763	0.679069	0.369275
BRADI1G20010.1	PRX_III_subfamily_I	1	Traes_2BS_0D9F92232.1	PRX_III_subfamily_I	2B	2e-138	0.321201	0.684406	0.469313
BRADI1G20040.1	not_PRX_III	1	Traes_2BS_CADAA49C9.1	not_PRX_III	2B	5e-142	0.0714953	0.357628	0.199915
BRADI1G20240.1	not_PRX_III	1	Traes_2BS_FFE5A8DFA.1	not_PRX_III	2B	0	0.232869	0.715655	0.325392
BRADI1G20385.1	not_PRX_III	1	Traes_2BS_A594778DC.1	not_PRX_III	2B	2e-115	0.189404	0.396347	0.477876
BRADI1G20500.1	not_PRX_III	1	Traes_2BS_D747FCA76.1	not_PRX_III	2B	0	0.0704528	0.237617	0.296497
BRADI1G20620.1	not_PRX_III	1	Traes_2BS_8936264BD.1	not_PRX_III	2B	0	0.00991033	0.266826	0.0371415
BRADI1G21040.1	not_PRX_III	1	Traes_2BS_B0C8595DF.2	not_PRX_III	2B	0	0.140469	0.357373	0.393059
BRADI1G59100.1	not_PRX_III	1	Traes_2BL_4281689C9.2	not_PRX_III	2B	0	0.100147	0.348971	0.286978
BRADI1G59331.1	not_PRX_III	1	Traes_2BL_C4FC7A0D1.1	not_PRX_III	2B	0	1.52809	1.65865	0.921283
BRADI1G59550.1	PRX_III_subfamily_V	1	Traes_2BL_F12DFCD3F.1	PRX_III_subfamily_V	2B	0	0.191672	0.748851	0.255955
BRADI1G59740.1	not_PRX_III	1	Traes_2BL_221529C5C.1	not_PRX_III	2B	3e-128	0.105205	0.185077	0.56844
BRADI1G59760.1	not_PRX_III	1	Traes_2BL_3E12FF58C.1	not_PRX_III	2B	0	0.0365825	0.274674	0.133185
BRADI1G59770.1	not_PRX_III	1	Traes_2BL_4E6532BB4.2	not_PRX_III	2B	0	0.188022	0.316426	0.594207
BRADI1G59780.1	not_PRX_III	1	Traes_2BL_7B9673A80.1	not_PRX_III	2B	0	0.0637636	0.353646	0.180303
BRADI1G59820.1	not_PRX_III	1	Traes_2BL_13CA346EC1.2	not_PRX_III	2B	2e-123	0.19857	0.401591	0.494458
BRADI1G17380.1	not_PRX_III	1	Traes_2BS_AEB23633E.2	not_PRX_III	2B	1e-143	0.284105	0.480729	0.590987
BRADI1G17480.1	not_PRX_III	1	Traes_2BS_924D34AA1.1	not_PRX_III	2B	2e-142	0.230967	0.311488	0.741495
BRADI1G17620.1	not_PRX_III	1	Traes_2BS_BDB1BA66F.3	not_PRX_III	2B	0	0.0790397	0.414163	0.190842
BRADI1G17630.1	not_PRX_III	1	Traes_2BS_A0152F1E1.2	not_PRX_III	2B	0	0.0728356	0.4388	0.165988
BRADI1G17680.1	not_PRX_III	1	Traes_2BS_5B00A8C50.1	not_PRX_III	2B	0	0.0731431	0.382669	0.191139
BRADI1G17840.1	PRX_III_subfamily_XVII	1	Traes_2BS_1733E4AAF.1	PRX_III_subfamily_XVII	2B	1e-112	0.22633	0.401758	0.563348
BRADI1G17850.1	PRX_III_subfamily_XVII	1	Traes_2BS_B6EBC0962.1	PRX_III_subfamily_XVII	2B	4e-159	0.137172	0.645308	0.212568
BRADI1G22717.2	not_PRX_III	1	Traes_2BS_FF05B246E.2	not_PRX_III	2B	0	0.147633	0.316441	0.466541
BRADI1G23060.1	not_PRX_III	1	Traes_2BS_736EF207B1.2	not_PRX_III	2B	0	0.111738	0.513953	0.21741
BRADI1G23140.1	not_PRX_III	1	Traes_2BS_4A6487547.1	not_PRX_III	2B	0	0.0713256	0.349126	0.204298
BRADI1G23257.1	not_PRX_III	1	Traes_2BS_83A9E8E7A.1	not_PRX_III	2B	0	0.0706789	0.265391	0.26632
BRADI1G23287.1	not_PRX_III	1	Traes_2BS_E45C63342.1	not_PRX_III	2B	0	0.10133	0.196566	0.5155
BRADI1G23320.1	not_PRX_III	1	Traes_2BS_1E887CFE5.1	not_PRX_III	2B	0	0.0700411	0.260243	0.269137
BRADI1G23400.1	not_PRX_III	1	Traes_2BS_999491428.2	not_PRX_III	2B	0	0.0582048	0.310375	0.187531
BRADI1G59220.1	not_PRX_III	1	Traes_2BL_964FC881C.1	not_PRX_III	2B	0	0.0227448	0.370964	0.0613128
BRADI1G59350.1	not_PRX_III	1	Traes_2BL_A7C683674.1	not_PRX_III	2B	1e-160	0.171132	0.344874	0.496214
BRADI1G59505.1	not_PRX_III	1	Traes_2BL_E78873F3E.1	not_PRX_III	2B	1e-180	0.197063	1.2011	0.16407
BRADI1G59520.1	PRX_III_subfamily_V	1	Traes_2BL_0E64D6FD8.1	PRX_III_subfamily_V	2B	7e-119	0.259849	0.472099	0.550413
BRADI1G59620.1	not_PRX_III	1	Traes_2BL_10AC5A9F7.2	not_PRX_III	2B	0	0.023178	0.370765	0.0625141
BRADI1G59630.1	not_PRX_III	1	Traes_2BL_207C535E4.1	not_PRX_III	2B	0	0.151945	0.543251	0.279695
BRADI1G59640.1	not_PRX_III	1	Traes_2BL_5A02DC176.1	not_PRX_III	2B	1e-144	0.518975	0.121639	4.26653
BRADI1G60310.1	not_PRX_III	1	Traes_2BS_ECC74F149.1	not_PRX_III	2B	7e-161	0.132686	0.811609	0.163485
BRADI1G60580.1	not_PRX_III	1	Traes_2BS_05C0FEB08.1	not_PRX_III	2B	1e-151	0.400333	0.885427	0.452136
BRADI1G60720.1	not_PRX_III	1	Traes_2BS_9D77461D8.2	not_PRX_III	2B	0	0.0761178	0.734937	0.10357
BRADI1G60730.1	not_PRX_III	1	Traes_2BS_4DF8A89DF.1	not_PRX_III	2B	1e-146	0.0751774	0.602645	0.124746
BRADI1G60750.1	not_PRX_III	1	Traes_2BS_B6E90913E.2	not_PRX_III	2B	0	0.0917771	0.726343	0.126355
BRADI1G60810.1	not_PRX_III	1	Traes_2BS_73911552F.2	not_PRX_III	2B	5e-155	0.252871	0.847489	0.298377
BRADI1G60817.1	not_PRX_III	1	Traes_2BS_D46E40C29.1	not_PRX_III	2B	1e-158	0.277057	0.304899	0.908686
BRADI1G60950.1	not_PRX_III	1	Traes_2BS_42BB38B51.2	not_PRX_III	2B	5e-119	0.432582	1.24073	0.348652
BRADI1G22660.1	not_PRX_III	1	Traes_2BS_D206DE2FB.1	not_PRX_III	2B	2e-132	0.137596	0.294895	0.466594
BRADI1G22830.1	not_PRX_III	1	Traes_2BS_A9BF5F962.1	not_PRX_III	2B	0	0.0661951	0.36653	0.180599
BRADI1G22970.1	not_PRX_III	1	Traes_2BS_D580B56A3.1	not_PRX_III	2B	0	0.136033	0.382613	0.355535
BRADI1G23090.1	not_PRX_III	1	Traes_2BS_84238AD38.1	not_PRX_III	2B	0	0.161277	0.432604	0.372804
BRADI1G23280.1	not_PRX_III	1	Traes_2BS_5D4F1CEF7.2	not_PRX_III	2B	0	0.0282408	0.348578	0.0810172
BRADI1G23350.1	not_PRX_III	1	Traes_2BS_D007D6598.1	not_PRX_III	2B	0	0.0667153	0.840327	0.079392
BRADI1G23470.1	not_PRX_III	1	Traes_2BS_13A816248.1	not_PRX_III	2B	0	0.155845	0.381609	0.408389
BRADI1G63060.1	PRX_III_subfamily_XVII	1	Traes_2BS_19F05C27A.2	PRX_III_subfamily_XVII	2B	4e-146	0.216082	0.723687	0.298585
BRADI1G63100.1	not_PRX_III	1	Traes_2BS_E67905E6E.2	not_PRX_III	2B	0	0.138101	0.925208	0.149265
BRADI1G63290.1	not_PRX_III	1	Traes_2BS_A0152F1E1.2	not_PRX_III	2B	0	0.1482	0.791677	0.187197
BRADI1G63570.1	not_PRX_III	1	Traes_2BS_90939D3D0.2	not_PRX_III	2B	0	0.261672	0.554962	0.471513
BRADI1G63580.1	not_PRX_III	1	Traes_2BS_9704A64CB.1	not_PRX_III	2B	0	0.156961	0.55162	0.284546
BRADI1G63600.1	not_PRX_III	1	Traes_2BS_C116E5668.1	not_PRX_III	2B	9e-114	0.368102	0.464256	0.792885
BRADI1G63610.1	not_PRX_III	1	Traes_2BS_5A45D68C2.2	not_PRX_III	2B	9e-142	0.231844	0.390207	0.594156
BRADI1G19300.1	not_PRX_III	1	Traes_2BS_0305B4BAF.1	not_PRX_III	2B	0	0.101126	0.247013	0.409396
BRADI1G19380.1	not_PRX_III	1	Traes_2BS_3B5DE7AF2.1	not_PRX_III	2B	4e-177	0.0475653	0.4078	0.116639
BRADI1G19560.1	not_PRX_III	1	Traes_2BS_966A6C56F.1	not_PRX_III	2B	0	0.0961828	0.311439	0.308833
BRADI1G19570.1	not_PRX_III	1	Traes_2BS_88E9A3BB7.1	not_PRX_III	2B	0	0.0353045	0.289116	0.122112
BRADI1G19627.1	not_PRX_III	1	Traes_2BS_0DA920041.2	not_PRX_III	2B	0	0.115325	0.301099	0.383014
BRADI1G19650.1	not_PRX_III	1	Traes_2BS_E2C8A57DD.2	not_PRX_III	2B	0	0.032037	0.214647	0.149254
BRADI1G19840.1	not_PRX_III	1	Traes_2BS_0DE7A8445.1	not_PRX_III	2B	2e-122	0.165547	0.378677	0.437172
BRADI1G60920.1	not_PRX_III	1	Traes_2BS_24273473D.1	not_PRX_III	2B	3e-153	0.54569	2.54926	0.214058
BRADI1G61090.1	not_PRX_III	1	Traes_2BS_A3C5F6B38.2	not_PRX_III	2B	3e-117	0.0580254	0.770365	0.075322
BRADI1G61407.1	not_PRX_III	1	Traes_2BS_E6A403F63.1	not_PRX_III	2B	0	0.400902	3.86307	0.103778
BRADI1G61530.1	PRX_III_subfamily_I	1	Traes_2BS_9D472D49F.1	PRX_III_subfamily_I	2B	6e-112	0.427923	0.498765	0.857965
BRADI1G61637.1	not_PRX_III	1	Traes_2BS_BDC308FA2.2	not_PRX_III	2B	0	0.195077	1.59247	0.122499
BRADI1G61700.1	not_PRX_III	1	Traes_2BS_5D8A12252.2	not_PRX_III	2B	1e-176	0.220727	1.15465	0.191164
BRADI1G62030.1	not_PRX_III	1	Traes_2BS_D4A9DA74C.2	not_PRX_III	2B	0	0.170693	0.574239	0.29725
BRADI1G23660.1	not_PRX_III	1	Traes_2BS_F73EFC0DE.1	not_PRX_III	2B	0	0.0986194	0.436905	0.225723
BRADI1G23770.1	not_PRX_III	1	Traes_2BS_AA6D8150A.2	not_PRX_III	2B	0	0.000973078	0.428507	0.00227086
BRADI1G23910.1	not_PRX_III	1	Traes_2BS_8A03E0AB3.1	not_PRX_III	2B	0	0.0218674	0.255878	0.0854604
BRADI1G23920.1	not_PRX_III	1	Traes_2BS_3402B7E0F.2	not_PRX_III	2B	0	0.0583911	0.428895	0.136143
BRADI1G24060.2	not_PRX_III	1	Traes_2BS_B7DEF4B56.2	not_PRX_III	2B	0	0.0842803	0.283679	0.297098
BRADI1G24400.1	not_PRX_III	1	Traes_2BS_6174F3DEB.1	not_PRX_III	2B	0	0.0439822	0.360788	0.121906
BRADI1G24720.1	not_PRX_III	1	Traes_2BS_A61094919.2	not_PRX_III	2B	0	0.12364	0.356037	0.347266
BRADI1G24990.1	not_PRX_III	1	Traes_2BS_8A2DCF21F.1	not_PRX_III	2B	6e-129	0.0704274	0.166862	0.42207
BRADI1G18630.1	not_PRX_III	1	Traes_2BS_4BB70C2E0.1	not_PRX_III	2B	3e-112	0.289583	0.766436	0.377831
BRADI1G18770.1	not_PRX_III	1	Traes_2BS_6BD19FEFC.3	not_PRX_III	2B	0	0.144418	0.409312	0.352832
BRADI1G18810.1	not_PRX_III	1	Traes_2BS_EECDF8348.2	not_PRX_III	2B	1e-115	0.0761005	0.285249	0.266787
BRADI1G19050.1	not_PRX_III	1	Traes_2BS_4083CDF3C.1	not_PRX_III	2B	0	0.0459018	0.392394	0.116979
BRADI1G19145.1	not_PRX_III	1	Traes_2BS_2BAC209EB.1	not_PRX_III	2B	3e-140	0.208098	0.399088	0.521434
BRADI1G19150.1	not_PRX_III	1	Traes_2BS_0E4C76A6B.2	not_PRX_III	2B	7e-105	0.14191	0.44853	0.31639
BRADI1G62390.2	not_PRX_III	1	Traes_2BS_9DCC9CC7A.2	not_PRX_III	2B	2e-106	0.176166	0.446559	0.394497
BRADI1G62400.1	not_PRX_III	1	Traes_2BS_C5F591C24.2	not_PRX_III	2B	2e-135	0.347905	0.396173	0.878164
BRADI1G62420.1	not_PRX_III	1	Traes_2BS_B01D70A77.2	not_PRX_III	2B	4e-101	0.434856	0.949573	0.457949
BRADI1G62430.1	not_PRX_III	1	Traes_2BS_F83DB6517.1	not_PRX_III	2B	0	0.0993767	0.778573	0.12764
BRADI1G62500.1	not_PRX_III	1	Traes_2BS_FE6DCCDCE.1	not_PRX_III	2B	4e-153	0.259083	0.474815	0.54565
BRADI1G62780.3	not_PRX_III	1	Traes_2BS_C51A7FD9A.1	not_PRX_III	2B	2e-106	0.11051	0.797279	0.138609
BRADI1G61840.1	not_PRX_III	1	Traes_2BS_88E9A3BB7.1	not_PRX_III	2B	0	0.118643	0.801866	0.147959
BRADI1G61920.1	not_PRX_III	1	Traes_2BS_3B5DE7AF2.1	not_PRX_III	2B	8e-160	0.153567	0.745753	0.205922
BRADI1G62270.1	not_PRX_III	1	Traes_2BS_E5A481317.1	not_PRX_III	2B	6e-114	0.604765	0.704113	0.858903
BRADI1G62420.1	not_PRX_III	1	Traes_2BS_B01D70A77.2	not_PRX_III	2B	4e-101	0.434856	0.949573	0.457949
BRADI1G62440.1	not_PRX_III	1	Traes_2BS_5271059D2.1	not_PRX_III	2B	0	0.0907861	0.610796	0.148636
BRADI1G62730.1	not_PRX_III	1	Traes_2BS_170FDB954.1	not_PRX_III	2B	0	0.151661	0.631595	0.240124
BRADI1G63060.1	PRX_III_subfamily_XVII	1	Traes_2BS_B973866E7.1	PRX_III_subfamily_XVII	2B	1e-135	0.225648	0.664268	0.339695
BRADI1G63080.1	not_PRX_III	1	Traes_2BS_0ABED462E.1	not_PRX_III	2B	0	0.155327	1.45703	0.106605
BRADI1G63210.1	not_PRX_III	1	Traes_2BS_9C5E6C127.1	not_PRX_III	2B	0	0.160485	1.23428	0.130024
BRADI1G63350.1	not_PRX_III	1	Traes_2BS_BDB1BA66F.3	not_PRX_III	2B	0	0.165054	0.820541	0.201153
BRADI1G63600.1	not_PRX_III	1	Traes_2BS_924D34AA1.1	not_PRX_III	2B	1e-111	0.405517	0.55955	0.724719
BRADI1G63780.1	not_PRX_III	1	Traes_2BS_647C82888.4	not_PRX_III	2B	0	0.307746	0.482132	0.638302
BRADI1G19690.1	not_PRX_III	1	Traes_2BS_7FA2FCB85.2	not_PRX_III	2B	0	0.0506967	0.320352	0.158253
BRADI1G19695.1	not_PRX_III	1	Traes_2BS_5D8A12252.2	not_PRX_III	2B	0	0.066249	0.486946	0.13605
BRADI1G19880.1	not_PRX_III	1	Traes_2BS_BDC308FA2.2	not_PRX_III	2B	0	0.187256	1.35027	0.13868
BRADI1G20125.1	not_PRX_III	1	Traes_2BS_B6A0CB7F7.1	not_PRX_III	2B	0	0.098093	0.290268	0.337939
BRADI1G20240.1	not_PRX_III	1	Traes_2BS_E6A403F63.1	not_PRX_III	2B	0	0.094957	0.732366	0.129658
BRADI1G20390.1	not_PRX_III	1	Traes_2BS_F71538C9E.2	not_PRX_III	2B	0	0.0322276	0.252825	0.12747
BRADI1G20570.1	not_PRX_III	1	Traes_2BS_8D83D7037.2	not_PRX_III	2B	0	0.11021	0.399329	0.275988
BRADI1G20580.1	not_PRX_III	1	Traes_2BS_A3C5F6B38.2	not_PRX_III	2B	2e-114	0.062031	0.475643	0.130415
BRADI1G20586.1	not_PRX_III	1	Traes_2BS_F1B450FA4.2	not_PRX_III	2B	0	0.125293	0.354232	0.353704
BRADI1G17460.1	not_PRX_III	1	Traes_2BS_5A45D68C2.2	not_PRX_III	2B	2e-177	0.160328	0.341559	0.4694
BRADI1G17480.1	not_PRX_III	1	Traes_2BS_C116E5668.1	not_PRX_III	2B	3e-155	0.219163	0.308379	0.710694
BRADI1G17490.1	not_PRX_III	1	Traes_2BS_9704A64CB.1	not_PRX_III	2B	0	0.0618945	0.295983	0.209115
BRADI1G17670.1	not_PRX_III	1	Traes_2BS_9C5E6C127.1	not_PRX_III	2B	0	0.0661458	0.684065	0.0966953
BRADI1G17830.1	not_PRX_III	1	Traes_2BS_E67905E6E.2	not_PRX_III	2B	0	0.0901551	0.382302	0.235822
BRADI1G17860.1	PRX_III_subfamily_XVII	1	Traes_2BS_19F05C27A.2	PRX_III_subfamily_XVII	2B	2e-157	0.226759	0.75317	0.301073
BRADI1G17940.1	not_PRX_III	1	Traes_2BS_9D58086CF.1	not_PRX_III	2B	0	0.158226	0.441069	0.358732
BRADI1G17950.1	not_PRX_III	1	Traes_2BS_5EBC88E56.1	not_PRX_III	2B	0	0.0408255	0.347837	0.11737
BRADI1G20780.1	not_PRX_III	1	Traes_2BS_9BF5FC105.1	not_PRX_III	2B	0	0.124049	0.375975	0.32994
BRADI1G20790.1	not_PRX_III	1	Traes_2BS_8D01B66C0.1	not_PRX_III	2B	0	0.0615829	0.25862	0.238121
BRADI1G21102.1	not_PRX_III	1	Traes_2BS_53A96EF41.2	not_PRX_III	2B	0	0.196149	0.384901	0.509609
BRADI1G21350.1	not_PRX_III	1	Traes_2BS_73911552F.2	not_PRX_III	2B	0	0.0993431	0.252032	0.394169
BRADI1G21740.1	not_PRX_III	1	Traes_2BS_9C7CA760D.1	not_PRX_III	2B	1e-153	0.0342824	0.318331	0.107694
BRADI1G22020.1	not_PRX_III	1	Traes_2BS_F22F02195.2	not_PRX_III	2B	2e-120	0.0549305	0.305743	0.179662
BRADI1G22060.1	not_PRX_III	1	Traes_2BS_0BE76CC39.1	not_PRX_III	2B	0	0.0486449	0.348368	0.139636
BRADI1G22110.1	not_PRX_III	1	Traes_2BS_30A763942.1	not_PRX_III	2B	7e-154	0.0947507	0.334447	0.283306
BRADI1G22260.1	not_PRX_III	1	Traes_2BS_3C52AA683.1	not_PRX_III	2B	2e-170	0.1538	0.426775	0.360378
BRADI1G25420.1	not_PRX_III	1	Traes_2BS_EE62A3C6C.1	not_PRX_III	2B	2e-146	0.0378527	0.225214	0.168075
BRADI1G25430.2	not_PRX_III	1	Traes_2BS_F698CECA3.2	not_PRX_III	2B	7e-112	0.055294	0.18977	0.291374
BRADI1G25440.1	not_PRX_III	1	Traes_2BS_B372D48B6.1	not_PRX_III	2B	0	0.251806	0.988262	0.254796
BRADI1G25780.1	not_PRX_III	1	Traes_2BS_DF4ACC801.2	not_PRX_III	2B	0	0.0995507	0.483739	0.205794
BRADI1G25790.1	not_PRX_III	1	Traes_2BS_15EE4B1F9.1	not_PRX_III	2B	0	0.0307766	0.334652	0.0919661
BRADI1G25800.1	not_PRX_III	1	Traes_2BS_E7D211A51.1	not_PRX_III	2B	6e-120	0.101418	0.203207	0.49909
BRADI1G26020.1	not_PRX_III	1	Traes_2BS_1769DBC79.1	not_PRX_III	2B	5e-157	0.0480099	0.292854	0.163938
BRADI1G65070.1	not_PRX_III	1	Traes_2BS_F80549151.1	not_PRX_III	2B	6e-112	0.434965	1.4842	0.293064
BRADI1G65320.1	not_PRX_III	1	Traes_2BS_42897F765.2	not_PRX_III	2B	2e-109	0.233135	0.354002	0.658569
BRADI1G65340.1	not_PRX_III	1	Traes_2BS_B88CDE912.1	not_PRX_III	2B	0	0.213018	0.88925	0.239548
BRADI1G65440.1	not_PRX_III	1	Traes_2BS_228023FCA.1	not_PRX_III	2B	0	0.0855799	0.821175	0.104216
BRADI1G65610.1	not_PRX_III	1	Traes_2BS_9DDBD8C10.1	not_PRX_III	2B	0	0.205474	0.923686	0.22245
BRADI1G65910.1	not_PRX_III	1	Traes_2BS_2CA9DB5DE.2	not_PRX_III	2B	2e-152	0.341173	0.880252	0.387585
BRADI1G66240.1	not_PRX_III	1	Traes_2BS_B5DBD3AEA.2	not_PRX_III	2B	0	0.460912	1.14129	0.40385
BRADI1G16460.1	not_PRX_III	1	Traes_2DS_2AB5A68AF.1	not_PRX_III	2D	0	0.188944	0.522193	0.361829
BRADI1G16470.1	not_PRX_III	1	Traes_2DS_029E5679B.1	not_PRX_III	2D	0	0.148926	0.438866	0.339342
BRADI1G16490.1	not_PRX_III	1	Traes_2DS_2A961F39D.1	not_PRX_III	2D	3e-148	0.155381	0.473039	0.328475
BRADI1G16560.1	not_PRX_III	1	Traes_2DS_0A5E5EC00.1	not_PRX_III	2D	0	0.0681009	0.38028	0.179081
BRADI1G16580.1	not_PRX_III	1	Traes_2DS_AE6E354A9.1	not_PRX_III	2D	0	0.0206482	0.243352	0.0848492
BRADI1G16700.1	not_PRX_III	1	Traes_2DS_A92C008F1.1	not_PRX_III	2D	1e-165	0.0640769	0.371954	0.172271
BRADI1G16780.1	not_PRX_III	1	Traes_2DS_84C394872.1	not_PRX_III	2D	0	0.100125	0.534938	0.187172
BRADI1G16810.1	not_PRX_III	1	Traes_2DS_B0068A919.1	not_PRX_III	2D	0	0.0197334	0.30829	0.0640092
BRADI1G16820.1	not_PRX_III	1	Traes_2DS_D0991BCED.1	not_PRX_III	2D	0	0.151527	0.402777	0.376204
BRADI1G17070.1	not_PRX_III	1	Traes_2DS_7704B7B03.1	not_PRX_III	2D	0	0.0466861	0.329183	0.141824
BRADI1G17320.1	not_PRX_III	1	Traes_2DS_C0B6DC905.1	not_PRX_III	2D	2e-127	0.302288	0.382545	0.790203
BRADI1G17490.1	not_PRX_III	1	Traes_2DS_700F4A8D1.2	not_PRX_III	2D	2e-129	0.138694	0.291427	0.475914
BRADI1G17700.1	not_PRX_III	1	Traes_2DS_93EAEC654.2	not_PRX_III	2D	9e-129	0.116958	0.320878	0.364495
BRADI1G17840.1	PRX_III_subfamily_XVII	1	Traes_2DS_577286E6C.1	PRX_III_subfamily_XVII	2D	3e-126	0.25209	0.550491	0.457936
BRADI1G17850.1	PRX_III_subfamily_XVII	1	Traes_2DS_2CCCA54C1.1	PRX_III_subfamily_XVII	2D	1e-158	0.158901	0.530756	0.299387
BRADI1G18090.1	not_PRX_III	1	Traes_2DS_4247892C7.1	not_PRX_III	2D	9e-102	0.0936245	0.232353	0.402941
BRADI1G18380.1	not_PRX_III	1	Traes_2DS_AC89AEF36.1	not_PRX_III	2D	3e-112	0.109325	0.192386	0.56826
BRADI1G18440.1	not_PRX_III	1	Traes_2DS_B81752301.2	not_PRX_III	2D	0	0.0350526	0.443868	0.0789709
BRADI1G18570.1	not_PRX_III	1	Traes_2DS_E88D3B94E.1	not_PRX_III	2D	0	0.0608183	0.337734	0.180077
BRADI1G18607.1	not_PRX_III	1	Traes_2DS_CE15FE6DC.2	not_PRX_III	2D	0	0.112683	0.273478	0.412039
BRADI1G18650.1	not_PRX_III	1	Traes_2DS_4C162DAFF.1	not_PRX_III	2D	0	0.0622854	0.415244	0.149997
BRADI1G19420.1	not_PRX_III	1	Traes_2DS_58D7EFCC9.2	not_PRX_III	2D	0	0.37225	0.676982	0.549868
BRADI1G19500.1	not_PRX_III	1	Traes_2DS_03F4E7637.1	not_PRX_III	2D	0	0.0602117	0.377397	0.159545
BRADI1G19580.1	not_PRX_III	1	Traes_2DS_15F7BEA6F.1	not_PRX_III	2D	0	0.23424	0.301371	0.777247
BRADI1G19650.1	not_PRX_III	1	Traes_2DS_1E14A1C3A.2	not_PRX_III	2D	0	0.0299605	0.189802	0.157851
BRADI1G19702.1	not_PRX_III	1	Traes_2DS_C8D225786.1	not_PRX_III	2D	0	0.102424	0.416624	0.245842
BRADI1G19880.1	not_PRX_III	1	Traes_2DS_56738BAED.2	not_PRX_III	2D	4e-131	0.368955	0.824735	0.447362
BRADI1G19940.1	not_PRX_III	1	Traes_2DS_470059BC4.2	not_PRX_III	2D	0	0.103941	0.386209	0.269132
BRADI1G19970.2	not_PRX_III	1	Traes_2DS_7CAA07C39.1	not_PRX_III	2D	1e-146	0.0542562	0.458839	0.118247
BRADI1G20010.1	PRX_III_subfamily_I	1	Traes_2DS_E6EDAED7B.1	PRX_III_subfamily_I	2D	2e-117	0.41868	0.870685	0.480862
BRADI1G20100.1	not_PRX_III	1	Traes_2DS_69E67704C.2	not_PRX_III	2D	0	0.0220785	0.20762	0.106341
BRADI1G20180.1	not_PRX_III	1	Traes_2DS_E6705A7AF.1	not_PRX_III	2D	3e-102	0.0884117	0.342093	0.258443
BRADI1G20197.1	not_PRX_III	1	Traes_2DS_83B99B326.2	not_PRX_III	2D	0	0.0512386	0.34758	0.147415
BRADI1G20560.2	not_PRX_III	1	Traes_2DS_1FE8E9DE9.1	not_PRX_III	2D	4e-116	0.15171	0.362702	0.418276
BRADI1G20620.1	not_PRX_III	1	Traes_2DS_82E5468C9.1	not_PRX_III	2D	0	0.00945825	0.296964	0.0318498
BRADI1G20700.1	not_PRX_III	1	Traes_2DS_028A5DF77.1	not_PRX_III	2D	0	0.0606735	0.290771	0.208664
BRADI1G20720.1	not_PRX_III	1	Traes_2DS_F3BCD4E78.1	not_PRX_III	2D	0	0.068539	0.383817	0.178572
BRADI1G20730.3	not_PRX_III	1	Traes_2DS_985967515.1	not_PRX_III	2D	2e-154	0.0642241	0.324417	0.197968
BRADI1G17500.1	not_PRX_III	1	Traes_2DS_2D259D9B8.2	not_PRX_III	2D	3e-103	0.298794	0.329415	0.907042
BRADI1G17620.1	not_PRX_III	1	Traes_2DS_BA429F6E1.1	not_PRX_III	2D	2e-120	0.137226	0.215966	0.635408
BRADI1G17670.1	not_PRX_III	1	Traes_2DS_B9598F544.1	not_PRX_III	2D	0	0.0641268	0.76021	0.0843541
BRADI1G17800.1	not_PRX_III	1	Traes_2DS_577DB4849.1	not_PRX_III	2D	5e-115	0.0910287	0.226496	0.4019
BRADI1G18070.7	not_PRX_III	1	Traes_2DS_E9486F4DC.1	not_PRX_III	2D	2e-130	0.0549589	0.395009	0.139133
BRADI1G18130.1	not_PRX_III	1	Traes_2DS_B88E0139E.1	not_PRX_III	2D	0	0.075465	0.3319	0.227373
BRADI1G18200.1	not_PRX_III	1	Traes_2DS_3EF8ADC42.2	not_PRX_III	2D	0	0.0288497	0.374588	0.0770173
BRADI1G18600.1	not_PRX_III	1	Traes_2DS_42980B984.1	not_PRX_III	2D	0	0.0468903	0.295516	0.158672
BRADI1G18710.1	not_PRX_III	1	Traes_2DS_C6B631387.1	not_PRX_III	2D	8e-125	0.0766862	0.516007	0.148615
BRADI1G18720.1	not_PRX_III	1	Traes_2DS_35EE45BA2.1	not_PRX_III	2D	0	0.134287	0.556664	0.241235
BRADI1G19100.1	not_PRX_III	1	Traes_2DS_EBB7D97AB.2	not_PRX_III	2D	0	0.0532229	0.313401	0.169824
BRADI1G24277.1	not_PRX_III	1	Traes_2DS_B36DA22D7.1	not_PRX_III	2D	0	0.122278	0.287529	0.425272
BRADI1G24287.1	not_PRX_III	1	Traes_2DS_29ED1D7E0.1	not_PRX_III	2D	0	0.0697048	0.647698	0.107619
BRADI1G24500.1	not_PRX_III	1	Traes_2DS_4948CAD7A.1	not_PRX_III	2D	8e-156	0.103844	0.183189	0.566869
BRADI1G24580.1	not_PRX_III	1	Traes_2DS_86FDBD81F.1	not_PRX_III	2D	0	0.147296	0.351102	0.419526
BRADI1G24680.1	not_PRX_III	1	Traes_2DS_18DAEBA49.1	not_PRX_III	2D	0	0.110487	0.306155	0.360886
BRADI1G24690.1	not_PRX_III	1	Traes_2DS_101D8A18B.1	not_PRX_III	2D	0	0.0599551	0.344195	0.174189
BRADI1G24720.1	not_PRX_III	1	Traes_2DS_3E4E3BEFC.2	not_PRX_III	2D	0	0.118212	0.339124	0.34858
BRADI1G24730.1	not_PRX_III	1	Traes_2DS_9094590BE.1	not_PRX_III	2D	0	0.091148	0.329525	0.276604
BRADI1G24747.1	not_PRX_III	1	Traes_2DS_C44D65B8C.1	not_PRX_III	2D	0	0.0538314	0.302653	0.177865
BRADI1G24250.1	not_PRX_III	1	Traes_2DS_995B0FEBB.2	not_PRX_III	2D	3e-169	0.0698972	0.394275	0.17728
BRADI1G24297.1	not_PRX_III	1	Traes_2DS_7BED65ACC.1	not_PRX_III	2D	0	0.0743981	0.31588	0.235526
BRADI1G24560.1	not_PRX_III	1	Traes_2DS_BD3856CD8.2	not_PRX_III	2D	0	0.0634542	0.446811	0.142016
BRADI1G24567.1	not_PRX_III	1	Traes_2DS_2132DCCCC.2	not_PRX_III	2D	0	0.100453	0.350153	0.286883
BRADI1G24880.1	not_PRX_III	1	Traes_2DS_580955DCD.2	not_PRX_III	2D	3e-133	0.161996	0.371945	0.435537
BRADI1G25090.1	not_PRX_III	1	Traes_2DS_E036793DB.1	not_PRX_III	2D	0	0.0797777	0.311048	0.25648
BRADI1G25107.1	not_PRX_III	1	Traes_2DS_4B102E718.1	not_PRX_III	2D	1e-175	0.295957	0.437916	0.675831
BRADI1G25370.1	not_PRX_III	1	Traes_2DS_2D035BAFD.1	not_PRX_III	2D	0	0.0385085	0.266778	0.144347
BRADI1G25710.1	not_PRX_III	1	Traes_2DS_1CB7816A4.1	not_PRX_III	2D	9e-127	0.167871	0.38025	0.441476
BRADI1G25727.1	not_PRX_III	1	Traes_2DS_A64FB7700.2	not_PRX_III	2D	9e-140	0.167335	0.20953	0.798621
BRADI1G20240.1	not_PRX_III	1	Traes_2DS_1125D8A30.1	not_PRX_III	2D	0	0.101443	0.661688	0.153309
BRADI1G20586.1	not_PRX_III	1	Traes_2DS_9430AAD52.1	not_PRX_III	2D	0	0.160064	0.386528	0.414107
BRADI1G20860.1	not_PRX_III	1	Traes_2DS_6740D1DFF.2	not_PRX_III	2D	0	0.0994823	0.441671	0.225241
BRADI1G20890.1	not_PRX_III	1	Traes_2DS_ECBFB4D8C.1	not_PRX_III	2D	0	0.0289587	0.371561	0.0779379
BRADI1G20900.1	not_PRX_III	1	Traes_2DS_9507240A1.1	not_PRX_III	2D	0	0.0460351	0.321371	0.143246
BRADI1G21110.1	not_PRX_III	1	Traes_2DS_56738BAED.2	not_PRX_III	2D	0	0.116382	0.294052	0.395786
BRADI1G21200.1	not_PRX_III	1	Traes_2DS_C0B1BCD8A.1	not_PRX_III	2D	0	0.0107948	0.268077	0.0402675
BRADI1G21470.1	not_PRX_III	1	Traes_2DS_16311DD1A.1	not_PRX_III	2D	0	0.134804	0.344266	0.391568
BRADI1G21497.1	not_PRX_III	1	Traes_2DS_74D1606D3.2	not_PRX_III	2D	0	0.108443	0.239843	0.452141
BRADI1G21820.1	not_PRX_III	1	Traes_2DS_E5DC48B73.1	not_PRX_III	2D	0	0.0997802	0.235208	0.424222
BRADI1G21990.1	not_PRX_III	1	Traes_2DS_544CCBC35.1	not_PRX_III	2D	0	0.0177089	0.239151	0.0740492
BRADI1G19340.1	not_PRX_III	1	Traes_2DS_350CAA2A7.1	not_PRX_III	2D	8e-154	0.0376441	0.352873	0.106679
BRADI1G19695.1	not_PRX_III	1	Traes_2DS_19C995316.1	not_PRX_III	2D	2e-165	0.0478055	0.343791	0.139054
BRADI1G20000.1	PRX_III_subfamily_I	1	Traes_2DS_63426A89F.1	PRX_III_subfamily_I	2D	9e-126	0.384145	0.677991	0.566593
BRADI1G20060.1	not_PRX_III	1	Traes_2DS_6E7C40B7B.2	not_PRX_III	2D	0	0.159052	0.190354	0.83556
BRADI1G20080.1	not_PRX_III	1	Traes_2DS_172AFF3F8.1	not_PRX_III	2D	1e-169	0.0375435	0.335843	0.111789
BRADI1G20300.1	not_PRX_III	1	Traes_2DS_50072D545.1	not_PRX_III	2D	3e-155	0.0308706	0.480193	0.0642879
BRADI1G20520.1	not_PRX_III	1	Traes_2DS_A12C5002D.1	not_PRX_III	2D	3e-112	0.222599	0.620852	0.358538
BRADI1G20770.1	not_PRX_III	1	Traes_2DS_DCFDFA58B.2	not_PRX_III	2D	0	0.0150986	0.337805	0.0446963
BRADI1G20870.1	not_PRX_III	1	Traes_2DS_07BE619CA.2	not_PRX_III	2D	0	0.0479054	0.321539	0.148988
BRADI1G19810.1	not_PRX_III	1	Traes_2DS_75CEE4142.1	not_PRX_III	2D	5e-115	0.134054	0.289718	0.462705
BRADI1G20150.1	not_PRX_III	1	Traes_2DS_767408EE7.1	not_PRX_III	2D	0	0.0401485	0.27747	0.144695
BRADI1G20160.1	not_PRX_III	1	Traes_2DS_B42ACD09C.1	not_PRX_III	2D	0	0.0472101	0.295317	0.159862
BRADI1G20240.1	not_PRX_III	1	Traes_2DS_78D9A3898.2	not_PRX_III	2D	2e-158	0.105141	0.524831	0.200333
BRADI1G20270.1	not_PRX_III	1	Traes_2DS_0791E6C67.1	not_PRX_III	2D	0	0.0443536	0.31922	0.138944
BRADI1G20410.1	not_PRX_III	1	Traes_2DS_A36418333.1	not_PRX_III	2D	0	0.0719218	0.233045	0.308618
BRADI1G20580.1	not_PRX_III	1	Traes_2DS_6E564A7CF.1	not_PRX_III	2D	5e-123	0.0406998	0.377613	0.107782
BRADI1G18760.1	not_PRX_III	1	Traes_2DS_89721BD25.1	not_PRX_III	2D	7e-159	0.0842327	0.397727	0.211785
BRADI1G18770.1	not_PRX_III	1	Traes_2DS_FA4B4D48E.2	not_PRX_III	2D	0	0.166524	0.29998	0.555119
BRADI1G18790.1	not_PRX_III	1	Traes_2DS_CA19859D5.1	not_PRX_III	2D	0	0.255984	0.38879	0.65841
BRADI1G18810.1	not_PRX_III	1	Traes_2DS_9920CC85C.2	not_PRX_III	2D	0	0.0657247	0.455992	0.144136
BRADI1G18910.1	not_PRX_III	1	Traes_2DS_25B4ADDF4.1	not_PRX_III	2D	0	0.0307341	0.104265	0.29477
BRADI1G18920.1	not_PRX_III	1	Traes_2DS_8979AA079.2	not_PRX_III	2D	0	0.0537434	0.244067	0.2202
BRADI1G19200.1	not_PRX_III	1	Traes_2DS_5FC457D47.1	not_PRX_III	2D	1e-118	0.0702103	0.289595	0.242443
BRADI1G24000.1	not_PRX_III	1	Traes_2DS_6EF4E757A.1	not_PRX_III	2D	9e-163	0.109556	0.466587	0.234804
BRADI1G24210.1	not_PRX_III	1	Traes_2DS_DBD399A72.2	not_PRX_III	2D	0	0.217709	0.37448	0.581362
BRADI1G24360.1	not_PRX_III	1	Traes_2DS_A06773E29.1	not_PRX_III	2D	0	0.119323	0.422123	0.282675
BRADI1G24590.2	not_PRX_III	1	Traes_2DS_61CC66F24.1	not_PRX_III	2D	0	0.0553117	0.390357	0.141695
BRADI1G24630.1	not_PRX_III	1	Traes_2DS_D6B4D6BF8.2	not_PRX_III	2D	0	0.019157	0.188109	0.10184
BRADI1G24940.1	not_PRX_III	1	Traes_2DS_9DC4D07BB.2	not_PRX_III	2D	0	0.129754	0.379044	0.342319
BRADI1G25107.1	not_PRX_III	1	Traes_2DS_68207C391.1	not_PRX_III	2D	0	0.0576104	0.352406	0.163477
BRADI1G17220.1	not_PRX_III	1	Traes_2DS_EB3269FEE.1	not_PRX_III	2D	2e-113	0.0307072	0.254946	0.120446
BRADI1G17320.1	not_PRX_III	1	Traes_2DS_27837D567.1	not_PRX_III	2D	0	0.295745	0.478751	0.617744
BRADI1G17630.1	not_PRX_III	1	Traes_2DS_82116F38F.1	not_PRX_III	2D	0	0.0713552	0.483383	0.147616
BRADI1G17650.1	not_PRX_III	1	Traes_2DS_127E25063.1	not_PRX_III	2D	0	0.068177	0.246546	0.276529
BRADI1G17950.1	not_PRX_III	1	Traes_2DS_863452C0F.1	not_PRX_III	2D	0	0.0478735	0.32302	0.148206
BRADI1G18100.1	not_PRX_III	1	Traes_2DS_99D0CE4EF.1	not_PRX_III	2D	1e-126	0.128134	0.106508	1.20304
BRADI1G18120.1	not_PRX_III	1	Traes_2DS_B4F13A7BE.1	not_PRX_III	2D	8e-142	0.0183812	0.40621	0.0452504
BRADI1G18347.1	not_PRX_III	1	Traes_2DS_3C41744A7.1	not_PRX_III	2D	5e-113	0.162025	0.372335	0.435158
BRADI1G18490.3	not_PRX_III	1	Traes_2DS_651F3DCBE.3	not_PRX_III	2D	0	0.0811602	0.364626	0.222585
BRADI1G18500.1	not_PRX_III	1	Traes_2DS_9524A585A.1	not_PRX_III	2D	0	0.099017	0.468092	0.211533
BRADI1G18680.1	not_PRX_III	1	Traes_2DS_3BA30684F.1	not_PRX_III	2D	8e-138	0.110865	0.367292	0.301845
BRADI1G18730.1	not_PRX_III	1	Traes_2DS_3A7DF6F00.1	not_PRX_III	2D	0	0.0187877	0.22862	0.0821787
BRADI1G18900.1	not_PRX_III	1	Traes_2DS_4AB1505D3.2	not_PRX_III	2D	5e-152	0.0366373	0.163619	0.223918
BRADI1G19050.1	not_PRX_III	1	Traes_2DS_D95C1E0A7.1	not_PRX_III	2D	0	0.0701413	0.281551	0.249125
BRADI1G24390.1	not_PRX_III	1	Traes_2DS_5DF921ABB.1	not_PRX_III	2D	0	0.0775741	0.371948	0.208562
BRADI1G24597.1	not_PRX_III	1	Traes_2DS_F5AB7891C.1	not_PRX_III	2D	5e-142	2.44768	0.05581	43.8574
BRADI1G24630.1	not_PRX_III	1	Traes_2DS_D6B4D6BF8.2	not_PRX_III	2D	0	0.019157	0.188109	0.10184
BRADI1G24880.1	not_PRX_III	1	Traes_2DS_82B24AAC6.1	not_PRX_III	2D	0	0.0805221	0.675756	0.119159
BRADI1G24900.1	not_PRX_III	1	Traes_2DS_1E5F28C76.1	not_PRX_III	2D	0	0.0802154	0.368721	0.21755
BRADI1G24960.1	not_PRX_III	1	Traes_2DS_FAF85C3A2.2	not_PRX_III	2D	0	0.0614969	0.391672	0.157011
BRADI1G25057.1	not_PRX_III	1	Traes_2DS_F753405AE.1	not_PRX_III	2D	4e-152	0.0363026	0.364747	0.0995284
BRADI1G25107.1	not_PRX_III	1	Traes_2DS_3C9BB1430.1	not_PRX_III	2D	0	0.332612	1.237	0.268886
BRADI1G25310.1	not_PRX_III	1	Traes_2DS_45792D4B1.1	not_PRX_III	2D	0	0.0880302	0.461196	0.190874
BRADI1G25487.1	not_PRX_III	1	Traes_2DS_0F2C6A075.1	not_PRX_III	2D	0	0.0932442	0.342836	0.271979
BRADI1G25540.1	not_PRX_III	1	Traes_2DS_FEFE7D739.2	not_PRX_III	2D	0	0.126429	0.425478	0.297146
BRADI1G19510.1	not_PRX_III	1	Traes_2DS_AC2270369.1	not_PRX_III	2D	0	0.0264345	0.197861	0.133601
BRADI1G19710.1	not_PRX_III	1	Traes_2DS_B44C394FB.1	not_PRX_III	2D	0	0.0473426	0.326737	0.144895
BRADI1G19715.1	not_PRX_III	1	Traes_2DS_8C5E250FE.1	not_PRX_III	2D	4e-156	0.230627	0.403337	0.571798
BRADI1G19950.1	not_PRX_III	1	Traes_2DS_6CCBE2BA7.2	not_PRX_III	2D	2e-164	0.0575165	0.345829	0.166315
BRADI1G19960.1	not_PRX_III	1	Traes_2DS_A6B5DDA37.1	not_PRX_III	2D	2e-180	0.00452627	0.422826	0.0107048
BRADI1G20125.1	not_PRX_III	1	Traes_2DS_16336AFE0.2	not_PRX_III	2D	0	0.0978341	0.266236	0.367472
BRADI1G20160.1	not_PRX_III	1	Traes_2DS_B42ACD09C.1	not_PRX_III	2D	0	0.0472101	0.295317	0.159862
BRADI1G20330.1	not_PRX_III	1	Traes_2DS_84B0B1272.3	not_PRX_III	2D	6e-133	0.0697989	0.233706	0.298662
BRADI1G20570.1	not_PRX_III	1	Traes_2DS_66348DD08.1	not_PRX_III	2D	0	0.12636	0.296248	0.426533
BRADI1G21730.1	not_PRX_III	1	Traes_2DS_6553FB0E2.1	not_PRX_III	2D	1e-161	0.0216125	0.333983	0.0647113
BRADI1G22037.1	not_PRX_III	1	Traes_2DS_9873F2335.1	not_PRX_III	2D	0	0.172793	0.732391	0.23593
BRADI1G22240.1	not_PRX_III	1	Traes_2DS_DFCAF1EA5.1	not_PRX_III	2D	0	0.114604	0.291124	0.393661
BRADI1G22566.1	not_PRX_III	1	Traes_2DS_08320DCA9.2	not_PRX_III	2D	0	0.127036	0.431087	0.294688
BRADI1G22850.1	not_PRX_III	1	Traes_2DS_DA4283D6B.2	not_PRX_III	2D	0	0.054428	0.11092	0.490698
BRADI1G23080.1	not_PRX_III	1	Traes_2DS_5F1F6D808.1	not_PRX_III	2D	2e-154	0.0827815	0.224693	0.36842
BRADI1G23320.1	not_PRX_III	1	Traes_2DS_AA3E486F3.2	not_PRX_III	2D	0	0.0753579	0.263196	0.286319
BRADI1G23480.1	not_PRX_III	1	Traes_2DS_3A7DB3DA2.2	not_PRX_III	2D	0	0.0750626	0.185995	0.403572
BRADI1G23490.1	not_PRX_III	1	Traes_2DS_7F043C04B.2	not_PRX_III	2D	0	0.0256516	0.353357	0.0725941
BRADI1G20390.1	not_PRX_III	1	Traes_2DS_18F0769F4.1	not_PRX_III	2D	0	0.0631181	0.214675	0.294017
BRADI1G20400.1	not_PRX_III	1	Traes_2DS_D0F6E0A54.1	not_PRX_III	2D	2e-131	0.0569749	0.355743	0.160157
BRADI1G20750.1	not_PRX_III	1	Traes_2DS_3C86AE7EA.1	not_PRX_III	2D	0	0.0490633	0.331352	0.14807
BRADI1G20790.1	not_PRX_III	1	Traes_2DS_D6FC51893.1	not_PRX_III	2D	0	0.0598435	0.275724	0.217041
BRADI1G21110.1	not_PRX_III	1	Traes_2DS_92BCAA159.1	not_PRX_III	2D	0	0.206066	1.44489	0.142617
BRADI1G21230.1	not_PRX_III	1	Traes_2DS_9D474F976.1	not_PRX_III	2D	1e-130	0.228023	0.523059	0.435942
BRADI1G21480.1	not_PRX_III	1	Traes_2DS_FDC2C31F5.1	not_PRX_III	2D	0	0.0688234	0.293472	0.234514
BRADI1G21490.1	not_PRX_III	1	Traes_2DS_C0C75D1D7.1	not_PRX_III	2D	1e-119	0.128014	0.348479	0.367349
BRADI1G21550.1	not_PRX_III	1	Traes_2DS_C33CA6988.2	not_PRX_III	2D	3e-127	0.0549056	0.738386	0.074359
BRADI1G17320.1	not_PRX_III	1	Traes_2DS_B3044E0C8.1	not_PRX_III	2D	0	0.269544	0.860344	0.313298
BRADI1G17360.1	not_PRX_III	1	Traes_2DS_3761ECC79.2	not_PRX_III	2D	0	0.0816961	0.422566	0.193333
BRADI1G17580.1	not_PRX_III	1	Traes_2DS_7D823C363.1	not_PRX_III	2D	0	0.146694	0.193599	0.757721
BRADI1G17590.1	not_PRX_III	1	Traes_2DS_E2825478C.1	not_PRX_III	2D	0	0.055128	0.136851	0.402833
BRADI1G17820.1	not_PRX_III	1	Traes_2DS_81BB5290E1.3	not_PRX_III	2D	0	0.0573226	0.458093	0.125133
BRADI1G17860.1	PRX_III_subfamily_XVII	1	Traes_2DS_3E640A897.1	PRX_III_subfamily_XVII	2D	5e-128	0.147163	0.342883	0.429193
BRADI1G18140.1	not_PRX_III	1	Traes_2DS_944C0AC10.1	not_PRX_III	2D	2e-129	0.264476	0.263415	1.00403
BRADI1G18180.1	not_PRX_III	1	Traes_2DS_BC7C28E02.2	not_PRX_III	2D	0	0.108006	0.255434	0.422835
BRADI1G17840.1	PRX_III_subfamily_XVII	1	Traes_2DS_EAD771DF4.1	PRX_III_subfamily_XVII	2D	2e-101	0.313681	0.587348	0.534063
BRADI1G17970.1	not_PRX_III	1	Traes_2DS_62C233677.1	not_PRX_III	2D	2e-130	0.0179399	0.193292	0.0928123
BRADI1G18335.1	not_PRX_III	1	Traes_2DS_066867B0A1.2	not_PRX_III	2D	8e-148	0.22412	0.30014	0.746719
BRADI1G18730.1	not_PRX_III	1	Traes_2DS_3A7DF6F001.1	not_PRX_III	2D	0	0.0187877	0.22862	0.0821787
BRADI1G18750.2	not_PRX_III	1	Traes_2DS_3041511D9.1	not_PRX_III	2D	0	0.0580723	0.374626	0.155014
BRADI1G18810.1	not_PRX_III	1	Traes_2DS_08BEDE76B.1	not_PRX_III	2D	0	0.0584684	0.454066	0.128766
BRADI1G18910.1	not_PRX_III	1	Traes_2DS_25B4ADDF4.1	not_PRX_III	2D	0	0.0307341	0.104265	0.29477
BRADI1G19000.1	not_PRX_III	1	Traes_2DS_EDC051BE3.3	not_PRX_III	2D	0	0.0663882	0.355921	0.186525
BRADI1G19520.1	not_PRX_III	1	Traes_2DS_E5E62E1DF.1	not_PRX_III	2D	0	0.141826	0.718443	0.197407
BRADI1G19570.1	not_PRX_III	1	Traes_2DS_E627C4F49.1	not_PRX_III	2D	0	0.0352968	0.302572	0.116656
BRADI1G19670.1	not_PRX_III	1	Traes_2DS_350BC2583.1	not_PRX_III	2D	0	0.1144	0.219949	0.520123
BRADI1G19810.1	not_PRX_III	1	Traes_2DS_75CEE4142.1	not_PRX_III	2D	5e-115	0.134054	0.289718	0.462705
BRADI1G19920.1	not_PRX_III	1	Traes_2DS_02F9CE709.1	not_PRX_III	2D	0	0.0481362	0.45851	0.104984
BRADI1G20067.1	not_PRX_III	1	Traes_2DS_227BCDC2A.2	not_PRX_III	2D	0	0.114294	0.344549	0.331721
BRADI1G20210.1	not_PRX_III	1	Traes_2DS_6BAF1825F.1	not_PRX_III	2D	8e-180	0.0695446	0.338784	0.205277
BRADI1G20350.1	not_PRX_III	1	Traes_2DS_97BC02733.1	not_PRX_III	2D	0	0.131114	0.381395	0.343774
BRADI1G23920.1	not_PRX_III	1	Traes_2DS_B9F32C292.2	not_PRX_III	2D	0	0.0373131	0.385868	0.0966993
BRADI1G24040.1	not_PRX_III	1	Traes_2DS_3C528B377.2	not_PRX_III	2D	6e-178	0.234915	0.447223	0.525274
BRADI1G24100.1	not_PRX_III	1	Traes_2DS_1CCC6EE72.1	not_PRX_III	2D	6e-121	0.336279	0.142395	2.36159
BRADI1G24140.1	not_PRX_III	1	Traes_2DS_2CE71025C.1	not_PRX_III	2D	2e-150	0.0625178	0.287473	0.217474
BRADI1G24200.1	not_PRX_III	1	Traes_2DS_AC92A08E0.1	not_PRX_III	2D	8e-124	0.091458	0.2379	0.384439
BRADI1G24210.1	not_PRX_III	1	Traes_2DS_DBD399A72.2	not_PRX_III	2D	0	0.217709	0.37448	0.581362
BRADI1G65940.1	not_PRX_III	1	TRAES3BF123200020CFD_t1	not_PRX_III	3B	0	0.339812	1.30999	0.2594
BRADI1G66110.1	not_PRX_III	1	TRAES3BF117700020CFD_t1	not_PRX_III	3B	0	0.338029	0.469206	0.720428
BRADI1G66210.1	not_PRX_III	1	TRAES3BF117700060CFD_t1	not_PRX_III	3B	8e-134	0.511804	3.43003	0.149213
BRADI1G66227.1	not_PRX_III	1	TRAES3BF117500020CFD_t1	not_PRX_III	3B	0	0.163263	0.841373	0.194043
BRADI1G66480.1	not_PRX_III	1	TRAES3BF099000060CFD_t1	not_PRX_III	3B	0	0.353615	1.26949	0.278549
BRADI1G66770.1	not_PRX_III	1	TRAES3BF119200010CFD_t1	not_PRX_III	3B	3e-141	0.363536	0.532416	0.682805
BRADI1G66920.1	not_PRX_III	1	TRAES3BF069100050CFD_t1	not_PRX_III	3B	1e-119	0.340149	0.545895	0.623102
BRADI1G66930.1	not_PRX_III	1	TRAES3BF065800070CFD_t1	not_PRX_III	3B	0	0.0619477	2.61861	0.0236567
BRADI1G65390.1	not_PRX_III	1	Traes_4AS_B6FF7C329.1	not_PRX_III	4A	0	0.0545671	0.245925	0.221885
BRADI1G65420.2	not_PRX_III	1	Traes_4AS_F3347C96F.5	not_PRX_III	4A	0	0.0361132	0.26391	0.136839
BRADI1G65657.1	not_PRX_III	1	Traes_4AS_911CDA141.1	not_PRX_III	4A	3e-157	0.042201	0.225799	0.186896
BRADI1G65860.1	not_PRX_III	1	Traes_4AS_AAE5BFA0B.1	not_PRX_III	4A	0	0.0526935	0.253919	0.207521
BRADI1G65870.1	not_PRX_III	1	Traes_4AS_5C5799ED6.1	not_PRX_III	4A	0	0.0319309	0.428819	0.0744624
BRADI1G66167.1	not_PRX_III	1	Traes_4AS_0194CD713.1	not_PRX_III	4A	0	0.680481	1.83784	0.370262
BRADI1G66302.1	not_PRX_III	1	Traes_4AS_14FF2A631.1	not_PRX_III	4A	0	0.0300004	0.459513	0.0652875
BRADI1G66470.1	not_PRX_III	1	Traes_4AS_894CED0DA.1	not_PRX_III	4A	0	0.0127942	0.258941	0.0494097
BRADI1G66740.1	not_PRX_III	1	Traes_4AS_7C72912D0.1	not_PRX_III	4A	0	0.0482109	0.322403	0.149536
BRADI1G66920.1	not_PRX_III	1	Traes_4AS_CDC673BD9.1	not_PRX_III	4A	2e-168	0.0910798	0.300043	0.303556
BRADI1G66930.1	not_PRX_III	1	Traes_4AS_B59D0F85B.1	not_PRX_III	4A	0	0.0224736	0.232616	0.0966123
BRADI1G67220.1	not_PRX_III	1	Traes_4AS_D39A11850.1	not_PRX_III	4A	0	0.0597597	0.302768	0.197378
BRADI1G67420.1	not_PRX_III	1	Traes_4AS_288A1FAE8.1	not_PRX_III	4A	0	0.0473021	0.379443	0.124662
BRADI1G67540.1	not_PRX_III	1	Traes_4AS_468D4AE46.1	not_PRX_III	4A	0	0.0347625	0.398965	0.0871317
BRADI1G67660.1	not_PRX_III	1	Traes_4AS_271282074.1	not_PRX_III	4A	1e-153	0.109054	0.450935	0.241841
BRADI1G67680.1	not_PRX_III	1	Traes_4AS_003E4E7C8.1	not_PRX_III	4A	6e-115	0.0485251	0.36289	0.133719
BRADI1G67687.1	not_PRX_III	1	Traes_4AS_9662391A9.2	not_PRX_III	4A	0	0.0852926	0.27073	0.315046
BRADI1G67770.1	not_PRX_III	1	Traes_4AS_4A418E6B5.4	not_PRX_III	4A	0	0.0593908	0.351727	0.168855
BRADI1G67960.1	not_PRX_III	1	Traes_4AS_74EE1FD0E.1	not_PRX_III	4A	0	0.0354381	0.3541	0.100079
BRADI1G68050.1	not_PRX_III	1	Traes_4AS_E37A0792D.1	not_PRX_III	4A	6e-127	0.105866	0.392534	0.2697
BRADI1G68180.1	not_PRX_III	1	Traes_4AS_9C1CB8D5A.2	not_PRX_III	4A	0	0.0222536	0.325519	0.0683635
BRADI1G68210.1	not_PRX_III	1	Traes_4AS_0AFA864E8.1	not_PRX_III	4A	0	0.0727951	0.382098	0.190514
BRADI1G68237.1	not_PRX_III	1	Traes_4AS_4D52B3F9D.2	not_PRX_III	4A	0	0.0923535	0.262379	0.351985
BRADI1G68540.1	not_PRX_III	1	Traes_4AS_553C18F16.1	not_PRX_III	4A	0	0.0288068	0.338533	0.0850932
BRADI1G68550.1	not_PRX_III	1	Traes_4AS_3517E5EA1.3	not_PRX_III	4A	0	0.146435	0.301866	0.485098
BRADI1G68807.1	not_PRX_III	1	Traes_4AS_ED8D7EE94.1	not_PRX_III	4A	0	0.0393743	0.202742	0.194209
BRADI1G68887.1	PRX_III_subfamily_XII	1	Traes_4AS_FA3D49516.1	PRX_III_subfamily_XII	4A	0	0.129162	0.257735	0.501142
BRADI1G68980.1	not_PRX_III	1	Traes_4AS_55E5DA69A.2	not_PRX_III	4A	3e-104	0.864438	0.482886	1.79015
BRADI1G69510.1	not_PRX_III	1	Traes_4AS_B5988C5A1.2	not_PRX_III	4A	0	0.0232726	0.28602	0.0813672
BRADI1G69700.1	not_PRX_III	1	Traes_4AS_EA69372B7.1	not_PRX_III	4A	0	0.048707	0.631659	0.0771097
BRADI1G69710.1	not_PRX_III	1	Traes_4AS_7258345F9.1	not_PRX_III	4A	0	0.0395149	0.293646	0.134567
BRADI1G69820.1	not_PRX_III	1	Traes_4AS_E2A56F1FE.1	not_PRX_III	4A	7e-109	0.0912418	0.316938	0.287885
BRADI1G69880.1	not_PRX_III	1	Traes_4AS_7C9340F03.1	not_PRX_III	4A	0	0.0334679	0.358051	0.0934724
BRADI1G70080.2	not_PRX_III	1	Traes_4AS_01FF56834.1	not_PRX_III	4A	0	0.0830149	0.330351	0.251293
BRADI1G70570.1	not_PRX_III	1	Traes_4AS_372712125.1	not_PRX_III	4A	0	0.032355	0.3216	0.100606
BRADI1G70840.1	not_PRX_III	1	Traes_4AS_4910E9FC01.1	not_PRX_III	4A	2e-143	0.0461832	0.457581	0.100929
BRADI1G70850.1	not_PRX_III	1	Traes_4AS_58DE58B00.1	not_PRX_III	4A	0	0.0918852	0.285261	0.322109
BRADI1G70937.1	not_PRX_III	1	Traes_4AS_56BE1072A.1	not_PRX_III	4A	0	0.118923	0.173029	0.687302
BRADI1G70960.1	not_PRX_III	1	Traes_4AS_024E8FAF4.1	not_PRX_III	4A	7e-155	0.121673	0.383472	0.317294
BRADI1G71000.1	not_PRX_III	1	Traes_4AS_7018A6800.1	not_PRX_III	4A	0	0.0393416	0.26523	0.14833
BRADI1G71020.1	not_PRX_III	1	Traes_4AS_620D02FAE.1	not_PRX_III	4A	2e-179	0.0533049	0.187141	0.284838
BRADI1G71140.1	not_PRX_III	1	Traes_4AS_F9719EBBA.1	not_PRX_III	4A	1e-127	0.296015	0.487743	0.606907
BRADI1G71400.1	not_PRX_III	1	Traes_4AS_776375B2E.2	not_PRX_III	4A	0	0.0775249	0.343521	0.225678
BRADI1G71580.1	not_PRX_III	1	Traes_4AS_F816809A1.1	not_PRX_III	4A	0	0.075576	0.303017	0.249412
BRADI1G71590.1	not_PRX_III	1	Traes_4AS_6587A7B68.2	not_PRX_III	4A	7e-160	0.240698	0.502444	0.479055
BRADI1G71600.2	not_PRX_III	1	Traes_4AS_3CF3F424F.1	not_PRX_III	4A	0	0.0388317	0.331963	0.116976
BRADI1G51747.1	not_PRX_III	1	Traes_4AL_9BF07972C.2	not_PRX_III	4A	3e-130	0.168522	0.414282	0.40678
BRADI1G51757.1	not_PRX_III	1	Traes_4AL_72A055827.1	not_PRX_III	4A	0	0.0317332	0.355089	0.0893668
BRADI1G51980.1	not_PRX_III	1	Traes_4AL_21D75AE88.2	not_PRX_III	4A	8e-153	0.289862	0.761828	0.380482
BRADI1G52050.1	not_PRX_III	1	Traes_4AL_CCA6E7CD4.1	not_PRX_III	4A	6e-134	0.604557	0.999634	0.604779
BRADI1G52080.1	not_PRX_III	1	Traes_4AL_563E42289.1	not_PRX_III	4A	2e-133	0.217981	0.327861	0.664859
BRADI1G52110.1	not_PRX_III	1	Traes_4AL_DE29C117A.2	not_PRX_III	4A	0	0.107501	0.336859	0.319129
BRADI1G52140.1	not_PRX_III	1	Traes_4AL_D168FBA58.1	not_PRX_III	4A	0	0.153654	0.359029	0.427969
BRADI1G52210.1	not_PRX_III	1	Traes_4AL_82AB2E772.2	not_PRX_III	4A	0	0.174919	0.495056	0.353332
BRADI1G52230.1	not_PRX_III	1	Traes_4AL_F1033DD8F.1	not_PRX_III	4A	0	0.0275896	0.353893	0.0779603
BRADI1G52260.1	not_PRX_III	1	Traes_4AL_B14C0D73F.1	not_PRX_III	4A	0	0.0390527	0.332574	0.117426
BRADI1G52300.1	not_PRX_III	1	Traes_4AL_E4106F6CF.2	not_PRX_III	4A	0	0.190981	0.825734	0.231286
BRADI1G52330.1	not_PRX_III	1	Traes_4AL_0129C8810.1	not_PRX_III	4A	0	0.153187	0.228279	0.671054
BRADI1G52390.1	not_PRX_III	1	Traes_4AL_3C5D2E722.2	not_PRX_III	4A	2e-119	0.0581259	0.147083	0.395192
BRADI1G52440.1	not_PRX_III	1	Traes_4AL_E44957DDF.1	not_PRX_III	4A	8e-132	0.156276	0.486815	0.321017
BRADI1G64010.1	not_PRX_III	1	Traes_4AS_538F2E3BD.2	not_PRX_III	4A	0	0.0224535	0.34951	0.0642428
BRADI1G64020.1	not_PRX_III	1	Traes_4AS_E2D1D9E5D.1	not_PRX_III	4A	7e-104	0.0102792	0.254758	0.0403487
BRADI1G64160.1	not_PRX_III	1	Traes_4AS_C680EF5AB.1	not_PRX_III	4A	6e-127	0.0867988	0.359459	0.241471
BRADI1G64310.1	not_PRX_III	1	Traes_4AS_5D1B30345.1	not_PRX_III	4A	2e-155	0.0579166	0.101754	0.569185
BRADI1G64460.1	not_PRX_III	1	Traes_4AS_9414F63D7.2	not_PRX_III	4A	0	0.103114	0.304154	0.339019
BRADI1G64470.1	not_PRX_III	1	Traes_4AS_296775EE4.1	not_PRX_III	4A	0	0.146932	0.407436	0.360626
BRADI1G64560.1	not_PRX_III	1	Traes_4AS_7520725F7.1	not_PRX_III	4A	1e-115	0.0999469	0.165177	0.605091
BRADI1G64630.1	not_PRX_III	1	Traes_4AS_40BDA4CD0.1	not_PRX_III	4A	0	0.129423	1.39037	0.0930854
BRADI1G64680.1	not_PRX_III	1	Traes_4AS_CBBAA0282.2	not_PRX_III	4A	0	0.12753	0.386569	0.329901
BRADI1G64687.1	not_PRX_III	1	Traes_4AS_3883DC244.1	not_PRX_III	4A	0	0.117747	0.414274	0.284224
BRADI1G64700.1	not_PRX_III	1	Traes_4AS_E28B34320.1	not_PRX_III	4A	2e-173	0.0662467	0.346135	0.19139
BRADI1G64830.1	not_PRX_III	1	Traes_4AS_CB2C3850B.1	not_PRX_III	4A	2e-138	0.38704	0.69427	0.557477
BRADI1G65000.1	not_PRX_III	1	Traes_4AS_48684D448.2	not_PRX_III	4A	5e-147	0.0476653	0.309669	0.153923
BRADI1G65010.1	not_PRX_III	1	Traes_4AS_BD5824F0C.1	not_PRX_III	4A	0	0.160704	0.374057	0.429623
BRADI1G65270.1	not_PRX_III	1	Traes_4AL_486C64394.1	not_PRX_III	4A	8e-139	0.160694	0.27536	0.583577
BRADI1G64987.1	not_PRX_III	1	Traes_4AS_4BEF2DFAD.1	not_PRX_III	4A	0	0.0374069	0.271838	0.137607
BRADI1G65110.1	not_PRX_III	1	Traes_4AS_361ADDD17.1	not_PRX_III	4A	0	0.0586467	0.316613	0.185231
BRADI1G65510.1	not_PRX_III	1	Traes_4AS_7FB4CF5D7.1	not_PRX_III	4A	0	0.0316101	0.358292	0.0882243
BRADI1G65571.2	not_PRX_III	1	Traes_4AS_174B77945.2	not_PRX_III	4A	0	0.0390925	0.326462	0.119746
BRADI1G65810.1	not_PRX_III	1	Traes_4AS_5015DF7A2.1	not_PRX_III	4A	0	0.00827595	0.257367	0.0321562
BRADI1G65910.1	not_PRX_III	1	Traes_4AS_B2CDBFB54.1	not_PRX_III	4A	0	0.115189	0.428514	0.26881
BRADI1G65920.1	not_PRX_III	1	Traes_4AS_FBBB407B9.1	not_PRX_III	4A	5e-148	0.0597102	0.414374	0.144097
BRADI1G65930.1	not_PRX_III	1	Traes_4AS_AB1EE500C.1	not_PRX_III	4A	0	0.162154	0.504496	0.321417
BRADI1G65940.1	not_PRX_III	1	Traes_4AS_01F25BFF9.1	not_PRX_III	4A	0	0.0959036	0.34892	0.274859
BRADI1G66167.1	not_PRX_III	1	Traes_4AS_7A955D191.2	not_PRX_III	4A	0	1.06658	1.35105	0.789448
BRADI1G66210.1	not_PRX_III	1	Traes_4AS_53905F273.2	not_PRX_III	4A	0	0.0544237	0.267415	0.203518
BRADI1G50790.1	not_PRX_III	1	Traes_4AL_9040C4CEB.1	not_PRX_III	4A	8e-134	0.149325	0.32961	0.453035
BRADI1G50826.1	not_PRX_III	1	Traes_4AL_590B5CC39.1	not_PRX_III	4A	0	0.0710427	0.39949	0.177834
BRADI1G50890.1	not_PRX_III	1	Traes_4AL_185A11E81.1	not_PRX_III	4A	1e-155	0.176527	0.327718	0.538656
BRADI1G50910.1	not_PRX_III	1	Traes_4AL_E1EB300FA.1	not_PRX_III	4A	0	0.123353	0.408246	0.302154
BRADI1G51097.1	not_PRX_III	1	Traes_4AL_4F5C07AF8.2	not_PRX_III	4A	0	0.206187	0.245403	0.8402
BRADI1G51170.1	not_PRX_III	1	Traes_4AL_8EF2C2D8D.1	not_PRX_III	4A	0	0.060505	0.415691	0.145553
BRADI1G51210.1	not_PRX_III	1	Traes_4AL_03723C140.1	not_PRX_III	4A	0	0.0219142	0.298391	0.0734415
BRADI1G51220.1	not_PRX_III	1	Traes_4AL_3E9AE242D.2	not_PRX_III	4A	0	0.0922808	0.538103	0.171493
BRADI1G51410.1	not_PRX_III	1	Traes_4AL_0654BFC06.1	not_PRX_III	4A	2e-103	0.0651168	0.349515	0.186306
BRADI1G51430.1	not_PRX_III	1	Traes_4AL_7D7FD47BC.2	not_PRX_III	4A	2e-122	0.171997	0.29965	0.573993
BRADI1G51630.1	not_PRX_III	1	Traes_4AL_3E0090FF9.1	not_PRX_III	4A	0	0.12197	0.478539	0.25488
BRADI1G69980.1	not_PRX_III	1	Traes_4AS_FA04716B5.1	not_PRX_III	4A	0	0.0785661	0.399996	0.196417
BRADI1G70300.1	not_PRX_III	1	Traes_4AS_39E8DE3EC.1	not_PRX_III	4A	0	0.0714928	0.394693	0.181135
BRADI1G70657.1	not_PRX_III	1	Traes_4AS_768089976.1	not_PRX_III	4A	0	0.0676558	0.333794	0.202687
BRADI1G70670.1	not_PRX_III	1	Traes_4AS_624BF384A.2	not_PRX_III	4A	0	0.202721	0.464937	0.436018
BRADI1G70680.1	not_PRX_III	1	Traes_4AS_0CCCE0F03.1	not_PRX_III	4A	0	0.102736	0.291744	0.352144
BRADI1G70690.1	not_PRX_III	1	Traes_4AS_C55D3E410.1	not_PRX_III	4A	0	0.041372	0.292151	0.141612
BRADI1G70890.1	not_PRX_III	1	Traes_4AS_02DDB73FF.1	not_PRX_III	4A	0	0.0821885	0.188817	0.435281
BRADI1G70950.1	not_PRX_III	1	Traes_4AS_F9719EBBA.1	not_PRX_III	4A	6e-139	0.322168	0.490298	0.657087
BRADI1G71100.1	not_PRX_III	1	Traes_4AS_4995E7289.1	not_PRX_III	4A	0	0.0338212	0.326508	0.103585
BRADI1G71110.1	not_PRX_III	1	Traes_4AS_A404AF028.1	not_PRX_III	4A	3e-134	0.134766	0.40916	0.329372
BRADI1G71160.1	not_PRX_III	1	Traes_4AS_D9BB27735.2	not_PRX_III	4A	0	0.0527475	0.587138	0.0898384
BRADI1G68140.1	not_PRX_III	1	Traes_4AS_E6FAE69331.1	not_PRX_III	4A	0	0.037632	0.341365	0.11024
BRADI1G68160.1	not_PRX_III	1	Traes_4AS_9270310E4.2	not_PRX_III	4A	2e-130	0.0771369	0.304448	0.253366
BRADI1G68290.1	not_PRX_III	1	Traes_4AS_11588E7ED.1	not_PRX_III	4A	0	0.04844	0.368145	0.131579
BRADI1G68300.1	not_PRX_III	1	Traes_4AS_312C47A21.1	not_PRX_III	4A	5e-158	0.210831	0.349538	0.603171
BRADI1G68580.1	not_PRX_III	1	Traes_4AS_C7091C4ED.2	not_PRX_III	4A	0	0.0603072	0.31367	0.192263
BRADI1G68710.2	not_PRX_III	1	Traes_4AS_54D08DCB0.1	not_PRX_III	4A	0	0.0501291	0.429114	0.11682
BRADI1G68757.1	not_PRX_III	1	Traes_4AS_4EB37F546.1	not_PRX_III	4A	0	0.0193733	0.278708	0.0695112
BRADI1G68980.1	not_PRX_III	1	Traes_4AS_0194CD713.1	not_PRX_III	4A	0	0.178896	0.427001	0.41896
BRADI1G68990.1	not_PRX_III	1	Traes_4AS_FACA1EB6C.1	not_PRX_III	4A	0	0.141062	0.439576	0.320904
BRADI1G69190.2	not_PRX_III	1	Traes_4AS_DD5072A70.1	not_PRX_III	4A	0	0.0671949	0.547079	0.122825
BRADI1G69200.1	not_PRX_III	1	Traes_4AS_CA2A48F68.1	not_PRX_III	4A	0	0.145977	0.343054	0.425521
BRADI1G00587.1	not_PRX_III	1	Traes_4AL_9A01E952D.1	not_PRX_III	4A	0	0.171018	0.508883	0.336066
BRADI1G00607.1	not_PRX_III	1	Traes_4AL_DD1B27086.2	not_PRX_III	4A	0	0.0628798	0.279396	0.225056
BRADI1G00690.1	not_PRX_III	1	Traes_4AL_2EBB63DBA.2	not_PRX_III	4A	3e-176	0.128789	0.343913	0.374483
BRADI1G00750.1	not_PRX_III	1	Traes_4AL_A0565AC4C.2	not_PRX_III	4A	0	0.0881825	0.7596	0.116091
BRADI1G00847.1	not_PRX_III	1	Traes_4AL_BA55AB0FC.1	not_PRX_III	4A	1e-127	0.157045	0.281737	0.557419
BRADI1G01110.1	not_PRX_III	1	Traes_4AL_6AC76F7EE.1	not_PRX_III	4A	2e-137	0.0883026	0.285448	0.309348
BRADI1G01150.1	not_PRX_III	1	Traes_4AL_0F12BF5E1.1	not_PRX_III	4A	2e-129	0.236359	0.470846	0.501989
BRADI1G01227.1	not_PRX_III	1	Traes_4AL_44B08D112.1	not_PRX_III	4A	3e-172	0.0311895	0.464094	0.0672053
BRADI1G01377.1	not_PRX_III	1	Traes_4AL_F1B8E4D92.1	not_PRX_III	4A	0	0.190182	0.466022	0.408096
BRADI1G01530.1	not_PRX_III	1	Traes_4AL_8C7636C36.1	not_PRX_III	4A	2e-177	0.0423587	0.373336	0.11346
BRADI1G74277.1	not_PRX_III	1	Traes_4AS_F128173A9.1	not_PRX_III	4A	0	0.0609617	0.418454	0.145683
BRADI1G74360.1	not_PRX_III	1	Traes_4AS_35D130735.1	not_PRX_III	4A	5e-144	0.017162	0.443293	0.0387148
BRADI1G74430.1	not_PRX_III	1	Traes_4AS_AF545C909.1	not_PRX_III	4A	0	0.120431	0.294077	0.409522
BRADI1G74540.1	not_PRX_III	1	Traes_4AS_9D44477DD.2	not_PRX_III	4A	0	0.104356	0.543788	0.191906
BRADI1G74547.1	not_PRX_III	1	Traes_4AS_5F95A9C48.2	not_PRX_III	4A	0	0.129462	0.439405	0.29463
BRADI1G74570.1	not_PRX_III	1	Traes_4AS_DE6DD58CC.1	not_PRX_III	4A	0	0.14551	0.373435	0.389653
BRADI1G74607.1	not_PRX_III	1	Traes_4AS_BB185944D.1	not_PRX_III	4A	0	0.0768075	0.415907	0.184675
BRADI1G74630.1	not_PRX_III	1	Traes_4AS_2D14000EC.1	not_PRX_III	4A	0	0.0596992	0.22617	0.263957
BRADI1G74890.1	not_PRX_III	1	Traes_4AS_491EF4D7F.1	not_PRX_III	4A	2e-161	0.0591731	0.286216	0.206743
BRADI1G74910.1	not_PRX_III	1	Traes_4AS_EA88238D8.2	not_PRX_III	4A	3e-139	0.0340622	0.277841	0.122596
BRADI1G66317.1	not_PRX_III	1	Traes_4AS_DA32D4691.1	not_PRX_III	4A	0	0.0910535	0.290031	0.313944
BRADI1G66340.1	not_PRX_III	1	Traes_4AS_04A61C4AF.2	not_PRX_III	4A	2e-119	0.0545695	0.244701	0.223005
BRADI1G66450.1	not_PRX_III	1	Traes_4AS_757DD8D72.1	not_PRX_III	4A	5e-116	0.232184	0.295851	0.784801
BRADI1G66677.1	not_PRX_III	1	Traes_4AS_FA7E65184.2	not_PRX_III	4A	0	0.0500294	0.445935	0.11219
BRADI1G66780.1	not_PRX_III	1	Traes_4AS_8407C90D81.2	not_PRX_III	4A	0	0.00905361	0.418731	0.0216215
BRADI1G66960.1	not_PRX_III	1	Traes_4AS_C0F4B2DE6.1	not_PRX_III	4A	0	0.045831	0.341937	0.134034
BRADI1G67050.2	not_PRX_III	1	Traes_4AS_A4B38E814.1	not_PRX_III	4A	0	0.0589231	0.428399	0.137543
BRADI1G67260.1	not_PRX_III	1	Traes_4AS_F7DEE0A0A.2	not_PRX_III	4A	0	0.0254454	0.24812	0.102553
BRADI1G67360.1	not_PRX_III	1	Traes_4AS_125EAE3ED.1	not_PRX_III	4A	0	0.0726225	0.309089	0.234956
BRADI1G67387.1	not_PRX_III	1	Traes_4AS_92B7C88D5.1	not_PRX_III	4A	0	0.0955813	0.251907	0.379431
BRADI1G67620.1	not_PRX_III	1	Traes_4AS_BD329DB4B.1	not_PRX_III	4A	6e-120	0.165144	0.294448	0.560862
BRADI1G10270.1	not_PRX_III	1	Traes_4AL_9DAC6ABE4.2	not_PRX_III	4A	0	0.10221	0.324698	0.314786
BRADI1G10360.1	not_PRX_III	1	Traes_4AL_8628F7A39.1	not_PRX_III	4A	0	0.127358	0.52401	0.243045
BRADI1G10540.1	not_PRX_III	1	Traes_4AL_DA9C64489.1	not_PRX_III	4A	1e-159	0.0829031	0.302883	0.273713
BRADI1G10770.1	not_PRX_III	1	Traes_4AL_75E7BE9EE.1	not_PRX_III	4A	1e-154	0.128266	0.415257	0.308883
BRADI1G10810.1	not_PRX_III	1	Traes_4AL_A66FC5FEA.1	not_PRX_III	4A	7e-148	0.0696725	0.246603	0.282529
BRADI1G11060.1	not_PRX_III	1	Traes_4AL_75D069945.1	not_PRX_III	4A	3e-114	0.189144	0.529415	0.357271
BRADI1G11210.1	not_PRX_III	1	Traes_4AL_D25269085.2	not_PRX_III	4A	0	0.117022	0.397224	0.2946
BRADI1G11397.1	not_PRX_III	1	Traes_4AL_41666607C.1	not_PRX_III	4A	0	0.0875329	0.381196	0.229627
BRADI1G11410.1	not_PRX_III	1	Traes_4AL_C1663E48F.1	not_PRX_III	4A	8e-114	0.0287313	0.341651	0.0840953
BRADI1G11670.1	not_PRX_III	1	Traes_4AL_A5AC2BDF2.2	not_PRX_III	4A	0	0.0983427	0.419532	0.234411
BRADI1G02180.1	not_PRX_III	1	Traes_4AL_CAE86948E.2	not_PRX_III	4A	6e-178	0.314328	0.686724	0.45772
BRADI1G02240.1	not_PRX_III	1	Traes_4AL_7C4EC9FFB.2	not_PRX_III	4A	0	0.377793	0.538734	0.70126
BRADI1G02270.1	not_PRX_III	1	Traes_4AL_86D275747.1	not_PRX_III	4A	0	0.101016	0.148816	0.678797
BRADI1G02290.1	not_PRX_III	1	Traes_4AL_B6BE370B4.3	not_PRX_III	4A	0	0.0967678	0.359337	0.269296
BRADI1G02370.1	not_PRX_III	1	Traes_4AL_BBCC88533.1	not_PRX_III	4A	0	0.132784	0.569134	0.233309
BRADI1G02517.1	not_PRX_III	1	Traes_4AL_6BC2A5EB8.2	not_PRX_III	4A	9e-143	0.180638	0.247634	0.729455
BRADI1G02580.1	not_PRX_III	1	Traes_4AL_4BB1E1432.2	not_PRX_III	4A	0	0.0376443	0.45484	0.0827639
BRADI1G02610.1	not_PRX_III	1	Traes_4AL_2126BB3BD.2	not_PRX_III	4A	0	0.113396	0.338328	0.335166
BRADI1G63800.1	not_PRX_III	1	Traes_4AS_37F805FF1.1	not_PRX_III	4A	0	0.0226256	0.384002	0.0589207
BRADI1G64060.1	not_PRX_III	1	Traes_4AS_6EDD5ACF7.2	not_PRX_III	4A	0	0.0111041	0.335901	0.0330575
BRADI1G64180.1	not_PRX_III	1	Traes_4AS_151E507DC.1	not_PRX_III	4A	0	0.0261119	0.207001	0.126144
BRADI1G64190.1	not_PRX_III	1	Traes_4AS_9E5A45F1C.1	not_PRX_III	4A	0	0.00884291	0.268333	0.0329549
BRADI1G64420.1	not_PRX_III	1	Traes_4AS_184AF3824.1	not_PRX_III	4A	0	0.0450566	0.325267	0.138522
BRADI1G64630.1	not_PRX_III	1	Traes_4AS_48CB85C72.1	not_PRX_III	4A	0	0.0366096	0.464349	0.0788407
BRADI1G64660.1	not_PRX_III	1	Traes_4AS_6F3D0F407.1	not_PRX_III	4A	0	0.0701965	0.433984	0.161749
BRADI1G64940.2	not_PRX_III	1	Traes_4AS_CD60A2950.2	not_PRX_III	4A	0	0.0781223	0.357041	0.218805
BRADI1G64950.1	not_PRX_III	1	Traes_4AS_B3105091C.2	not_PRX_III	4A	6e-147	0.432241	1.09229	0.395721
BRADI1G66687.1	not_PRX_III	1	Traes_4AS_FF38617E5.1	not_PRX_III	4A	0	0.0461277	0.357349	0.129083
BRADI1G66850.1	not_PRX_III	1	Traes_4AS_3E11781FA.2	not_PRX_III	4A	0	0.0512431	0.325846	0.157262
BRADI1G66970.1	not_PRX_III	1	Traes_4AS_6D7CDA716.1	not_PRX_III	4A	0	0.00952826	0.331996	0.0286999
BRADI1G67280.1	not_PRX_III	1	Traes_4AS_DD03900CB.1	not_PRX_III	4A	1e-139	0.0223599	0.390401	0.0572743
BRADI1G67500.1	not_PRX_III	1	Traes_4AS_DD16F89E7.1	not_PRX_III	4A	5e-143	0.104456	0.328211	0.318258
BRADI1G67700.1	not_PRX_III	1	Traes_4AS_E54C88DDB.1	not_PRX_III	4A	0	0.0233682	0.244044	0.0957541
BRADI1G67920.2	not_PRX_III	1	Traes_4AS_0E668DF0C.2	not_PRX_III	4A	0	0.0384286	0.339939	0.113045
BRADI1G67990.2	not_PRX_III	1	Traes_4AS_93E2E2D19.1	not_PRX_III	4A	7e-102	0.0412779	0.344693	0.119753
BRADI1G68010.1	not_PRX_III	1	Traes_4AS_056805E40.1	not_PRX_III	4A	0	0.0824551	0.34145	0.241485
BRADI1G66750.1	not_PRX_III	1	Traes_4AS_5D090B0C6.2	not_PRX_III	4A	3e-122	0.129438	0.246804	0.524456
BRADI1G66980.1	not_PRX_III	1	Traes_4AS_E41A94443.1	not_PRX_III	4A	0	0.0311423	0.382089	0.0815053
BRADI1G66990.1	not_PRX_III	1	Traes_4AS_5A87E55B4.1	not_PRX_III	4A	0	0.0329686	0.343965	0.0958487
BRADI1G67100.1	not_PRX_III	1	Traes_4AS_EC6DAA3AE.2	not_PRX_III	4A	2e-123	0.042932	0.221059	0.19421
BRADI1G67397.1	not_PRX_III	1	Traes_4AS_59EF3B3A2.1	not_PRX_III	4A	0	0.0832586	0.339567	0.24519
BRADI1G67410.1	not_PRX_III	1	Traes_4AS_CB3F89616.1	not_PRX_III	4A	4e-129	0.0743003	0.24104	0.308249
BRADI1G67590.1	not_PRX_III	1	Traes_4AS_753213AF4.1	not_PRX_III	4A	0	0.121267	0.317152	0.382363
BRADI1G67800.1	not_PRX_III	1	Traes_4AS_0402C0FA6.1	not_PRX_III	4A	0	0.0254162	0.297051	0.085562
BRADI1G68110.1	not_PRX_III	1	Traes_4AS_7F1606FAE.2	not_PRX_III	4A	0	0.0616956	0.343954	0.179372
BRADI1G69500.3	not_PRX_III	1	Traes_4AS_45B3A61CD.1	not_PRX_III	4A	0	0.157102	0.266896	0.588625
BRADI1G69770.1	not_PRX_III	1	Traes_4AS_28DA71FF6.2	not_PRX_III	4A	0	0.174277	0.507139	0.343648
BRADI1G69780.1	not_PRX_III	1	Traes_4AS_074CFEB54.1	not_PRX_III	4A	0	0.0265464	0.255195	0.104024
BRADI1G69827.1	not_PRX_III	1	Traes_4AS_627000E19.1	not_PRX_III	4A	0	0.0499123	0.276834	0.180297
BRADI1G69840.1	not_PRX_III	1	Traes_4AS_1798FE6D6.1	not_PRX_III	4A	0	0.0452477	0.351125	0.128865
BRADI1G69910.2	not_PRX_III	1	Traes_4AS_C4001163C.2	not_PRX_III	4A	0	0.0446069	0.36236	0.123101
BRADI1G70320.1	not_PRX_III	1	Traes_4AS_F9719EBBA.1	not_PRX_III	4A	1e-121	0.330442	0.516519	0.639748
BRADI1G70740.1	not_PRX_III	1	Traes_4AS_1EEC3AC50.4	not_PRX_III	4A	4e-122	0.187721	0.605842	0.309852
BRADI1G71030.1	not_PRX_III	1	Traes_4AS_A795672BE.2	not_PRX_III	4A	2e-145	0.0183727	0.214671	0.0855854
BRADI1G00677.1	not_PRX_III	1	Traes_4AL_795BE6DDA.1	not_PRX_III	4A	2e-118	0.041835	0.347946	0.120234
BRADI1G00730.1	not_PRX_III	1	Traes_4AL_CF0AB0643.2	not_PRX_III	4A	0	0.040487	0.389702	0.103892
BRADI1G00830.1	not_PRX_III	1	Traes_4AL_A9FE93DB7.1	not_PRX_III	4A	2e-122	0.0467618	0.488356	0.0957535
BRADI1G00887.1	not_PRX_III	1	Traes_4AL_BDEF47721.2	not_PRX_III	4A	0	0.0274201	0.412178	0.0665249
BRADI1G01220.1	not_PRX_III	1	Traes_4AL_8471BAE31.1	not_PRX_III	4A	7e-137	0.0552639	0.200099	0.276183
BRADI1G01280.1	not_PRX_III	1	Traes_4AL_B43001F9C.2	not_PRX_III	4A	0	0.0923905	0.336533	0.274536
BRADI1G01365.1	not_PRX_III	1	Traes_4AL_CC3151C70.1	not_PRX_III	4A	0	0.151415	0.513508	0.294864
BRADI1G01470.1	not_PRX_III	1	Traes_4AL_3BFAF2A1E.2	not_PRX_III	4A	0	0.210421	0.387256	0.543365
BRADI1G51780.1	not_PRX_III	1	Traes_4AL_795326026.1	not_PRX_III	4A	0	0.112991	0.403183	0.280249
BRADI1G51790.1	not_PRX_III	1	Traes_4AL_94E28C1B7.1	not_PRX_III	4A	0	0.0879946	0.364752	0.241245
BRADI1G51880.1	not_PRX_III	1	Traes_4AL_6BCC55248.1	not_PRX_III	4A	0	0.0389698	0.404536	0.0963321
BRADI1G51910.1	not_PRX_III	1	Traes_4AL_1B3E7B791.1	not_PRX_III	4A	0	0.0514908	0.379429	0.135706
BRADI1G52040.1	not_PRX_III	1	Traes_4AL_2F0A77294.1	not_PRX_III	4A	1e-115	0.0327474	0.224927	0.145591
BRADI1G52070.1	not_PRX_III	1	Traes_4AL_42EF20367.1	not_PRX_III	4A	4e-150	0.108365	0.476336	0.227497
BRADI1G52200.1	not_PRX_III	1	Traes_4AL_9D2EFE3AB.1	not_PRX_III	4A	0	0.06791	0.80117	0.0847635
BRADI1G65210.1	not_PRX_III	1	Traes_4AS_71D646704.2	not_PRX_III	4A	3e-124	0.0212931	0.181774	0.117141
BRADI1G65450.1	not_PRX_III	1	Traes_4AS_49B7C03AA.1	not_PRX_III	4A	0	0.0875105	0.29094	0.300785
BRADI1G65467.1	not_PRX_III	1	Traes_4AS_FD1BF59C6.1	not_PRX_III	4A	1e-107	0.218837	0.20142	1.08647
BRADI1G65480.1	not_PRX_III	1	Traes_4AS_D1FD82A44.1	not_PRX_III	4A	0	0.0717367	0.376571	0.1905
BRADI1G65610.1	not_PRX_III	1	Traes_4AS_DFA1CE43B.1	not_PRX_III	4A	0	0.0498363	0.311216	0.160134
BRADI1G65820.2	PRX_III_subfamily_VII	1	Traes_4AS_9EEABCE1C.1	PRX_III_subfamily_VII	4A	3e-180	0.0204943	0.242211	0.0846132
BRADI1G66080.1	not_PRX_III	1	Traes_4AS_6582F91A3.2	not_PRX_III	4A	0	0.160259	0.38763	0.413433
BRADI1G66160.1	not_PRX_III	1	Traes_4AS_9AB14A036.1	not_PRX_III	4A	0	0.147085	0.323486	0.454689
BRADI1G64030.1	not_PRX_III	1	Traes_4AS_352D6953E.1	not_PRX_III	4A	5e-147	0.14245	0.36725	0.387884
BRADI1G64040.1	not_PRX_III	1	Traes_4AS_DAD8FB0D2.1	not_PRX_III	4A	0	0.0229551	0.313598	0.0731992
BRADI1G64140.1	not_PRX_III	1	Traes_4AS_E4294BADC.1	not_PRX_III	4A	2e-156	0.0920426	0.335601	0.274262
BRADI1G64320.1	not_PRX_III	1	Traes_4AS_54DE4BD86.1	not_PRX_III	4A	0	0.0357718	0.249156	0.143571
BRADI1G64390.1	not_PRX_III	1	Traes_4AS_E0CF070BC.1	not_PRX_III	4A	0	0.060246	0.343495	0.175391
BRADI1G64560.1	not_PRX_III	1	Traes_4AS_B3105091C.2	not_PRX_III	4A	0	0.320259	0.537114	0.596258
BRADI1G64590.1	not_PRX_III	1	Traes_4AS_EDD60E3D9.1	not_PRX_III	4A	1e-102	0.0499856	0.348736	0.143334
BRADI1G64830.1	not_PRX_III	1	Traes_4AS_E762593AD1.2	not_PRX_III	4A	0	0.0264456	0.237494	0.111353
BRADI1G09710.1	not_PRX_III	1	Traes_4AL_1AB7E5F8C.2	not_PRX_III	4A	0	0.204923	0.505038	0.405758
BRADI1G09820.1	not_PRX_III	1	Traes_4AL_C428C4DF6.1	not_PRX_III	4A	0	0.114588	0.402999	0.284338
BRADI1G10120.1	not_PRX_III	1	Traes_4AL_B0395ACE3.1	not_PRX_III	4A	0	0.107802	0.48595	0.221838
BRADI1G10240.1	not_PRX_III	1	Traes_4AL_272CFF824.1	not_PRX_III	4A	2e-113	0.129336	0.456693	0.2832
BRADI1G10510.1	not_PRX_III	1	Traes_4AL_F46203719.1	not_PRX_III	4A	0	0.139302	0.380553	0.366051
BRADI1G10650.1	not_PRX_III	1	Traes_4AL_8845F411B.1	not_PRX_III	4A	0	0.0335225	0.499143	0.0671601
BRADI1G10770.1	not_PRX_III	1	Traes_4AL_B7C432896.2	not_PRX_III	4A	2e-134	0.152998	0.386537	0.395816
BRADI1G11040.1	not_PRX_III	1	Traes_4AL_BC6B73F60.1	not_PRX_III	4A	0	0.0215797	0.348707	0.061885
BRADI1G11130.1	not_PRX_III	1	Traes_4AL_C30406196.2	not_PRX_III	4A	0	0.0607245	0.332086	0.182858
BRADI1G11490.1	not_PRX_III	1	Traes_4AL_5A36CB59C.1	not_PRX_III	4A	0	0.036791	0.228016	0.161353
BRADI1G11650.1	not_PRX_III	1	Traes_4AL_2BA6C8EA2.2	not_PRX_III	4A	0	0.269059	0.203213	1.32403
BRADI1G11800.1	not_PRX_III	1	Traes_4AL_7C4C68FD0.2	not_PRX_III	4A	5e-153	0.0790484	1.04971	0.0753049
BRADI1G11920.1	not_PRX_III	1	Traes_4AL_91D0D50DD1.1	not_PRX_III	4A	2e-135	0.0829387	0.542188	0.15297
BRADI1G12030.1	not_PRX_III	1	Traes_4AL_1BABE7DB9.2	not_PRX_III	4A	0	0.12427	0.423843	0.293198
BRADI1G12040.1	not_PRX_III	1	Traes_4AL_FCF129CB0.1	not_PRX_III	4A	0	0.0661713	0.472433	0.140065
BRADI1G12300.4	not_PRX_III	1	Traes_4AL_37B6D6FC3.1	not_PRX_III	4A	0	0.0294028	0.22824	0.128824
BRADI1G12530.1	not_PRX_III	1	Traes_4AL_8EE9280A6.1	not_PRX_III	4A	0	0.245858	0.368266	0.66761
BRADI1G11317.2	not_PRX_III	1	Traes_4AL_6624EBA5F.2	not_PRX_III	4A	0	0.108768	0.133628	0.81396
BRADI1G11525.1	not_PRX_III	1	Traes_4AL_B7C432896.2	not_PRX_III	4A	2e-124	0.223676	0.530378	0.421729
BRADI1G11650.1	not_PRX_III	1	Traes_4AL_2D1616A52.2	not_PRX_III	4A	1e-130	0.352005	0.154667	2.27589
BRADI1G11780.1	not_PRX_III	1	Traes_4AL_AEEF11733.2	not_PRX_III	4A	0	0.0753091	0.272968	0.27589
BRADI1G11920.1	not_PRX_III	1	Traes_4AL_7FFE0BBD5.1	not_PRX_III	4A	3e-125	0.14629	0.413143	0.354091
BRADI1G11980.1	not_PRX_III	1	Traes_4AL_AAF133B4E.1	not_PRX_III	4A	0	0.0203575	0.261397	0.0778796
BRADI1G12240.1	not_PRX_III	1	Traes_4AL_B616E1A74.1	not_PRX_III	4A	4e-168	0.0847726	0.286867	0.295512
BRADI1G12530.1	not_PRX_III	1	Traes_4AL_1AF04D69F.1	not_PRX_III	4A	4e-117	0.392126	0.515469	0.760716
BRADI1G02720.1	not_PRX_III	1	Traes_4AL_F60AA3AF0.1	not_PRX_III	4A	0	0.0667581	0.39827	0.16762
BRADI1G02790.1	not_PRX_III	1	Traes_4AL_844FA7809.2	not_PRX_III	4A	2e-143	0.140346	0.439083	0.319633
BRADI1G02940.1	not_PRX_III	1	Traes_4AL_5E6BE848E.1	not_PRX_III	4A	0	0.152701	0.643007	0.23748
BRADI1G02950.1	not_PRX_III	1	Traes_4AL_E7FE8D6BE.1	not_PRX_III	4A	7e-124	0.0205517	0.430606	0.0477273
BRADI1G02980.1	not_PRX_III	1	Traes_4AL_1CA990EDF.2	not_PRX_III	4A	0	0.198972	0.53902	0.369136
BRADI1G02990.1	not_PRX_III	1	Traes_4AL_7F88C0A92.1	not_PRX_III	4A	2e-173	0.0308313	0.248471	0.124084
BRADI1G03010.1	not_PRX_III	1	Traes_4AL_724CD9149.1	not_PRX_III	4A	1e-164	0.0861268	0.332924	0.258698
BRADI1G74997.1	not_PRX_III	1	Traes_4AL_24A54C8BA.2	not_PRX_III	4A	0	0.161478	0.299755	0.538701
BRADI1G75030.1	not_PRX_III	1	Traes_4AL_B174DBADB.1	not_PRX_III	4A	9e-148	0.197944	0.328856	0.601917
BRADI1G75087.1	not_PRX_III	1	Traes_4AL_51476D1D7.1	not_PRX_III	4A	0	0.114383	0.414476	0.275969
BRADI1G75220.1	not_PRX_III	1	Traes_4AL_C4C082F05.8	not_PRX_III	4A	0	0.0738409	0.486669	0.151727
BRADI1G75250.1	not_PRX_III	1	Traes_4AL_316A6A39E.2	not_PRX_III	4A	0	0.031557	0.201081	0.156937
BRADI1G75262.1	not_PRX_III	1	Traes_4AL_60DF5384D.1	not_PRX_III	4A	9e-135	0.0242119	0.24541	0.0986592
BRADI1G10530.1	not_PRX_III	1	Traes_4AL_C902907E9.1	not_PRX_III	4A	0	0.0373384	0.354594	0.105299
BRADI1G10690.1	not_PRX_III	1	Traes_4AL_9D491EC88.2	not_PRX_III	4A	0	0.162311	0.39774	0.408084
BRADI1G10970.1	not_PRX_III	1	Traes_4AL_04307A116.2	not_PRX_III	4A	0	0.050468	0.20571	0.245335
BRADI1G11280.1	not_PRX_III	1	Traes_4AL_F3BA3F9FB.1	not_PRX_III	4A	2e-129	0.0776339	0.182717	0.424887
BRADI1G11500.1	not_PRX_III	1	Traes_4AL_F4F41969B.1	not_PRX_III	4A	0	0.00918918	0.370819	0.0247808
BRADI1G11520.2	not_PRX_III	1	Traes_4AL_A1D089370.1	not_PRX_III	4A	0	0.0237826	0.328672	0.0723597
BRADI1G11600.1	not_PRX_III	1	Traes_4AL_AC4724319.3	not_PRX_III	4A	0	0.0894836	0.3241	0.276099
BRADI1G67900.1	not_PRX_III	1	Traes_4AS_E19D15897.1	not_PRX_III	4A	0	0.0477531	0.265674	0.179744
BRADI1G68097.1	not_PRX_III	1	Traes_4AS_BF8C2CD02.2	not_PRX_III	4A	5e-118	0.29957	0.369126	0.811566
BRADI1G68440.1	not_PRX_III	1	Traes_4AS_8BA1E69CA.1	not_PRX_III	4A	7e-140	0.0631745	0.28318	0.223089
BRADI1G68560.1	not_PRX_III	1	Traes_4AS_1A68F2C29.2	not_PRX_III	4A	0	0.0783365	0.352705	0.222102
BRADI1G68670.1	not_PRX_III	1	Traes_4AS_A3EAF8C80.1	not_PRX_III	4A	0	0.0670724	0.3409	0.196751
BRADI1G68820.1	not_PRX_III	1	Traes_4AS_3CEF75BC8.1	not_PRX_III	4A	0	0.36734	1.9711	0.186363
BRADI1G68850.1	not_PRX_III	1	Traes_4AS_DBA84F2F7.2	not_PRX_III	4A	0	0.0761539	0.384072	0.19828
BRADI1G70430.1	not_PRX_III	1	Traes_4AS_6B7676339.3	not_PRX_III	4A	7e-128	0.0822404	0.285777	0.287779
BRADI1G70760.1	not_PRX_III	1	Traes_4AS_09D00A2B8.1	not_PRX_III	4A	6e-167	0.105955	0.24205	0.437741
BRADI1G70820.1	not_PRX_III	1	Traes_4AS_7FAF13F3B.1	not_PRX_III	4A	5e-129	0.143853	0.226191	0.635978
BRADI1G70900.1	not_PRX_III	1	Traes_4AS_738E30DBD.1	not_PRX_III	4A	0	0.0456167	0.298395	0.152873
BRADI1G71082.1	not_PRX_III	1	Traes_4AS_A102EB51B.2	not_PRX_III	4A	0	0.0569239	0.203204	0.280131
BRADI1G71500.1	not_PRX_III	1	Traes_4AS_B2AF8F008.1	not_PRX_III	4A	0	0.0569425	0.345924	0.16461
BRADI1G71620.1	not_PRX_III	1	Traes_4AS_C85CACC81.2	not_PRX_III	4A	0	0.15237	0.399911	0.381009
BRADI1G52020.1	not_PRX_III	1	Traes_4AL_B9FA07247.2	not_PRX_III	4A	3e-179	0.0508191	0.28435	0.17872
BRADI1G52030.1	not_PRX_III	1	Traes_4AL_B3963A0E7.1	not_PRX_III	4A	0	0.190138	0.462218	0.411359
BRADI1G52040.1	not_PRX_III	1	Traes_4AL_2F0A772941.1	not_PRX_III	4A	1e-115	0.0327474	0.224927	0.145591
BRADI1G52100.1	not_PRX_III	1	Traes_4AL_C431FBCB5.2	not_PRX_III	4A	1e-117	0.0124678	0.352631	0.0353566
BRADI1G52210.1	not_PRX_III	1	Traes_4AL_16456D1B6.2	not_PRX_III	4A	3e-106	0.416639	0.389126	1.07071
BRADI1G52407.1	not_PRX_III	1	Traes_4AL_516398528.1	not_PRX_III	4A	0	0.202517	0.512127	0.395442
BRADI1G69380.1	not_PRX_III	1	Traes_4AS_3EF63342E.1	not_PRX_III	4A	0	0.107183	0.361564	0.296444
BRADI1G69530.1	not_PRX_III	1	Traes_4AS_1CDA71553.1	not_PRX_III	4A	0	0.0156337	0.340255	0.045947
BRADI1G69617.2	not_PRX_III	1	Traes_4AS_92067319F.1	not_PRX_III	4A	0	0.134442	0.259876	0.517332
BRADI1G69627.1	not_PRX_III	1	Traes_4AS_DA6382E64.2	not_PRX_III	4A	0	0.0576339	0.382603	0.150636
BRADI1G69760.1	not_PRX_III	1	Traes_4AS_FF5C27E0A.1	not_PRX_III	4A	0	0.274522	0.614852	0.446485
BRADI1G69800.1	not_PRX_III	1	Traes_4AS_3191711DF.1	not_PRX_III	4A	0	0.130935	0.269251	0.486294
BRADI1G70000.1	not_PRX_III	1	Traes_4AS_706F47AD3.4	not_PRX_III	4A	3e-152	0.131001	0.189684	0.690627
BRADI1G70330.1	not_PRX_III	1	Traes_4AS_DC6504579.2	not_PRX_III	4A	0	0.132355	0.45343	0.291898
BRADI1G70340.2	not_PRX_III	1	Traes_4AS_A3C9D9058.1	not_PRX_III	4A	3e-121	0.129153	0.391975	0.329492
BRADI1G70760.1	not_PRX_III	1	Traes_4AS_09D00A2B8.1	not_PRX_III	4A	6e-167	0.105955	0.24205	0.437741
BRADI1G70770.1	not_PRX_III	1	Traes_4AS_276C3C522.1	not_PRX_III	4A	4e-122	0.0281003	0.467192	0.0601474
BRADI1G70840.1	not_PRX_III	1	Traes_4AS_4910E9FC0.1	not_PRX_III	4A	2e-143	0.0461832	0.457581	0.100929
BRADI1G70850.1	not_PRX_III	1	Traes_4AS_58DE58B001.1	not_PRX_III	4A	0	0.0918852	0.285261	0.322109
BRADI1G71170.1	not_PRX_III	1	Traes_4AS_CAC6C49E0.1	not_PRX_III	4A	1e-115	0.0268485	0.386725	0.0694253
BRADI1G71180.1	not_PRX_III	1	Traes_4AS_8BC8CEB0B.2	not_PRX_III	4A	6e-167	0.0659248	0.185063	0.356229
BRADI1G71270.1	not_PRX_III	1	Traes_4AS_EA0D504C8.1	not_PRX_III	4A	3e-120	0.287616	0.450978	0.63776
BRADI1G71430.1	not_PRX_III	1	Traes_4AS_AA3629BB5.1	not_PRX_III	4A	2e-110	0.0378033	0.251591	0.150257
BRADI1G50190.1	not_PRX_III	1	Traes_4AL_26CB287D3.2	not_PRX_III	4A	1e-133	0.21311	0.341874	0.623359
BRADI1G50270.1	not_PRX_III	1	Traes_4AL_B6C20BAB9.2	not_PRX_III	4A	0	0.0266325	0.380993	0.0699028
BRADI1G50280.1	not_PRX_III	1	Traes_4AL_6CAC6E008.1	not_PRX_III	4A	9e-124	0.0500782	0.279902	0.178914
BRADI1G50397.1	not_PRX_III	1	Traes_4AL_B2C5FB6E5.1	not_PRX_III	4A	0	0.104327	0.489162	0.213277
BRADI1G50407.1	not_PRX_III	1	Traes_4AL_F8D68EF65.1	not_PRX_III	4A	1e-137	0.321365	0.272088	1.18111
BRADI1G50477.1	not_PRX_III	1	Traes_4AL_05333E613.1	not_PRX_III	4A	0	0.0757955	0.306295	0.247459
BRADI1G50520.1	not_PRX_III	1	Traes_4AL_38AADA33F.1	not_PRX_III	4A	5e-141	0.243051	0.345565	0.703342
BRADI1G50580.1	not_PRX_III	1	Traes_4AL_2F1590BC5.1	not_PRX_III	4A	0	0.0548499	0.420643	0.130395
BRADI1G50590.1	not_PRX_III	1	Traes_4AL_E432524A0.2	not_PRX_III	4A	0	0.0728045	0.397812	0.183012
BRADI1G50610.1	not_PRX_III	1	Traes_4AL_1254A1DFF.1	not_PRX_III	4A	5e-172	0.0308836	0.271895	0.113586
BRADI1G50620.1	not_PRX_III	1	Traes_4AL_FCF107EEE.1	not_PRX_III	4A	1e-154	0.201347	0.321025	0.627199
BRADI1G50627.3	not_PRX_III	1	Traes_4AL_47AA53AB3.1	not_PRX_III	4A	0	0.0537769	0.239763	0.224292
BRADI1G73990.1	not_PRX_III	1	Traes_4AS_513C1C166.1	not_PRX_III	4A	3e-147	0.0721123	0.356858	0.202076
BRADI1G74060.1	not_PRX_III	1	Traes_4AS_4F615C5CC.2	not_PRX_III	4A	0	0.23683	0.375362	0.630936
BRADI1G74070.1	not_PRX_III	1	Traes_4AS_EA51D31DA.2	not_PRX_III	4A	0	0.180719	0.370028	0.488393
BRADI1G74170.1	not_PRX_III	1	Traes_4AS_BE940C774.2	not_PRX_III	4A	0	0.0683107	0.508146	0.134431
BRADI1G74180.1	not_PRX_III	1	Traes_4AS_519B67360.1	not_PRX_III	4A	0	0.0400197	0.269001	0.148772
BRADI1G74420.1	not_PRX_III	1	Traes_4AS_68B3D79A1.1	not_PRX_III	4A	0	0.0537998	0.282302	0.190575
BRADI1G74437.1	not_PRX_III	1	Traes_4AS_75B74D224.1	not_PRX_III	4A	0	0.0587118	0.328858	0.178532
BRADI1G74510.1	not_PRX_III	1	Traes_4AS_D9959802D.1	not_PRX_III	4A	8e-109	0.177283	0.625736	0.283319
BRADI1G74530.1	not_PRX_III	1	Traes_4AS_69EDB1AF7.1	not_PRX_III	4A	2e-170	0.0788662	0.206935	0.381116
BRADI1G74560.1	not_PRX_III	1	Traes_4AS_74D7D85D8.2	not_PRX_III	4A	0	0.058589	0.266717	0.219667
BRADI1G74597.2	not_PRX_III	1	Traes_4AS_A3A4DD4CF.4	not_PRX_III	4A	7e-171	0.173893	0.179184	0.970475
BRADI1G49450.1	not_PRX_III	1	Traes_4AL_111931512.2	not_PRX_III	4A	0	0.238137	0.559997	0.425248
BRADI1G49470.1	not_PRX_III	1	Traes_4AL_170182078.2	not_PRX_III	4A	0	0.0741925	0.465514	0.159378
BRADI1G49497.1	not_PRX_III	1	Traes_4AL_1AA2E495B.2	not_PRX_III	4A	0	0.0886474	0.436671	0.203007
BRADI1G49537.1	not_PRX_III	1	Traes_4AL_5CF691625.1	not_PRX_III	4A	4e-116	0.182397	0.376154	0.484899
BRADI1G49580.1	not_PRX_III	1	Traes_4AL_D261C146C.2	not_PRX_III	4A	3e-168	0.226804	0.342384	0.662426
BRADI1G49590.1	not_PRX_III	1	Traes_4AL_FCF613DB7.1	not_PRX_III	4A	0	0.127249	0.48913	0.260155
BRADI1G49720.1	not_PRX_III	1	Traes_4AL_5AA1DFD55.1	not_PRX_III	4A	9e-163	0.134615	0.37952	0.354699
BRADI1G49730.1	not_PRX_III	1	Traes_4AL_D997EF556.2	not_PRX_III	4A	0	0.140574	0.458385	0.306672
BRADI1G49940.1	not_PRX_III	1	Traes_4AL_5AD9AE555.2	not_PRX_III	4A	0	0.0312098	0.303099	0.102969
BRADI1G49950.1	not_PRX_III	1	Traes_4AL_3C7432A1E.1	not_PRX_III	4A	0	0.0536795	0.375442	0.142977
BRADI1G65157.1	not_PRX_III	1	Traes_4AS_88F47105E.1	not_PRX_III	4A	6e-115	0.0351514	0.249135	0.141094
BRADI1G65490.2	not_PRX_III	1	Traes_4AS_C23F9BFB9.1	not_PRX_III	4A	7e-110	0.043507	0.451516	0.0963576
BRADI1G65530.1	not_PRX_III	1	Traes_4AS_56B8F305C.1	not_PRX_III	4A	0	0.0913594	0.26444	0.345483
BRADI1G65620.1	not_PRX_III	1	Traes_4AS_FC7AB826C.1	not_PRX_III	4A	3e-120	0.0927136	0.360594	0.257113
BRADI1G65720.1	not_PRX_III	1	Traes_4AS_4F461B77D.1	not_PRX_III	4A	8e-148	0.0501744	0.292575	0.171493
BRADI1G65767.1	not_PRX_III	1	Traes_4AS_5C4ADB91B.1	not_PRX_III	4A	0	0.05098	0.415684	0.122641
BRADI1G66040.1	not_PRX_III	1	Traes_4AS_690253587.1	not_PRX_III	4A	3e-117	0.139894	0.273378	0.511721
BRADI1G66210.1	not_PRX_III	1	Traes_4AS_745DD9E4A.2	not_PRX_III	4A	2e-131	0.567842	0.959994	0.591506
BRADI1G66290.1	not_PRX_III	1	Traes_4AS_0852A882E.2	not_PRX_III	4A	0	0.0181297	0.280772	0.064571
BRADI1G66296.1	not_PRX_III	1	Traes_4AS_3D64BC0EF.1	not_PRX_III	4A	2e-140	0.0516822	0.428548	0.120598
BRADI1G66520.1	not_PRX_III	1	Traes_4AS_846530641.1	not_PRX_III	4A	0	0.153345	0.501867	0.305548
BRADI1G66800.1	not_PRX_III	1	Traes_4AS_D93610E94.1	not_PRX_III	4A	0	0.056769	0.363313	0.156254
BRADI1G66830.1	not_PRX_III	1	Traes_4AS_DE644E0CF.1	not_PRX_III	4A	0	0.0643407	0.372617	0.172673
BRADI1G66880.1	not_PRX_III	1	Traes_4AS_E960B83C6.1	not_PRX_III	4A	6e-102	0.0864405	0.446265	0.193698
BRADI1G66940.1	not_PRX_III	1	Traes_4AS_42748DD6E.1	not_PRX_III	4A	0	0.0394463	0.365815	0.107831
BRADI1G67000.1	not_PRX_III	1	Traes_4AS_E8F020056.2	not_PRX_III	4A	0	0.115154	0.339465	0.339223
BRADI1G67010.1	not_PRX_III	1	Traes_4AS_65318F160.1	not_PRX_III	4A	6e-127	0.0885789	0.168823	0.524687
BRADI1G67060.1	not_PRX_III	1	Traes_4AS_DEFEE6768.1	not_PRX_III	4A	0	0.0534211	0.255912	0.208748
BRADI1G67270.1	not_PRX_III	1	Traes_4AS_77298075B.1	not_PRX_III	4A	0	0.0240859	0.347462	0.0693196
BRADI1G67310.1	not_PRX_III	1	Traes_4AS_DEA73AA82.2	not_PRX_III	4A	0	0.0536192	0.250311	0.214211
BRADI1G67340.1	not_PRX_III	1	Traes_4AS_19FA06316.1	not_PRX_III	4A	0	0.0940845	0.446811	0.210569
BRADI1G70057.1	not_PRX_III	1	Traes_4AS_B5B84B6D1.2	not_PRX_III	4A	0	0.0355767	0.260785	0.136422
BRADI1G70090.1	not_PRX_III	1	Traes_4AS_E09C7F227.2	not_PRX_III	4A	4e-136	0.184052	0.373707	0.492505
BRADI1G70120.1	not_PRX_III	1	Traes_4AS_F9719EBBA.1	not_PRX_III	4A	4e-116	0.359378	0.508678	0.706493
BRADI1G70620.1	not_PRX_III	1	Traes_4AS_E609B22C1.1	not_PRX_III	4A	0	0.0465807	0.227645	0.20462
BRADI1G70720.1	not_PRX_III	1	Traes_4AS_D70D3CAC6.2	not_PRX_III	4A	0	0.103002	0.310894	0.331311
BRADI1G70810.1	not_PRX_III	1	Traes_4AS_C69356176.1	not_PRX_III	4A	0	0.0328393	0.219814	0.149396
BRADI1G71040.1	not_PRX_III	1	Traes_4AS_E25E6A2F8.2	not_PRX_III	4A	0	0.248009	0.477559	0.519326
BRADI1G71082.1	not_PRX_III	1	Traes_4AS_A102EB51B.2	not_PRX_III	4A	0	0.0569239	0.203204	0.280131
BRADI1G71340.1	not_PRX_III	1	Traes_4AS_E68FE3E5E.1	not_PRX_III	4A	0	0.017572	0.241821	0.0726651
BRADI1G71350.1	not_PRX_III	1	Traes_4AS_5E6DCF0BB.2	not_PRX_III	4A	0	0.133257	0.458223	0.290813
BRADI1G67687.1	not_PRX_III	1	Traes_4AL_F7D193897.1	not_PRX_III	4A	1e-114	0.620987	1.03782	0.598356
BRADI1G67780.1	not_PRX_III	1	Traes_4AS_F8DB6475B.2	not_PRX_III	4A	0	0.0321934	0.370237	0.0869533
BRADI1G67790.1	not_PRX_III	1	Traes_4AS_A03AC635D.1	not_PRX_III	4A	0	0.135258	0.399864	0.33826
BRADI1G67980.1	not_PRX_III	1	Traes_4AS_73658DB91.1	not_PRX_III	4A	1e-113	0.0603193	0.407	0.148205
BRADI1G68080.1	not_PRX_III	1	Traes_4AS_794263F92.1	not_PRX_III	4A	4e-139	0.514817	1.51204	0.340478
BRADI1G68170.1	not_PRX_III	1	Traes_4AS_5971FF832.1	not_PRX_III	4A	1e-108	0.0763004	0.296669	0.25719
BRADI1G68390.1	not_PRX_III	1	Traes_4AS_C3F277DE5.1	not_PRX_III	4A	8e-107	0.168692	0.476521	0.354007
BRADI1G68410.1	not_PRX_III	1	Traes_4AS_F40BF689C.2	not_PRX_III	4A	2e-165	0.0818473	0.34062	0.240289
BRADI1G68460.2	not_PRX_III	1	Traes_4AS_4B20E1B7E.1	not_PRX_III	4A	0	0.0604081	0.296953	0.203426
BRADI1G68487.1	not_PRX_III	1	Traes_4AS_EB18E9A3D.1	not_PRX_III	4A	0	0.075192	0.272343	0.276093
BRADI1G50897.1	not_PRX_III	1	Traes_4AL_BF80EE0D9.1	not_PRX_III	4A	1e-116	0.458674	1.47903	0.310119
BRADI1G51020.1	not_PRX_III	1	Traes_4AL_8686945E2.2	not_PRX_III	4A	0	0.111841	0.386106	0.289664
BRADI1G51040.1	not_PRX_III	1	Traes_4AL_FE94301FD.1	not_PRX_III	4A	3e-134	0.158556	0.249031	0.636693
BRADI1G51097.1	not_PRX_III	1	Traes_4AL_2AF49F55C.1	not_PRX_III	4A	0	0.185934	0.198976	0.934454
BRADI1G51187.1	not_PRX_III	1	Traes_4AL_E7AC85506.1	not_PRX_III	4A	1e-175	0.0470088	0.418746	0.112261
BRADI1G51240.1	not_PRX_III	1	Traes_4AL_9726307FF.2	not_PRX_III	4A	0	0.0364921	0.224388	0.162629
BRADI1G51460.1	not_PRX_III	1	Traes_4AL_DA3A16A9A.1	not_PRX_III	4A	0	0.0257905	0.252354	0.1022
BRADI1G51470.1	not_PRX_III	1	Traes_4AL_A968ABA88.1	not_PRX_III	4A	3e-108	0.0346562	0.142414	0.243348
BRADI1G51500.1	not_PRX_III	1	Traes_4AL_CA1B7D645.2	not_PRX_III	4A	0	0.0824156	0.472555	0.174404
BRADI1G51540.1	not_PRX_III	1	Traes_4AL_F445168BE.2	not_PRX_III	4A	2e-119	0.142708	0.466583	0.305857
BRADI1G10980.1	not_PRX_III	1	Traes_4AL_84E1F12C1.1	not_PRX_III	4A	6e-114	0.0154207	0.223997	0.0688434
BRADI1G11000.1	not_PRX_III	1	Traes_4AL_345A5A89F.2	not_PRX_III	4A	3e-127	0.107082	0.386053	0.277377
BRADI1G11110.1	not_PRX_III	1	Traes_4AL_9D9DD9755.2	not_PRX_III	4A	0	0.0477388	0.286003	0.166917
BRADI1G11140.1	not_PRX_III	1	Traes_4AL_288923C66.1	not_PRX_III	4A	5e-108	0.159431	0.169558	0.940274
BRADI1G11150.1	not_PRX_III	1	Traes_4AL_E6A7626AD.1	not_PRX_III	4A	0	0.0396514	0.354045	0.111995
BRADI1G11317.2	not_PRX_III	1	Traes_4AL_761FA7038.1	not_PRX_III	4A	0	0.0346858	0.148445	0.233661
BRADI1G11430.1	not_PRX_III	1	Traes_4AL_89FFDAF71.1	not_PRX_III	4A	5e-151	0.0958067	0.24132	0.397012
BRADI1G11440.1	not_PRX_III	1	Traes_4AL_A92657C6E.2	not_PRX_III	4A	0	0.019089	0.273994	0.0696696
BRADI1G11525.1	not_PRX_III	1	Traes_4AL_75E7BE9EE.1	not_PRX_III	4A	9e-130	0.261633	0.68827	0.380131
BRADI1G63990.1	not_PRX_III	1	Traes_4AS_2645789F1.2	not_PRX_III	4A	0	0.047425	0.246932	0.192057
BRADI1G64100.1	not_PRX_III	1	Traes_4AS_BD8063258.1	not_PRX_III	4A	0	0.155492	0.287989	0.539925
BRADI1G64130.1	not_PRX_III	1	Traes_4AS_C420DEB6D.1	not_PRX_III	4A	0	0.0174362	0.278658	0.0625719
BRADI1G64370.1	not_PRX_III	1	Traes_4AS_79F7CF7F8.1	not_PRX_III	4A	8e-160	0.0520194	0.241964	0.214988
BRADI1G64380.1	not_PRX_III	1	Traes_4AS_C5EDC65CD.2	not_PRX_III	4A	0	0.138129	0.289138	0.477725
BRADI1G64410.1	not_PRX_III	1	Traes_4AS_E5556AFAD.1	not_PRX_III	4A	0	0.0267328	0.362696	0.0737057
BRADI1G64597.1	not_PRX_III	1	Traes_4AS_14B87C3AE.1	not_PRX_III	4A	0	0.0311172	0.382779	0.0812929
BRADI1G64780.1	not_PRX_III	1	Traes_4AS_936532D35.2	not_PRX_III	4A	0	0.0784228	0.432385	0.181373
BRADI1G64790.1	not_PRX_III	1	Traes_4AS_36F749D7B.2	not_PRX_III	4A	0	0.0581164	0.410175	0.141687
BRADI1G02290.1	not_PRX_III	1	Traes_4AL_ACCBFABDC.1	not_PRX_III	4A	2e-115	0.173459	0.150957	1.14906
BRADI1G02390.1	not_PRX_III	1	Traes_4AL_83DAF87F3.1	not_PRX_III	4A	2e-105	0.177559	0.631709	0.281077
BRADI1G02400.1	not_PRX_III	1	Traes_4AL_BA5E3C62A.1	not_PRX_III	4A	3e-119	0.132526	0.454953	0.291297
BRADI1G02410.1	not_PRX_III	1	Traes_4AL_FC7AEBB05.1	not_PRX_III	4A	7e-116	0.369311	0.533292	0.692511
BRADI1G02420.1	not_PRX_III	1	Traes_4AL_BDE58EA71.2	not_PRX_III	4A	0	0.0635062	0.456249	0.139192
BRADI1G02490.1	not_PRX_III	1	Traes_4AL_A7892B623.2	not_PRX_III	4A	0	0.0302186	0.270947	0.11153
BRADI1G02530.1	not_PRX_III	1	Traes_4AL_CC13A0D22.1	not_PRX_III	4A	0	0.133155	0.527642	0.252359
BRADI1G64110.1	not_PRX_III	1	Traes_4AS_DB403BDB6.1	not_PRX_III	4A	0	0.0250351	0.331156	0.0755992
BRADI1G64220.1	not_PRX_III	1	Traes_4AS_056FE69B7.1	not_PRX_III	4A	0	0.131005	0.245062	0.534578
BRADI1G64360.1	not_PRX_III	1	Traes_4AS_1F3163292.1	not_PRX_III	4A	0	0.0156047	0.267993	0.0582281
BRADI1G64487.1	not_PRX_III	1	Traes_4AS_34072BFC9.2	not_PRX_III	4A	3e-143	0.18579	0.449413	0.413406
BRADI1G64507.1	not_PRX_III	1	Traes_4AS_5AA9E57F1.1	not_PRX_III	4A	0	0.0338463	0.356848	0.0948478
BRADI1G64520.1	not_PRX_III	1	Traes_4AS_0FF98225C.2	not_PRX_III	4A	2e-158	0.0649021	0.446169	0.145465
BRADI1G64580.1	not_PRX_III	1	Traes_4AS_8437BFB00.2	not_PRX_III	4A	0	0.0356064	0.248437	0.143322
BRADI1G73970.1	not_PRX_III	1	Traes_4AS_8E594F267.1	not_PRX_III	4A	2e-168	0.11994	0.513174	0.233722
BRADI1G74050.1	not_PRX_III	1	Traes_4AS_4C25DF6F4.1	not_PRX_III	4A	0	0.0454604	0.331661	0.137069
BRADI1G74150.1	not_PRX_III	1	Traes_4AS_A3F0D77C5.1	not_PRX_III	4A	0	0.096719	0.351346	0.275281
BRADI1G74257.1	not_PRX_III	1	Traes_4AS_080C79870.2	not_PRX_III	4A	3e-178	0.110959	0.258802	0.428739
BRADI1G74350.1	not_PRX_III	1	Traes_4AS_52EB860E7.2	not_PRX_III	4A	1e-169	0.108196	0.304517	0.355305
BRADI1G74480.1	not_PRX_III	1	Traes_4AS_C640E3746.1	not_PRX_III	4A	2e-120	0.0830149	0.10767	0.771011
BRADI1G74590.1	not_PRX_III	1	Traes_4AS_9ECDC8629.1	not_PRX_III	4A	0	0.0514435	0.197788	0.260094
BRADI1G00847.1	not_PRX_III	1	Traes_4AL_CE870DD99.1	not_PRX_III	4A	4e-148	0.052262	0.256608	0.203665
BRADI1G00920.1	not_PRX_III	1	Traes_4AL_9F373E931.1	not_PRX_III	4A	8e-140	0.151614	0.535396	0.283181
BRADI1G01070.1	not_PRX_III	1	Traes_4AL_3BE99B83A.1	not_PRX_III	4A	0	0.0693434	0.325651	0.212938
BRADI1G01090.1	not_PRX_III	1	Traes_4AL_15D992FDB.1	not_PRX_III	4A	0	0.0446715	0.417054	0.107112
BRADI1G01290.1	not_PRX_III	1	Traes_4AL_2F6A1ED61.1	not_PRX_III	4A	2e-169	0.0245253	0.291002	0.0842788
BRADI1G01387.1	not_PRX_III	1	Traes_4AL_27699A5FB.1	not_PRX_III	4A	5e-110	0.403801	0.223766	1.80457
BRADI1G01442.1	not_PRX_III	1	Traes_4AL_1C557F688.1	not_PRX_III	4A	4e-124	0.314981	0.25562	1.23222
BRADI1G65197.1	not_PRX_III	1	Traes_4AS_EC3ECC462.1	not_PRX_III	4A	0	0.0715857	0.302212	0.236873
BRADI1G65290.1	not_PRX_III	1	Traes_4AS_5E781B12B.1	not_PRX_III	4A	0	0.0358093	0.291092	0.123017
BRADI1G65637.1	not_PRX_III	1	Traes_4AS_AA4529E24.2	not_PRX_III	4A	0	0.152642	0.419526	0.363843
BRADI1G65650.1	not_PRX_III	1	Traes_4AS_320BACAB1.1	not_PRX_III	4A	0	0.0408974	0.263774	0.155047
BRADI1G65785.1	not_PRX_III	1	Traes_4AS_CC36B67F4.2	not_PRX_III	4A	8e-138	0.0729234	0.209288	0.348436
BRADI1G65790.1	not_PRX_III	1	Traes_4AS_6E6C9CC37.1	not_PRX_III	4A	0	0.00421251	0.183539	0.0229516
BRADI1G01847.1	not_PRX_III	1	Traes_4AL_E0A548679.1	not_PRX_III	4A	2e-110	0.133969	0.0874932	1.53119
BRADI1G01980.1	not_PRX_III	1	Traes_4AL_B90EB7EDB.1	not_PRX_III	4A	0	0.0829911	0.274625	0.302198
BRADI1G02090.2	not_PRX_III	1	Traes_4AL_C6DDF9820.1	not_PRX_III	4A	4e-176	0.11035	0.410495	0.268822
BRADI1G02180.1	not_PRX_III	1	Traes_4AL_8BCEBDE03.1	not_PRX_III	4A	5e-135	0.308767	0.505773	0.610485
BRADI1G02260.1	not_PRX_III	1	Traes_4AL_D78BAFE8D.1	not_PRX_III	4A	0	0.103144	0.288098	0.358019
BRADI1G02290.1	not_PRX_III	1	Traes_4AL_98616A6BD.1	not_PRX_III	4A	9e-126	0.165762	0.136185	1.21718
BRADI1G68820.1	not_PRX_III	1	Traes_4AS_FFBD288B6.1	not_PRX_III	4A	0	0.066356	0.307052	0.216107
BRADI1G68830.1	not_PRX_III	1	Traes_4AS_B9CD186CE.2	not_PRX_III	4A	0	0.237994	1.82345	0.130518
BRADI1G68870.1	not_PRX_III	1	Traes_4AS_C7DE35DC8.1	not_PRX_III	4A	0	0.0893804	0.332044	0.269182
BRADI1G68970.1	not_PRX_III	1	Traes_4AS_EEAF4CDB7.1	not_PRX_III	4A	1e-147	0.0762265	0.254364	0.299676
BRADI1G69000.1	not_PRX_III	1	Traes_4AS_AAF6B6BDF.2	not_PRX_III	4A	0	0.0200292	0.287362	0.0697004
BRADI1G69080.1	not_PRX_III	1	Traes_4AS_AC5746DFA.1	not_PRX_III	4A	6e-111	0.0410246	0.376693	0.108907
BRADI1G13047.1	not_PRX_III	1	Traes_4AL_DA2BA70B1.3	not_PRX_III	4A	0	0.0280075	0.491694	0.0569612
BRADI1G13090.1	not_PRX_III	1	Traes_4AL_FF377A215.2	not_PRX_III	4A	0	0.0197542	0.242234	0.0815502
BRADI1G13310.1	not_PRX_III	1	Traes_4AL_F1AF81647.2	not_PRX_III	4A	0	0.128264	0.294711	0.435219
BRADI1G13320.1	not_PRX_III	1	Traes_4AL_0A4CEFC07.2	not_PRX_III	4A	1e-156	0.056904	0.287232	0.198112
BRADI1G13416.1	not_PRX_III	1	Traes_4AL_3193F9838.2	not_PRX_III	4A	3e-178	0.0502012	0.187927	0.267131
BRADI1G13730.1	not_PRX_III	1	Traes_4AL_92A7B1118.1	not_PRX_III	4A	1e-139	0.353705	0.524999	0.673726
BRADI1G73970.1	not_PRX_III	1	Traes_4BL_0726DD6EC.1	not_PRX_III	4B	3e-171	0.116082	0.521276	0.222689
BRADI1G73990.1	not_PRX_III	1	Traes_4BL_60CB477BF.1	not_PRX_III	4B	3e-147	0.0721123	0.304934	0.236485
BRADI1G74150.1	not_PRX_III	1	Traes_4BL_3E5CDED39.1	not_PRX_III	4B	0	0.0796235	0.262712	0.303083
BRADI1G74180.1	not_PRX_III	1	Traes_4BL_9BA5AB82C.1	not_PRX_III	4B	0	0.0517723	0.275214	0.188117
BRADI1G74420.1	not_PRX_III	1	Traes_4BL_04956D80D.2	not_PRX_III	4B	0	0.491587	0.778577	0.631392
BRADI1G74540.1	not_PRX_III	1	Traes_4BL_CC2A8D056.1	not_PRX_III	4B	2e-158	0.0911096	0.488357	0.186564
BRADI1G74580.1	not_PRX_III	1	Traes_4BL_A81042412.1	not_PRX_III	4B	0	0.0477721	0.233988	0.204165
BRADI1G74590.1	not_PRX_III	1	Traes_4BL_CA5CB0414.4	not_PRX_III	4B	1e-124	0.0670536	0.192751	0.347877
BRADI1G74710.1	not_PRX_III	1	Traes_4BL_9A97C5B04.2	not_PRX_III	4B	1e-123	0.25029	0.549449	0.45553
BRADI1G74720.1	not_PRX_III	1	Traes_4BL_CE24F83D3.1	not_PRX_III	4B	1e-112	0.326741	0.450378	0.725481
BRADI1G74940.1	not_PRX_III	1	Traes_4BL_28618DD29.1	not_PRX_III	4B	0	0.0372052	0.370432	0.100437
BRADI1G75170.2	not_PRX_III	1	Traes_4BL_427A540EB.1	not_PRX_III	4B	9e-113	0.0414061	0.613007	0.0675459
BRADI1G75410.1	not_PRX_III	1	Traes_4BL_5D644202B.1	not_PRX_III	4B	4e-180	0.0756396	0.333532	0.226783
BRADI1G75520.1	not_PRX_III	1	Traes_4BL_554B7CDD0.1	not_PRX_III	4B	0	0.0450998	0.408252	0.110471
BRADI1G76060.1	not_PRX_III	1	Traes_4BL_D03F777D1.1	not_PRX_III	4B	5e-127	0.0404649	0.282166	0.143408
BRADI1G76130.1	not_PRX_III	1	Traes_4BL_DB3FB1622.1	not_PRX_III	4B	0	0.0473926	0.300272	0.157832
BRADI1G76177.2	not_PRX_III	1	Traes_4BL_98B3C3F2F.2	not_PRX_III	4B	3e-147	0.204626	0.293083	0.698186
BRADI1G76190.1	not_PRX_III	1	Traes_4BL_D39667E47.1	not_PRX_III	4B	2e-160	0.109144	0.411075	0.265509
BRADI1G76300.1	not_PRX_III	1	Traes_4BL_46529CFD8.1	not_PRX_III	4B	0	0.0697565	0.369757	0.188655
BRADI1G76400.1	not_PRX_III	1	Traes_4BL_E5F7EC8AA.1	not_PRX_III	4B	0	0.0509382	0.204845	0.248667
BRADI1G76480.1	not_PRX_III	1	Traes_4BL_1BCB8BBF3.1	not_PRX_III	4B	0	0.0322262	0.186266	0.173011
BRADI1G76490.1	not_PRX_III	1	Traes_4BL_8FD2DD629.1	not_PRX_III	4B	0	0.0889451	0.418209	0.212681
BRADI1G76510.1	not_PRX_III	1	Traes_4BL_63E59C0EE.1	not_PRX_III	4B	8e-130	0.0536422	0.271745	0.197399
BRADI1G76540.1	not_PRX_III	1	Traes_4BL_057150686.1	not_PRX_III	4B	1e-174	0.217329	0.354801	0.612539
BRADI1G68480.1	not_PRX_III	1	Traes_4BL_7DC664210.1	not_PRX_III	4B	8e-150	0.197192	0.282709	0.69751
BRADI1G68510.2	not_PRX_III	1	Traes_4BL_A224DF6E4.1	not_PRX_III	4B	0	0.123955	0.286188	0.433126
BRADI1G68710.2	not_PRX_III	1	Traes_4BL_D9B657630.1	not_PRX_III	4B	0	0.0482881	0.429516	0.112424
BRADI1G68830.1	not_PRX_III	1	Traes_4BL_0A6104CB1.2	not_PRX_III	4B	9e-151	0.293069	0.595907	0.491804
BRADI1G69057.1	not_PRX_III	1	Traes_4BL_9A048ADD8.1	not_PRX_III	4B	0	0.0406103	0.211692	0.191837
BRADI1G69307.1	not_PRX_III	1	Traes_4BL_6E95D642C.1	not_PRX_III	4B	0	0.0850784	0.379414	0.224236
BRADI1G69320.1	not_PRX_III	1	Traes_4BL_B5BF83119.1	not_PRX_III	4B	1e-106	0.0403155	0.420114	0.0959632
BRADI1G69330.1	not_PRX_III	1	Traes_4BL_C01E043B6.1	not_PRX_III	4B	0	0.16194	0.365941	0.442529
BRADI1G69490.1	not_PRX_III	1	Traes_4BL_5A9E8170F.2	not_PRX_III	4B	0	0.0643794	0.411484	0.156456
BRADI1G69500.3	not_PRX_III	1	Traes_4BL_29D5AAF91.3	not_PRX_III	4B	0	0.150887	0.267092	0.564927
BRADI1G69590.1	not_PRX_III	1	Traes_4BL_495175C9D.2	not_PRX_III	4B	0	0.167185	0.453851	0.36837
BRADI1G69720.1	not_PRX_III	1	Traes_4BL_4C6830129.1	not_PRX_III	4B	0	0.156697	0.298977	0.52411
BRADI1G69930.1	not_PRX_III	1	Traes_4BL_E1DF1CCC3.1	not_PRX_III	4B	0	0.245298	3.03376	0.0808559
BRADI1G76960.1	not_PRX_III	1	Traes_4BL_85FA0FC2C.2	not_PRX_III	4B	3e-126	0.138009	0.327677	0.421173
BRADI1G76970.1	not_PRX_III	1	Traes_4BL_C5C94B24F.1	not_PRX_III	4B	0	0.0684775	0.495583	0.138176
BRADI1G76990.1	not_PRX_III	1	Traes_4BL_E49000B89.2	not_PRX_III	4B	1e-168	0.0216318	0.218222	0.0991276
BRADI1G77200.1	not_PRX_III	1	Traes_4BL_081204451.1	not_PRX_III	4B	0	0.110212	0.378821	0.290934
BRADI1G77210.1	not_PRX_III	1	Traes_4BL_B58E39F87.2	not_PRX_III	4B	6e-155	0.103568	0.361728	0.286316
BRADI1G77217.1	not_PRX_III	1	Traes_4BL_D592DBAAF.1	not_PRX_III	4B	0	0.117361	0.472721	0.248268
BRADI1G77270.1	not_PRX_III	1	Traes_4BL_4E3CBDE04.1	not_PRX_III	4B	2e-150	0.054844	0.422781	0.129722
BRADI1G77280.1	not_PRX_III	1	Traes_4BL_A865B4580.2	not_PRX_III	4B	0	0.0942404	0.283873	0.331981
BRADI1G77440.1	not_PRX_III	1	Traes_4BL_02A0E48EF.2	not_PRX_III	4B	0	0.0674754	0.338419	0.199384
BRADI1G77450.1	not_PRX_III	1	Traes_4BL_4E798449D.1	not_PRX_III	4B	0	0.0973053	0.354378	0.27458
BRADI1G77510.1	not_PRX_III	1	Traes_4BL_9A9FDF698.1	not_PRX_III	4B	0	0.0961183	0.251591	0.382042
BRADI1G10680.1	not_PRX_III	1	Traes_4BS_D26A780F1.1	not_PRX_III	4B	0	0.133015	0.461567	0.288181
BRADI1G10690.1	not_PRX_III	1	Traes_4BS_85552E6ED.1	not_PRX_III	4B	3e-173	0.222862	0.341465	0.652662
BRADI1G10770.1	not_PRX_III	1	Traes_4BS_EE048CC01.1	not_PRX_III	4B	2e-157	0.1036	0.392811	0.263739
BRADI1G10820.1	not_PRX_III	1	Traes_4BS_6C5D5E806.1	not_PRX_III	4B	0	0.16634	0.468021	0.355412
BRADI1G10890.1	not_PRX_III	1	Traes_4BS_DE9B5B1AB.1	not_PRX_III	4B	0	0.151491	0.469911	0.322382
BRADI1G10910.1	not_PRX_III	1	Traes_4BS_F4FF740B9.1	not_PRX_III	4B	1e-120	0.159651	0.279385	0.571437
BRADI1G11200.1	not_PRX_III	1	Traes_4BS_1281828D6.2	not_PRX_III	4B	4e-179	0.131103	0.329822	0.397496
BRADI1G11380.1	not_PRX_III	1	Traes_4BS_5E12F0B27.1	not_PRX_III	4B	0	0.0520529	0.319843	0.162745
BRADI1G11440.1	not_PRX_III	1	Traes_4BS_48D46342F.1	not_PRX_III	4B	0	0.0264885	0.284073	0.0932454
BRADI1G11450.1	not_PRX_III	1	Traes_4BS_A4FF7F3EA.1	not_PRX_III	4B	0	0.041751	0.33476	0.124719
BRADI1G11640.1	not_PRX_III	1	Traes_4BS_99FE51365.2	not_PRX_III	4B	0	0.0724154	0.385912	0.187648
BRADI1G11700.1	not_PRX_III	1	Traes_4BS_22D23DFCB.1	not_PRX_III	4B	9e-128	0.00750006	0.329525	0.0227602
BRADI1G64680.1	not_PRX_III	1	Traes_4BL_4D49C13C4.1	not_PRX_III	4B	0	0.125847	0.39014	0.322569
BRADI1G64830.1	not_PRX_III	1	Traes_4BL_03CB37600.1	not_PRX_III	4B	0	0.0277051	0.196557	0.140952
BRADI1G65157.1	not_PRX_III	1	Traes_4BL_DA1F08EC1.1	not_PRX_III	4B	1e-115	0.0378537	0.177925	0.212751
BRADI1G65197.1	not_PRX_III	1	Traes_4BL_D2BEA94FF.1	not_PRX_III	4B	0	0.069176	0.308676	0.224105
BRADI1G65350.1	not_PRX_III	1	Traes_4BL_39B08F4B9.2	not_PRX_III	4B	0	0.0872716	0.370651	0.235455
BRADI1G65450.1	not_PRX_III	1	Traes_4BL_BCDAD2FF0.2	not_PRX_III	4B	0	0.0885894	0.306449	0.289084
BRADI1G65480.1	not_PRX_III	1	Traes_4BL_0F8D63879.2	not_PRX_III	4B	0	0.0669132	0.379452	0.176342
BRADI1G65520.1	not_PRX_III	1	Traes_4BL_9D54CA527.1	not_PRX_III	4B	0	0.0592035	0.428203	0.13826
BRADI1G65637.1	not_PRX_III	1	Traes_4BL_1A6408F51.1	not_PRX_III	4B	3e-170	0.152862	0.33041	0.462643
BRADI1G65800.1	not_PRX_III	1	Traes_4BL_7FC3E7CA8.1	not_PRX_III	4B	4e-124	0.13903	0.284434	0.488795
BRADI1G66050.1	not_PRX_III	1	Traes_4BL_D62C8D3DE.1	not_PRX_III	4B	2e-117	0.0785165	0.259879	0.302127
BRADI1G70960.1	not_PRX_III	1	Traes_4BL_03EF0DD06.2	not_PRX_III	4B	2e-154	0.121139	0.359761	0.336722
BRADI1G71000.1	not_PRX_III	1	Traes_4BL_DFEFB5034.2	not_PRX_III	4B	4e-172	0.0380589	0.19611	0.194069
BRADI1G71020.1	not_PRX_III	1	Traes_4BL_90C023CF9.1	not_PRX_III	4B	2e-179	0.05329	0.181282	0.293962
BRADI1G71040.1	not_PRX_III	1	Traes_4BL_67F84BACF.2	not_PRX_III	4B	1e-154	0.349399	0.2965	1.17841
BRADI1G71100.1	not_PRX_III	1	Traes_4BL_2F44BF26F.2	not_PRX_III	4B	0	0.0418406	0.257727	0.162344
BRADI1G71110.1	not_PRX_III	1	Traes_4BL_C72FC5141.1	not_PRX_III	4B	3e-134	0.147367	0.44556	0.330746
BRADI1G71290.1	not_PRX_III	1	Traes_4BL_687821A22.1	not_PRX_III	4B	6e-164	0.0304972	0.245174	0.12439
BRADI1G71500.1	not_PRX_III	1	Traes_4BL_04956D80D.2	not_PRX_III	4B	0	0.45853	1.81196	0.253057
BRADI1G71530.1	not_PRX_III	1	Traes_4BL_6E9EBF553.1	not_PRX_III	4B	4e-174	0.30139	0.521691	0.577718
BRADI1G71575.1	not_PRX_III	1	Traes_4BL_1348CA8CC.1	not_PRX_III	4B	1e-130	0.0529897	0.299761	0.176773
BRADI1G71400.1	not_PRX_III	1	Traes_4BL_12E89CEF4.2	not_PRX_III	4B	0	0.127969	0.318335	0.401995
BRADI1G71500.1	not_PRX_III	1	Traes_4BL_ECB2A1411.1	not_PRX_III	4B	0	0.051906	0.351754	0.147564
BRADI1G71730.1	not_PRX_III	1	Traes_4BL_1AEF3DFE6.2	not_PRX_III	4B	0	0.119876	0.32003	0.374577
BRADI1G71930.1	not_PRX_III	1	Traes_4BL_ECD20BE67.1	not_PRX_III	4B	7e-135	0.120289	0.295543	0.407011
BRADI1G72280.1	not_PRX_III	1	Traes_4BL_4A1549677.1	not_PRX_III	4B	0	0.0764093	0.203727	0.375057
BRADI1G72430.1	not_PRX_III	1	Traes_4BL_413C72B37.1	not_PRX_III	4B	0	0.093257	0.31946	0.291921
BRADI1G72500.1	not_PRX_III	1	Traes_4BL_803AC4E24.1	not_PRX_III	4B	0	0.119607	0.401066	0.298223
BRADI1G72680.1	not_PRX_III	1	Traes_4BL_E0ABA8471.1	not_PRX_III	4B	0	0.0503639	0.297591	0.169239
BRADI1G72700.1	not_PRX_III	1	Traes_4BL_978BA806A.1	not_PRX_III	4B	3e-126	0.0664176	0.342504	0.193918
BRADI1G72750.1	not_PRX_III	1	Traes_4BL_C4F01C9AB.1	not_PRX_III	4B	0	0.0596008	0.316608	0.188248
BRADI1G72890.1	not_PRX_III	1	Traes_4BL_5D316DD23.1	not_PRX_III	4B	0	0.167841	0.341024	0.492169
BRADI1G11280.1	not_PRX_III	1	Traes_4BS_9EF72B0BA.1	not_PRX_III	4B	2e-143	0.0308062	0.312222	0.0986677
BRADI1G11290.1	not_PRX_III	1	Traes_4BS_F7F9DE1D4.2	not_PRX_III	4B	0	0.00335853	0.348012	0.00965061
BRADI1G11340.1	not_PRX_III	1	Traes_4BS_6F5D015E1.1	not_PRX_III	4B	0	0.0659998	0.35968	0.183496
BRADI1G11390.1	not_PRX_III	1	Traes_4BS_4FA650E55.1	not_PRX_III	4B	1e-140	0.100275	0.317711	0.315617
BRADI1G11397.1	not_PRX_III	1	Traes_4BS_85441D6F7.1	not_PRX_III	4B	0	0.0920441	0.400112	0.230046
BRADI1G11410.1	not_PRX_III	1	Traes_4BS_D6B31E676.2	not_PRX_III	4B	3e-113	0.0320741	0.226862	0.141381
BRADI1G11525.1	not_PRX_III	1	Traes_4BS_59F3F68D1.1	not_PRX_III	4B	1e-173	0.120047	0.376069	0.319217
BRADI1G11530.1	not_PRX_III	1	Traes_4BS_30AB4C61D.2	not_PRX_III	4B	0	0.0421214	0.452937	0.0929962
BRADI1G11620.1	not_PRX_III	1	Traes_4BS_6BF4D4096.1	not_PRX_III	4B	1e-163	0.0741344	0.293255	0.252798
BRADI1G78040.4	not_PRX_III	1	Traes_4BL_A68D2FA1B.1	not_PRX_III	4B	0	0.01909	0.238309	0.080106
BRADI1G78130.1	not_PRX_III	1	Traes_4BL_CB4A045D1.2	not_PRX_III	4B	0	0.128132	0.36881	0.34742
BRADI1G78190.1	not_PRX_III	1	Traes_4BL_29FC61126.1	not_PRX_III	4B	0	0.121689	0.638096	0.190706
BRADI1G78290.1	not_PRX_III	1	Traes_4BL_133E8FFC2.1	not_PRX_III	4B	7e-143	0.373305	0.678354	0.55031
BRADI1G78370.1	not_PRX_III	1	Traes_4BL_9CEB6088F.1	not_PRX_III	4B	0	0.142012	0.388979	0.36509
BRADI1G78430.1	not_PRX_III	1	Traes_4BL_9BBBB873C.1	not_PRX_III	4B	1e-174	0.152521	0.303484	0.502565
BRADI1G78470.1	not_PRX_III	1	Traes_4BL_664DEFDB8.1	not_PRX_III	4B	0	0.0513176	0.325911	0.157459
BRADI1G78480.1	not_PRX_III	1	Traes_4BL_AD258E8D0.2	not_PRX_III	4B	0	0.0346669	0.374653	0.0925307
BRADI1G78487.1	not_PRX_III	1	Traes_4BL_1308F76BA.1	not_PRX_III	4B	0	0.156763	0.561505	0.279184
BRADI1G78710.1	not_PRX_III	1	Traes_4BL_905DAC1D8.1	not_PRX_III	4B	9e-152	0.207843	0.779269	0.266715
BRADI1G68290.1	not_PRX_III	1	Traes_4BL_77628434D.2	not_PRX_III	4B	0	0.045549	0.342557	0.132968
BRADI1G68650.1	not_PRX_III	1	Traes_4BL_4960EB1CC.1	not_PRX_III	4B	0	0.201213	0.492139	0.408853
BRADI1G68670.1	not_PRX_III	1	Traes_4BL_8E6854176.1	not_PRX_III	4B	0	0.0644537	0.325465	0.198036
BRADI1G68820.1	not_PRX_III	1	Traes_4BL_7D2409065.2	not_PRX_III	4B	0	0.318333	1.22578	0.259699
BRADI1G68870.1	not_PRX_III	1	Traes_4BL_D17F6E2C5.1	not_PRX_III	4B	0	0.0823302	0.301439	0.273124
BRADI1G69130.1	not_PRX_III	1	Traes_4BL_8C0AF2A56.1	not_PRX_III	4B	3e-137	0.0376046	0.331661	0.113383
BRADI1G69140.1	not_PRX_III	1	Traes_4BL_727DD93ED.1	not_PRX_III	4B	0	0.0585189	0.329232	0.177744
BRADI1G69360.2	not_PRX_III	1	Traes_4BL_D21F11A2E.1	not_PRX_III	4B	0	0.0675207	0.325727	0.207292
BRADI1G69520.1	not_PRX_III	1	Traes_4BL_43DBB710B.1	not_PRX_III	4B	0	0.0315869	0.303004	0.104246
BRADI1G69690.1	not_PRX_III	1	Traes_4BL_22938FE65.2	not_PRX_III	4B	0	0.207018	0.28088	0.737032
BRADI1G71220.1	not_PRX_III	1	Traes_4BL_4442166E1.1	not_PRX_III	4B	0	0.155309	0.292413	0.531129
BRADI1G71300.1	not_PRX_III	1	Traes_4BL_E10E27E27.1	not_PRX_III	4B	0	0.0478327	0.286694	0.166842
BRADI1G71517.1	not_PRX_III	1	Traes_4BL_2D34597CF.1	not_PRX_III	4B	7e-101	0.0305697	0.271241	0.112703
BRADI1G71780.1	not_PRX_III	1	Traes_4BL_8E9618E24.1	not_PRX_III	4B	8e-141	0.0478546	0.421309	0.113586
BRADI1G71800.2	not_PRX_III	1	Traes_4BL_E8455EAE4.1	not_PRX_III	4B	0	0.0186421	0.275898	0.0675687
BRADI1G72030.1	not_PRX_III	1	Traes_4BL_B84ED7C6C.1	not_PRX_III	4B	1e-169	0.153736	0.415646	0.369873
BRADI1G72200.1	not_PRX_III	1	Traes_4BL_2AE2D5F9C.1	not_PRX_III	4B	0	0.13911	0.398717	0.348894
BRADI1G72500.1	not_PRX_III	1	Traes_4BL_732210384.1	not_PRX_III	4B	0	0.114187	0.388046	0.294261
BRADI1G72510.4	not_PRX_III	1	Traes_4BL_8FCA8CED0.2	not_PRX_III	4B	0	0.0634603	0.427768	0.148352
BRADI1G72650.1	not_PRX_III	1	Traes_4BL_906CE3FD5.2	not_PRX_III	4B	2e-167	0.0700324	0.198114	0.353496
BRADI1G65530.1	not_PRX_III	1	Traes_4BL_69CCE3A33.1	not_PRX_III	4B	0	0.0952148	0.267118	0.356452
BRADI1G65670.1	not_PRX_III	1	Traes_4BL_A338A98AF.1	not_PRX_III	4B	4e-115	0.186255	0.172893	1.07729
BRADI1G65767.1	not_PRX_III	1	Traes_4BL_9E3F7A2E4.2	not_PRX_III	4B	8e-114	0.102836	0.375409	0.27393
BRADI1G65800.1	not_PRX_III	1	Traes_4BL_7A3CDCBF0.1	not_PRX_III	4B	0	0.0290359	0.180162	0.161166
BRADI1G65860.1	not_PRX_III	1	Traes_4BL_821C2037B.1	not_PRX_III	4B	0	0.0522081	0.188556	0.276884
BRADI1G65870.1	not_PRX_III	1	Traes_4BL_E74923982.1	not_PRX_III	4B	0	0.0308594	0.393164	0.0784899
BRADI1G65880.1	not_PRX_III	1	Traes_4BL_E72E34754.1	not_PRX_III	4B	3e-112	0.137561	0.315732	0.43569
BRADI1G66020.3	not_PRX_III	1	Traes_4BL_47A020E26.1	not_PRX_III	4B	2e-154	0.0841361	0.286547	0.29362
BRADI1G66490.1	not_PRX_III	1	Traes_4BL_09F303BBB.2	not_PRX_III	4B	0	0.0443516	0.37624	0.117881
BRADI1G66710.1	not_PRX_III	1	Traes_4BL_72AC318FB.2	not_PRX_III	4B	0	0.0309937	0.267551	0.115842
BRADI1G66960.1	not_PRX_III	1	Traes_4BL_DA589CFD7.1	not_PRX_III	4B	0	0.0520498	0.336037	0.154893
BRADI1G67280.1	not_PRX_III	1	Traes_4BL_287CE7BD0.1	not_PRX_III	4B	0	0.025576	0.447423	0.057163
BRADI1G67410.1	not_PRX_III	1	Traes_4BL_810660334.1	not_PRX_III	4B	3e-129	0.0768888	0.247642	0.310484
BRADI1G67620.1	not_PRX_III	1	Traes_4BL_379252EE1.1	not_PRX_III	4B	3e-107	0.325659	0.362159	0.899216
BRADI1G67700.1	not_PRX_III	1	Traes_4BL_CF4451CAA.1	not_PRX_III	4B	0	0.0229706	0.226175	0.101561
BRADI1G67950.1	not_PRX_III	1	Traes_4BL_16A868FF7.2	not_PRX_III	4B	0	0.20543	0.512596	0.400764
BRADI1G67960.1	not_PRX_III	1	Traes_4BL_52E0F4F0C.1	not_PRX_III	4B	0	0.0415543	0.336777	0.123388
BRADI1G68110.1	not_PRX_III	1	Traes_4BL_9A1B33559.1	not_PRX_III	4B	0	0.0631912	0.331801	0.190449
BRADI1G68880.1	not_PRX_III	1	Traes_4BL_78CC02DD7.1	not_PRX_III	4B	2e-163	0.0467763	0.44084	0.106107
BRADI1G69090.1	not_PRX_III	1	Traes_4BL_4DA2B483C.1	not_PRX_III	4B	5e-122	0.102176	0.358632	0.284904
BRADI1G69380.1	not_PRX_III	1	Traes_4BL_548128927.2	not_PRX_III	4B	0	0.120919	0.314154	0.384905
BRADI1G69564.1	not_PRX_III	1	Traes_4BL_21A5A877F.1	not_PRX_III	4B	0	0.177953	0.265253	0.670881
BRADI1G69800.1	not_PRX_III	1	Traes_4BL_1993490EC.1	not_PRX_III	4B	5e-148	0.165738	0.248408	0.667202
BRADI1G69810.1	not_PRX_III	1	Traes_4BL_2AC3F6224.1	not_PRX_III	4B	3e-146	0.10112	0.189114	0.534703
BRADI1G70040.1	not_PRX_III	1	Traes_4BL_B5CAC8536.1	not_PRX_III	4B	0	0.0513107	0.397062	0.129226
BRADI1G70180.1	not_PRX_III	1	Traes_4BL_F8C1990BA.1	not_PRX_III	4B	0	0.0612337	0.353962	0.172995
BRADI1G70637.1	not_PRX_III	1	Traes_4BL_65A10E831.1	not_PRX_III	4B	3e-146	0.119802	0.217292	0.55134
BRADI1G70810.1	not_PRX_III	1	Traes_4BL_519DFB621.1	not_PRX_III	4B	1e-121	0.049622	0.11248	0.441163
BRADI1G71340.1	not_PRX_III	1	Traes_4BL_C1268D9B0.1	not_PRX_III	4B	0	0.0142522	0.266795	0.05342
BRADI1G71600.2	not_PRX_III	1	Traes_4BL_34CD3F498.1	not_PRX_III	4B	0	0.0197515	0.254062	0.0777428
BRADI1G71880.1	not_PRX_III	1	Traes_4BL_9254C78FD.2	not_PRX_III	4B	0	0.0914296	0.337884	0.270595
BRADI1G72000.1	not_PRX_III	1	Traes_4BL_0505D3FAF.1	not_PRX_III	4B	5e-109	0.210454	0.451612	0.466006
BRADI1G72086.1	not_PRX_III	1	Traes_4BL_3C5676CA4.1	not_PRX_III	4B	0	0.0647043	0.25561	0.253137
BRADI1G72092.1	not_PRX_III	1	Traes_4BL_D02203398.2	not_PRX_III	4B	0	0.135948	0.298836	0.454927
BRADI1G72280.1	not_PRX_III	1	Traes_4BL_94FF9CD9B.1	not_PRX_III	4B	0	0.1394	0.172683	0.807264
BRADI1G72370.1	not_PRX_III	1	Traes_4BL_5DC1FA83D.4	not_PRX_III	4B	0	0.168685	0.335529	0.502744
BRADI1G69610.1	not_PRX_III	1	Traes_4BL_EF3CAD357.1	not_PRX_III	4B	0	0.0743387	0.215136	0.345542
BRADI1G69770.1	not_PRX_III	1	Traes_4BL_06F78B23C.1	not_PRX_III	4B	0	0.0491244	0.447424	0.109794
BRADI1G69780.1	not_PRX_III	1	Traes_4BL_76D46636D.1	not_PRX_III	4B	3e-164	0.073868	0.128353	0.575505
BRADI1G69980.1	not_PRX_III	1	Traes_4BL_E5F9242FF.1	not_PRX_III	4B	0	0.0783198	0.201695	0.388308
BRADI1G70080.2	not_PRX_III	1	Traes_4BL_3D638E238.2	not_PRX_III	4B	0	0.0861047	0.341834	0.251891
BRADI1G70290.1	not_PRX_III	1	Traes_4BL_6E472BE39.1	not_PRX_III	4B	0	0.0218102	0.26647	0.0818485
BRADI1G70407.1	not_PRX_III	1	Traes_4BL_8BAAD8EF8.1	not_PRX_III	4B	0	0.0945389	0.272027	0.347535
BRADI1G66317.1	not_PRX_III	1	Traes_4BL_BABB18F2E.1	not_PRX_III	4B	0	0.0947796	0.310473	0.305275
BRADI1G66470.1	not_PRX_III	1	Traes_4BL_C5C364B65.2	not_PRX_III	4B	0	0.242695	0.669811	0.362333
BRADI1G66620.1	not_PRX_III	1	Traes_4BL_C47E856AD.2	not_PRX_III	4B	2e-141	0.115344	0.204645	0.563629
BRADI1G66627.1	not_PRX_III	1	Traes_4BL_4E8C481A4.2	not_PRX_III	4B	0	0.0398067	0.35074	0.113494
BRADI1G66920.1	not_PRX_III	1	Traes_4BL_3403452C0.1	not_PRX_III	4B	2e-122	0.0950506	0.281234	0.337977
BRADI1G67050.2	not_PRX_III	1	Traes_4BL_0A95206D6.1	not_PRX_III	4B	0	0.0626142	0.467375	0.13397
BRADI1G67140.1	not_PRX_III	1	Traes_4BL_3791C8582.1	not_PRX_III	4B	0	0.0281087	0.193731	0.145092
BRADI1G12820.1	not_PRX_III	1	Traes_4BS_5FEDA4D70.1	not_PRX_III	4B	0	0.0157348	0.399163	0.0394196
BRADI1G12890.1	not_PRX_III	1	Traes_4BS_C7227F9B7.1	not_PRX_III	4B	2e-140	0.0217841	0.360486	0.0604298
BRADI1G12920.1	not_PRX_III	1	Traes_4BS_9765C2234.2	not_PRX_III	4B	0	0.0274617	0.412189	0.0666242
BRADI1G12980.1	not_PRX_III	1	Traes_4BS_10F2C0427.2	not_PRX_III	4B	6e-136	0.106133	0.357397	0.296961
BRADI1G13047.1	not_PRX_III	1	Traes_4BS_5A606CB40.2	not_PRX_III	4B	0	0.0263945	0.477964	0.0552229
BRADI1G13090.1	not_PRX_III	1	Traes_4BS_0BDB0D05C.2	not_PRX_III	4B	0	0.022233	0.210435	0.105652
BRADI1G09530.1	not_PRX_III	1	Traes_4BS_F133A4360.1	not_PRX_III	4B	0	0.0755999	0.432922	0.174627
BRADI1G09820.1	not_PRX_III	1	Traes_4BS_9CD2C737F.2	not_PRX_III	4B	1e-173	0.200818	0.585315	0.343093
BRADI1G09990.1	not_PRX_III	1	Traes_4BS_ACFFEDC35.1	not_PRX_III	4B	0	0.0462242	0.253748	0.182166
BRADI1G10070.1	not_PRX_III	1	Traes_4BS_A53F8B91F.4	not_PRX_III	4B	0	0.0749204	0.352866	0.21232
BRADI1G10330.1	not_PRX_III	1	Traes_4BS_DCA6E2BE0.2	not_PRX_III	4B	0	0.0685894	0.431207	0.159064
BRADI1G10440.1	not_PRX_III	1	Traes_4BS_973D1B453.1	not_PRX_III	4B	0	0.113239	0.284303	0.398304
BRADI1G10447.1	not_PRX_III	1	Traes_4BS_95683BBEB.1	not_PRX_III	4B	0	0.0367678	0.275596	0.133412
BRADI1G72927.2	not_PRX_III	1	Traes_4BL_14E0D4AEE.1	not_PRX_III	4B	0	0.0431774	0.23887	0.180757
BRADI1G73170.1	not_PRX_III	1	Traes_4BL_94A4E52E6.1	not_PRX_III	4B	0	0.10044	0.363512	0.276305
BRADI1G73802.1	not_PRX_III	1	Traes_4BL_E3EC59A72.1	not_PRX_III	4B	0	0.0439046	0.327193	0.134186
BRADI1G73877.1	not_PRX_III	1	Traes_4BL_031666EE1.1	not_PRX_III	4B	0	0.0773976	0.348012	0.222399
BRADI1G74257.1	not_PRX_III	1	Traes_4BL_27D846909.1	not_PRX_III	4B	2e-111	0.210828	0.226134	0.932313
BRADI1G74420.1	not_PRX_III	1	Traes_4BL_B11961C94.1	not_PRX_III	4B	0	0.479744	1.84433	0.260118
BRADI1G74510.1	not_PRX_III	1	Traes_4BL_55C73D353.1	not_PRX_III	4B	5e-109	0.174707	0.587966	0.297138
BRADI1G64160.1	not_PRX_III	1	Traes_4BL_0E222AAF2.1	not_PRX_III	4B	2e-120	0.100596	0.332307	0.30272
BRADI1G64310.1	not_PRX_III	1	Traes_4BL_F0CA5C659.1	not_PRX_III	4B	0	0.0335948	0.205085	0.163809
BRADI1G64360.1	not_PRX_III	1	Traes_4BL_94E5E213F.1	not_PRX_III	4B	0	0.0745817	0.160128	0.465764
BRADI1G64370.1	not_PRX_III	1	Traes_4BL_F79F81A2F.1	not_PRX_III	4B	0	0.0652368	0.299359	0.217922
BRADI1G64380.1	not_PRX_III	1	Traes_4BL_ABC469DEE.1	not_PRX_III	4B	0	0.18481	0.310109	0.595952
BRADI1G64460.1	not_PRX_III	1	Traes_4BL_693C5364D.2	not_PRX_III	4B	0	0.101973	0.303328	0.336179
BRADI1G14620.1	not_PRX_III	1	Traes_4BS_6067314D4.2	not_PRX_III	4B	0	0.100977	0.310276	0.325441
BRADI1G14630.1	not_PRX_III	1	Traes_4BS_E94608B81.1	not_PRX_III	4B	0	0.0716749	0.391017	0.183304
BRADI1G14660.1	not_PRX_III	1	Traes_4BS_06DC8C269.2	not_PRX_III	4B	0	0.0847501	0.343931	0.246416
BRADI1G14700.2	not_PRX_III	1	Traes_4BS_14908BC86.1	not_PRX_III	4B	0	0.0952194	0.459911	0.207039
BRADI1G14790.1	not_PRX_III	1	Traes_4BS_04E1530B3.2	not_PRX_III	4B	3e-127	0.14449	0.370203	0.390299
BRADI1G14850.1	not_PRX_III	1	Traes_4BS_9D4398CB8.2	not_PRX_III	4B	0	0.0195915	0.252176	0.0776899
BRADI1G65130.1	not_PRX_III	1	Traes_4BL_E43C1BB11.1	not_PRX_III	4B	3e-111	0.0868243	0.273863	0.317035
BRADI1G65180.1	not_PRX_III	1	Traes_4BL_0089921FA.3	not_PRX_III	4B	7e-125	0.0689564	0.230916	0.298621
BRADI1G65390.1	not_PRX_III	1	Traes_4BL_781434AE0.1	not_PRX_III	4B	0	0.0583988	0.274038	0.213105
BRADI1G65540.1	not_PRX_III	1	Traes_4BL_CE89EFA19.1	not_PRX_III	4B	0	0.0550177	0.225841	0.243613
BRADI1G65680.1	not_PRX_III	1	Traes_4BL_6741FD1C0.1	not_PRX_III	4B	0	0.0793294	0.289554	0.273971
BRADI1G65750.1	not_PRX_III	1	Traes_4BL_E4BFEC7C3.1	not_PRX_III	4B	3e-170	0.180719	0.317842	0.568581
BRADI1G76640.1	not_PRX_III	1	Traes_4BL_723A7E539.2	not_PRX_III	4B	0	0.0584173	0.234134	0.249504
BRADI1G76792.1	not_PRX_III	1	Traes_4BL_82CFDB59B.1	not_PRX_III	4B	0	0.0688155	0.287194	0.239613
BRADI1G76800.1	not_PRX_III	1	Traes_4BL_E12FA6C4D.1	not_PRX_III	4B	2e-127	0.033113	0.166159	0.199285
BRADI1G76830.1	not_PRX_III	1	Traes_4BL_718342997.1	not_PRX_III	4B	0	0.0688044	0.282853	0.243252
BRADI1G76840.1	not_PRX_III	1	Traes_4BL_1EC693E2D.1	not_PRX_III	4B	2e-157	0.0678032	0.257085	0.263738
BRADI1G77080.1	not_PRX_III	1	Traes_4BL_68C7E05FD.1	not_PRX_III	4B	0	0.0840751	0.249802	0.336567
BRADI1G78120.1	not_PRX_III	1	Traes_4BL_507C53073.1	not_PRX_III	4B	1e-101	0.208074	0.470923	0.441842
BRADI1G78450.1	not_PRX_III	1	Traes_4BL_4628B00BD.2	not_PRX_III	4B	8e-151	0.113829	0.375564	0.303087
BRADI1G78520.1	not_PRX_III	1	Traes_4BL_EB140DB83.2	not_PRX_III	4B	0	0.10146	0.700262	0.144889
BRADI1G78550.1	not_PRX_III	1	Traes_4BL_FC0FBFF7E.1	not_PRX_III	4B	0	0.0980669	0.320508	0.305973
BRADI1G78560.1	not_PRX_III	1	Traes_4BL_D24EDABCB.2	not_PRX_III	4B	0	0.106944	0.381261	0.280501
BRADI1G78650.1	not_PRX_III	1	Traes_4BL_FBCD190E5.2	not_PRX_III	4B	3e-137	0.191315	0.93148	0.205388
BRADI1G09615.1	not_PRX_III	1	Traes_4BS_3DB087DC8.2	not_PRX_III	4B	0	0.110394	0.369092	0.299096
BRADI1G09650.1	not_PRX_III	1	Traes_4BS_D5227ED8B.3	not_PRX_III	4B	0	0.162079	0.859656	0.18854
BRADI1G09960.1	not_PRX_III	1	Traes_4BS_9B385BB1C.2	not_PRX_III	4B	0	0.0856197	0.349586	0.244917
BRADI1G09970.1	not_PRX_III	1	Traes_4BS_52C75BE9C.1	not_PRX_III	4B	0	0.0612052	0.282545	0.216621
BRADI1G10000.1	not_PRX_III	1	Traes_4BS_09FC3738D.1	not_PRX_III	4B	1e-138	0.0739064	0.33088	0.223363
BRADI1G10150.1	not_PRX_III	1	Traes_4BS_4D39BDA53.1	not_PRX_III	4B	0	0.00378311	0.332698	0.011371
BRADI1G10340.1	not_PRX_III	1	Traes_4BS_5D060446C.1	not_PRX_III	4B	0	0.0934386	0.318299	0.293556
BRADI1G10360.1	not_PRX_III	1	Traes_4BS_7CB794B52.1	not_PRX_III	4B	0	0.0985571	0.46413	0.212348
BRADI1G10490.1	not_PRX_III	1	Traes_4BS_15871AAF4.1	not_PRX_III	4B	0	0.045792	0.486688	0.094089
BRADI1G10510.1	not_PRX_III	1	Traes_4BS_CCF46C1E8.1	not_PRX_III	4B	0	0.137739	0.428854	0.32118
BRADI1G10540.1	not_PRX_III	1	Traes_4BS_087DBE7F9.1	not_PRX_III	4B	5e-161	0.0771721	0.288332	0.26765
BRADI1G10560.1	not_PRX_III	1	Traes_4BS_D5F2D16F0.1	not_PRX_III	4B	0	0.0597815	0.254183	0.23519
BRADI1G10630.1	not_PRX_III	1	Traes_4BS_E159CEEDF.1	not_PRX_III	4B	0	0.00230903	0.203683	0.0113363
BRADI1G10697.1	not_PRX_III	1	Traes_4BS_9953453B0.1	not_PRX_III	4B	0	0.0374293	0.284141	0.131728
BRADI1G10710.1	not_PRX_III	1	Traes_4BS_65C232BF0.1	not_PRX_III	4B	0	0.059788	0.342903	0.174358
BRADI1G10770.1	not_PRX_III	1	Traes_4BS_84D913A2E.1	not_PRX_III	4B	2e-117	0.255658	0.529318	0.482995
BRADI1G10810.1	not_PRX_III	1	Traes_4BS_2BE54A743.1	not_PRX_III	4B	8e-154	0.0675954	0.250095	0.270279
BRADI1G10970.1	not_PRX_III	1	Traes_4BS_9E1C15FB7.2	not_PRX_III	4B	0	0.0624698	0.30671	0.203677
BRADI1G11300.1	not_PRX_III	1	Traes_4BS_D159CAB31.1	not_PRX_III	4B	0	0.0396321	0.304799	0.130027
BRADI1G11550.2	not_PRX_III	1	Traes_4BS_6898F84E3.1	not_PRX_III	4B	4e-111	0.137655	0.222664	0.618216
BRADI1G11580.1	not_PRX_III	1	Traes_4BS_90B1466AD.2	not_PRX_III	4B	8e-146	0.105174	0.211622	0.496988
BRADI1G11600.1	not_PRX_III	1	Traes_4BS_C6D5E25DA.1	not_PRX_III	4B	0	0.0929777	0.322465	0.288334
BRADI1G11630.1	not_PRX_III	1	Traes_4BS_A3D28FB0E.1	not_PRX_III	4B	0	0.125513	0.5314	0.236193
BRADI1G11720.1	not_PRX_III	1	Traes_4BS_F9FAB29F0.1	not_PRX_III	4B	0	0.0289616	0.68431	0.0423223
BRADI1G11730.1	not_PRX_III	1	Traes_4BS_467F3D8E0.1	not_PRX_III	4B	0	0.103533	0.423675	0.244368
BRADI1G11920.1	not_PRX_III	1	Traes_4BS_40CFAA1A8.1	not_PRX_III	4B	1e-142	0.0725609	0.408073	0.177814
BRADI1G12067.1	not_PRX_III	1	Traes_4BS_B30C03EC6.3	not_PRX_III	4B	0	0.105552	0.379173	0.278374
BRADI1G12110.1	not_PRX_III	1	Traes_4BS_248F16BFF.2	not_PRX_III	4B	3e-114	0.147524	0.205266	0.7187
BRADI1G12140.1	not_PRX_III	1	Traes_4BS_77F5E1A28.2	not_PRX_III	4B	0	0.0179567	0.254669	0.07051
BRADI1G12180.1	not_PRX_III	1	Traes_4BS_2492CBE70.1	not_PRX_III	4B	0	0.0340989	0.352161	0.0968277
BRADI1G12190.1	not_PRX_III	1	Traes_4BS_9940A14C1.2	not_PRX_III	4B	0	0.34384	0.745399	0.461283
BRADI1G12217.1	not_PRX_III	1	Traes_4BS_D62B1A3EA.2	not_PRX_III	4B	0	0.162834	0.120619	1.34998
BRADI1G12290.1	not_PRX_III	1	Traes_4BS_CFBE34E84.1	not_PRX_III	4B	0	0.0878457	0.287479	0.305573
BRADI1G12340.2	not_PRX_III	1	Traes_4BS_94CA610E9.2	not_PRX_III	4B	0	0.141923	0.307074	0.462177
BRADI1G12430.1	not_PRX_III	1	Traes_4BS_0CBFE3380.2	not_PRX_III	4B	0	0.230212	0.755043	0.3049
BRADI1G12530.1	not_PRX_III	1	Traes_4BS_C7DFDD9E2.2	not_PRX_III	4B	1e-127	0.469112	0.704987	0.66542
BRADI1G12550.1	not_PRX_III	1	Traes_4BS_E79CB87B7.2	not_PRX_III	4B	0	0.0218595	0.367873	0.0594212
BRADI1G12570.1	not_PRX_III	1	Traes_4BS_37569EA13.1	not_PRX_III	4B	6e-127	0.0388193	0.54452	0.071291
BRADI1G12860.1	not_PRX_III	1	Traes_4BS_6527BBD54.1	not_PRX_III	4B	0	0.0927105	0.327709	0.282905
BRADI1G12900.1	not_PRX_III	1	Traes_4BS_BA032E4A1.1	not_PRX_III	4B	1e-133	0.213287	0.3286	0.649076
BRADI1G12940.1	not_PRX_III	1	Traes_4BS_4D478F6B3.2	not_PRX_III	4B	1e-113	0.177324	0.566867	0.312815
BRADI1G12960.1	not_PRX_III	1	Traes_4BS_3A7700C4B.1	not_PRX_III	4B	9e-140	0.1458	0.328926	0.443262
BRADI1G13070.1	not_PRX_III	1	Traes_4BS_3EF8C6FA9.1	not_PRX_III	4B	4e-101	0.142922	0.231566	0.617195
BRADI1G13320.1	not_PRX_III	1	Traes_4BS_46DEEBE46.1	not_PRX_III	4B	2e-137	0.0507158	0.234929	0.215877
BRADI1G13430.1	not_PRX_III	1	Traes_4BS_56252C30D.1	not_PRX_III	4B	0	0.0929895	0.389161	0.238949
BRADI1G11210.1	not_PRX_III	1	Traes_4BS_F43E5EF66.1	not_PRX_III	4B	0	0.125441	0.315401	0.397719
BRADI1G11310.1	not_PRX_III	1	Traes_4BS_46930D906.1	not_PRX_III	4B	3e-109	0.17089	0.216474	0.789426
BRADI1G11317.2	not_PRX_III	1	Traes_4BS_70617473F.1	not_PRX_III	4B	0	0.0300522	0.268958	0.111736
BRADI1G11500.1	not_PRX_III	1	Traes_4BS_FBA6F6E08.1	not_PRX_III	4B	0	0.00918707	0.346481	0.0265154
BRADI1G11520.2	not_PRX_III	1	Traes_4BS_EC229E33E.1	not_PRX_III	4B	0	0.0223009	0.315403	0.0707058
BRADI1G11740.1	not_PRX_III	1	Traes_4BS_8F4D6033C.1	not_PRX_III	4B	0	0.0664774	0.369951	0.179692
BRADI1G11920.1	not_PRX_III	1	Traes_4BS_9BDCDFB99.1	not_PRX_III	4B	3e-141	0.0781434	0.592064	0.131985
BRADI1G11960.1	not_PRX_III	1	Traes_4BS_F96B8575F.1	not_PRX_III	4B	9e-139	0.102662	0.412329	0.248981
BRADI1G12117.1	not_PRX_III	1	Traes_4BS_6BEA71161.1	not_PRX_III	4B	0	0.055792	0.363887	0.153323
BRADI1G12150.1	not_PRX_III	1	Traes_4BS_4ACC4E236.1	not_PRX_III	4B	8e-114	0.11357	0.18221	0.623292
BRADI1G12157.2	not_PRX_III	1	Traes_4BS_B2497F675.1	not_PRX_III	4B	4e-140	0.137892	0.481166	0.28658
BRADI1G12240.1	not_PRX_III	1	Traes_4BS_7F31CC8A1.1	not_PRX_III	4B	5e-165	0.085541	0.241174	0.354686
BRADI1G12320.1	not_PRX_III	1	Traes_4BS_700271D45.1	not_PRX_III	4B	0	0.180792	0.290255	0.622873
BRADI1G12440.1	not_PRX_III	1	Traes_4BS_E13DEACE7.1	not_PRX_III	4B	0	0.136503	0.412049	0.331279
BRADI1G12470.1	not_PRX_III	1	Traes_4BS_12DCC4C9C.2	not_PRX_III	4B	3e-178	0.068206	0.33974	0.20076
BRADI1G12540.1	not_PRX_III	1	Traes_4BS_5C6D94EBF.2	not_PRX_III	4B	1e-160	0.343417	0.710638	0.483251
BRADI1G12677.1	not_PRX_III	1	Traes_4BS_E0FC47132.1	not_PRX_III	4B	2e-102	0.199711	0.459924	0.434227
BRADI1G12710.1	not_PRX_III	1	Traes_4BS_5AC244927.1	not_PRX_III	4B	0	0.0544177	0.314516	0.173021
BRADI1G12750.1	not_PRX_III	1	Traes_4BS_23B3F9BB5.1	not_PRX_III	4B	0	0.0298495	0.392447	0.0760599
BRADI1G12810.1	not_PRX_III	1	Traes_4BS_4C5D7332F.3	not_PRX_III	4B	8e-151	0.175484	0.286028	0.61352
BRADI1G12910.1	not_PRX_III	1	Traes_4BS_095DC0EB9.1	not_PRX_III	4B	0	0.0279763	0.38135	0.0733612
BRADI1G13310.1	not_PRX_III	1	Traes_4BS_5C62270EA.1	not_PRX_III	4B	0	0.118626	0.392273	0.302408
BRADI1G13440.1	not_PRX_III	1	Traes_4BS_B36D53E8B.1	not_PRX_III	4B	0	0.0589606	0.276643	0.213129
BRADI1G71810.2	not_PRX_III	1	Traes_4BL_A37F6FD08.3	not_PRX_III	4B	0	0.0819201	0.274728	0.298186
BRADI1G71820.1	not_PRX_III	1	Traes_4BL_FE7A22D40.1	not_PRX_III	4B	0	0.058787	0.28058	0.20952
BRADI1G72180.2	not_PRX_III	1	Traes_4BL_D22A2BABC.1	not_PRX_III	4B	3e-179	0.08016	0.232813	0.34431
BRADI1G72330.1	not_PRX_III	1	Traes_4BL_87A0339AD.2	not_PRX_III	4B	5e-130	0.113309	0.355564	0.318675
BRADI1G72337.1	not_PRX_III	1	Traes_4BL_E238BBA90.1	not_PRX_III	4B	6e-141	0.378721	0.262192	1.44444
BRADI1G72400.1	not_PRX_III	1	Traes_4BL_20E1038D7.1	not_PRX_III	4B	0	0.0360348	0.384786	0.0936489
BRADI1G72790.1	not_PRX_III	1	Traes_4BL_6F94B70B9.2	not_PRX_III	4B	0	0.0766167	0.20512	0.373522
BRADI1G73000.1	not_PRX_III	1	Traes_4BL_CBEE1919F.2	not_PRX_III	4B	0	0.0624849	0.348612	0.179239
BRADI1G73110.1	not_PRX_III	1	Traes_4BL_E60B04022.2	not_PRX_III	4B	0	0.0577833	0.190778	0.302883
BRADI1G73220.1	not_PRX_III	1	Traes_4BL_673D64C2B.2	not_PRX_III	4B	0	0.0478886	0.280712	0.170597
BRADI1G73710.1	not_PRX_III	1	Traes_4BL_097D9E8A8.1	not_PRX_III	4B	0	0.0976812	0.359169	0.271964
BRADI1G73740.1	not_PRX_III	1	Traes_4BL_7FD3C9BC1.1	not_PRX_III	4B	0	0.0379606	0.305346	0.12432
BRADI1G73870.1	not_PRX_III	1	Traes_4BL_38075A63C.1	not_PRX_III	4B	0	0.00693647	0.419276	0.0165439
BRADI1G74050.1	not_PRX_III	1	Traes_4BL_E8D63587E.1	not_PRX_III	4B	0	0.0464228	0.342251	0.13564
BRADI1G11480.1	not_PRX_III	1	Traes_4BS_5029E8DEF.1	not_PRX_III	4B	0	0.0362932	0.268514	0.135163
BRADI1G11525.1	not_PRX_III	1	Traes_4BS_EE048CC01.1	not_PRX_III	4B	5e-129	0.251313	0.632701	0.397207
BRADI1G11760.1	not_PRX_III	1	Traes_4BS_382B98EB8.2	not_PRX_III	4B	0	0.0475113	0.333452	0.142483
BRADI1G11876.1	not_PRX_III	1	Traes_4BS_C38774880.1	not_PRX_III	4B	0	0.0586724	0.357119	0.164294
BRADI1G12300.4	not_PRX_III	1	Traes_4BS_165612CC9.1	not_PRX_III	4B	0	0.0294028	0.233196	0.126086
BRADI1G12350.1	not_PRX_III	1	Traes_4BS_32B866B33.1	not_PRX_III	4B	0	0.0795718	0.231674	0.343464
BRADI1G12510.1	not_PRX_III	1	Traes_4BS_5156DD076.2	not_PRX_III	4B	0	0.0875961	0.46528	0.188265
BRADI1G12560.1	not_PRX_III	1	Traes_4BS_D0A3A08A01.3	not_PRX_III	4B	0	0.0868497	0.361086	0.240524
BRADI1G12650.1	not_PRX_III	1	Traes_4BS_AAE1439D4.7	not_PRX_III	4B	0	0.1157	0.546109	0.211863
BRADI1G12660.1	not_PRX_III	1	Traes_4BS_F395A220A.1	not_PRX_III	4B	0	0.0463212	0.450128	0.102907
BRADI1G12727.1	not_PRX_III	1	Traes_4BS_C86F2692E.1	not_PRX_III	4B	0	0.168016	0.466654	0.360045
BRADI1G12880.1	not_PRX_III	1	Traes_4BS_10FFED1FF.2	not_PRX_III	4B	0	0.041642	0.414392	0.100489
BRADI1G13180.1	not_PRX_III	1	Traes_4BS_EC135C403.1	not_PRX_III	4B	0	0.144251	0.383062	0.376575
BRADI1G62615.1	not_PRX_III	1	Traes_4BS_8A5DAED26.2	not_PRX_III	4B	0	0.16126	0.298326	0.540549
BRADI1G62930.1	not_PRX_III	1	Traes_4BL_CE91DFE45.1	not_PRX_III	4B	1e-127	0.025809	0.237811	0.108527
BRADI1G63050.1	not_PRX_III	1	Traes_4BL_75D0DB441.2	not_PRX_III	4B	4e-146	0.117249	0.225322	0.520363
BRADI1G63060.1	PRX_III_subfamily_XVII	1	Traes_4BL_93CCF88F0.2	PRX_III_subfamily_XVII	4B	2e-125	0.313705	0.700086	0.448095
BRADI1G63100.1	not_PRX_III	1	Traes_4BL_0CD383B6E.3	not_PRX_III	4B	0	0.0189955	0.185591	0.102352
BRADI1G63140.1	not_PRX_III	1	Traes_4BL_8DD2CD047.1	not_PRX_III	4B	3e-118	0.166132	0.51085	0.325208
BRADI1G63270.1	not_PRX_III	1	Traes_4BL_6FAF13937.2	not_PRX_III	4B	0	0.133391	0.33139	0.402519
BRADI1G63290.1	not_PRX_III	1	Traes_4BL_148FF45FB.2	not_PRX_III	4B	0	0.0423191	0.31792	0.133113
BRADI1G63320.1	not_PRX_III	1	Traes_4BL_34A24DD0E.2	not_PRX_III	4B	7e-141	0.00494236	0.127795	0.0386742
BRADI1G63460.1	not_PRX_III	1	Traes_4BL_AC29E521A.1	not_PRX_III	4B	0	0.0789823	0.446306	0.176969
BRADI1G63520.1	not_PRX_III	1	Traes_4BL_7DA2E017F.2	not_PRX_III	4B	0	0.0569659	0.23743	0.239927
BRADI1G63560.1	not_PRX_III	1	Traes_4BS_CBBA8D8D1.1	not_PRX_III	4B	0	0.227915	1.40375	0.162361
BRADI1G09840.1	not_PRX_III	1	Traes_4BS_D8C7BD94E.1	not_PRX_III	4B	3e-101	0.141281	0.169868	0.831707
BRADI1G10130.1	not_PRX_III	1	Traes_4BS_A1EB3B55C.1	not_PRX_III	4B	0	0.0706318	0.49103	0.143844
BRADI1G10347.1	not_PRX_III	1	Traes_4BS_3DA553B97.2	not_PRX_III	4B	0	0.178325	0.546431	0.326346
BRADI1G10500.1	not_PRX_III	1	Traes_4BS_C94A8CDA2.1	not_PRX_III	4B	0	0.0612047	0.379815	0.161143
BRADI1G10530.1	not_PRX_III	1	Traes_4BS_02C28E638.1	not_PRX_III	4B	0	0.0426454	0.412975	0.103264
BRADI1G10550.1	not_PRX_III	1	Traes_4BS_8403647F6.1	not_PRX_III	4B	0	0.02718	0.217931	0.124719
BRADI1G10590.1	not_PRX_III	1	Traes_4BS_0B6D526DF.1	not_PRX_III	4B	3e-106	0.0455468	0.232616	0.195802
BRADI1G10770.1	not_PRX_III	1	Traes_4BS_BDB56BC90.1	not_PRX_III	4B	1e-151	0.134333	0.404503	0.332093
BRADI1G10980.1	not_PRX_III	1	Traes_4BS_CCF617AB0.1	not_PRX_III	4B	2e-113	0.0185433	0.208341	0.0890045
BRADI1G10990.1	not_PRX_III	1	Traes_4BS_0ECAB85C2.1	not_PRX_III	4B	7e-109	0.0358555	0.254516	0.140877
BRADI1G11000.1	not_PRX_III	1	Traes_4BS_F67EA6E49.1	not_PRX_III	4B	1e-126	0.0988393	0.50491	0.195756
BRADI1G75580.1	not_PRX_III	1	Traes_4BL_322D1B278.1	not_PRX_III	4B	0	0.0730694	0.459755	0.158931
BRADI1G75590.1	not_PRX_III	1	Traes_4BL_7091749BF.1	not_PRX_III	4B	0	0.0346768	0.207646	0.167
BRADI1G75707.1	not_PRX_III	1	Traes_4BL_8D705AD7D.1	not_PRX_III	4B	0	0.326042	0.842972	0.386777
BRADI1G75760.1	not_PRX_III	1	Traes_4BL_979083044.2	not_PRX_III	4B	0	0.120363	0.39368	0.305739
BRADI1G75870.1	not_PRX_III	1	Traes_4BL_702B5B838.1	not_PRX_III	4B	0	0.109468	0.364991	0.299918
BRADI1G75910.1	not_PRX_III	1	Traes_4BL_89CE41009.1	not_PRX_III	4B	5e-157	0.136399	0.702803	0.194079
BRADI1G75940.1	not_PRX_III	1	Traes_4BL_B34CB245B.2	not_PRX_III	4B	0	0.03499	0.384492	0.0910032
BRADI1G76140.1	not_PRX_III	1	Traes_4BL_58C01D20F.1	not_PRX_III	4B	0	0.0461544	0.279354	0.165219
BRADI1G76362.1	not_PRX_III	1	Traes_4BL_5B2505EEF.2	not_PRX_III	4B	2e-177	0.242346	0.704388	0.344051
BRADI1G77637.1	not_PRX_III	1	Traes_4BL_EA4B13E3E.2	not_PRX_III	4B	0	0.0492591	0.572466	0.0860472
BRADI1G77710.1	not_PRX_III	1	Traes_4BL_80C8C7E8F.1	not_PRX_III	4B	3e-177	0.254903	0.502876	0.50689
BRADI1G77750.1	not_PRX_III	1	Traes_4BL_5935B2B3A.1	not_PRX_III	4B	0	0.0437521	0.487771	0.0896979
BRADI1G77760.1	not_PRX_III	1	Traes_4BL_285799134.2	not_PRX_III	4B	0	0.232011	0.382655	0.606318
BRADI1G78057.1	not_PRX_III	1	Traes_4BL_1E214E5C8.1	not_PRX_III	4B	5e-116	0.153399	0.340989	0.449865
BRADI1G78220.1	not_PRX_III	1	Traes_4BL_DF4B64629.1	not_PRX_III	4B	0	0.095095	0.351579	0.27048
BRADI1G78410.1	not_PRX_III	1	Traes_4BL_5E43759A4.1	not_PRX_III	4B	6e-126	0.11483	0.495635	0.231683
BRADI1G78440.1	not_PRX_III	1	Traes_4BL_F3313D3D9.2	not_PRX_III	4B	0	0.0693833	0.272385	0.254725
BRADI1G78460.1	not_PRX_III	1	Traes_4BL_BA9018251.1	not_PRX_III	4B	7e-174	0.0776902	0.337202	0.230396
BRADI1G74000.1	not_PRX_III	1	Traes_4BL_03D173A64.2	not_PRX_III	4B	0	0.11234	0.249895	0.449548
BRADI1G74170.1	not_PRX_III	1	Traes_4BL_9870DCF30.1	not_PRX_III	4B	0	0.0703607	0.483405	0.145552
BRADI1G74360.1	not_PRX_III	1	Traes_4BL_F435C85BF.1	not_PRX_III	4B	4e-145	0.0158258	0.327417	0.0483352
BRADI1G74400.1	not_PRX_III	1	Traes_4BL_4F2FC2100.1	not_PRX_III	4B	2e-107	0.130157	0.417283	0.311916
BRADI1G74420.1	not_PRX_III	1	Traes_4BL_0C898C5C8.1	not_PRX_III	4B	0	0.0708763	0.302196	0.234537
BRADI1G74430.1	not_PRX_III	1	Traes_4BL_84706BB7B.2	not_PRX_III	4B	0	0.190268	0.479584	0.396734
BRADI1G74700.1	not_PRX_III	1	Traes_4BL_C0B164097.2	not_PRX_III	4B	3e-149	0.113056	0.291642	0.387653
BRADI1G74827.2	not_PRX_III	1	Traes_4BL_45EA5BAB3.1	not_PRX_III	4B	1e-168	0.0594824	0.135327	0.439544
BRADI1G74850.1	not_PRX_III	1	Traes_4BL_647B5514C.1	not_PRX_III	4B	0	0.0861192	0.365216	0.235804
BRADI1G62957.1	not_PRX_III	1	Traes_4BL_D1AA966DE.1	not_PRX_III	4B	0	0.104326	0.191223	0.545573
BRADI1G63020.1	not_PRX_III	1	Traes_4BL_C3267759F.2	not_PRX_III	4B	0	0.0053302	0.266392	0.0200088
BRADI1G63030.1	not_PRX_III	1	Traes_4BL_D3A9ED55E.2	not_PRX_III	4B	5e-171	0.102351	0.24651	0.4152
BRADI1G63380.1	not_PRX_III	1	Traes_4BL_7D82EE2E5.2	not_PRX_III	4B	0	0.0377951	0.338989	0.111494
BRADI1G63390.1	not_PRX_III	1	Traes_4BL_00029A6DB.1	not_PRX_III	4B	3e-129	0.195818	0.290777	0.67343
BRADI1G63433.2	not_PRX_III	1	Traes_4BL_C69F7958D.2	not_PRX_III	4B	0	0.0570004	0.20866	0.273173
BRADI1G63480.1	not_PRX_III	1	Traes_4BL_F727FA1EC1.1	not_PRX_III	4B	2e-111	0.0461591	0.209836	0.219977
BRADI1G75080.1	not_PRX_III	1	Traes_4BL_C7D901639.2	not_PRX_III	4B	5e-134	0.139697	0.124658	1.12064
BRADI1G75140.1	not_PRX_III	1	Traes_4BL_640B28938.1	not_PRX_III	4B	1e-176	0.0410787	0.375557	0.109381
BRADI1G75210.1	not_PRX_III	1	Traes_4BL_38FBC4467.1	not_PRX_III	4B	0	0.109925	0.348897	0.315064
BRADI1G75250.1	not_PRX_III	1	Traes_4BL_AD7DC3185.2	not_PRX_III	4B	0	0.0352813	0.202585	0.174156
BRADI1G75360.1	not_PRX_III	1	Traes_4BL_564006F71.1	not_PRX_III	4B	4e-120	0.0944069	0.326044	0.289553
BRADI1G75450.1	not_PRX_III	1	Traes_4BL_B18E0A4D7.3	not_PRX_III	4B	0	0.0733709	0.222357	0.32997
BRADI1G75460.1	not_PRX_III	1	Traes_4BL_0DC1502C1.1	not_PRX_III	4B	0	0.111044	0.236602	0.469326
BRADI1G75570.1	not_PRX_III	1	Traes_4BL_21CD1442B.1	not_PRX_III	4B	8e-111	0.240904	0.380297	0.633462
BRADI1G62950.1	not_PRX_III	1	Traes_4BL_9302B2EF7.1	not_PRX_III	4B	0	0.126623	0.299136	0.423295
BRADI1G63160.1	not_PRX_III	1	Traes_4BL_9859F0705.1	not_PRX_III	4B	0	0.0426441	0.361294	0.118031
BRADI1G63330.1	not_PRX_III	1	Traes_4BL_F68753702.1	not_PRX_III	4B	0	0.0579874	0.331718	0.174809
BRADI1G63410.1	not_PRX_III	1	Traes_4BL_71DC6F8EA.1	not_PRX_III	4B	0	0.0302635	0.308186	0.0981987
BRADI1G63560.1	not_PRX_III	1	Traes_4BL_41F7BECE5.2	not_PRX_III	4B	0	0.114908	0.316873	0.36263
BRADI1G63822.1	not_PRX_III	1	Traes_4BL_C74A9C0D0.1	not_PRX_III	4B	0	0.0269428	0.416945	0.0646196
BRADI1G63940.1	not_PRX_III	1	Traes_4BL_06364F4BC.2	not_PRX_III	4B	0	0.0534193	0.249302	0.214275
BRADI1G64150.1	not_PRX_III	1	Traes_4BL_0E0F2835C.2	not_PRX_III	4B	0	0.0159362	0.272138	0.0585592
BRADI1G63920.1	not_PRX_III	1	Traes_4BL_77C1A9AA5.3	not_PRX_III	4B	0	0.0772768	0.369431	0.209178
BRADI1G64010.1	not_PRX_III	1	Traes_4BL_A5672448D.1	not_PRX_III	4B	0	0.0365759	0.276131	0.132458
BRADI1G64020.1	not_PRX_III	1	Traes_4BL_53CBCD014.1	not_PRX_III	4B	9e-105	0	0.4576	0
BRADI1G64040.1	not_PRX_III	1	Traes_4BL_FD88F3AC4.1	not_PRX_III	4B	0	0.0229288	0.31494	0.0728036
BRADI1G64110.1	not_PRX_III	1	Traes_4BL_44E2F654C.2	not_PRX_III	4B	1e-117	0.266174	0.435993	0.610499
BRADI1G64267.2	not_PRX_III	1	Traes_4BL_3C28FA35B.2	not_PRX_III	4B	0	0.036732	0.17859	0.205678
BRADI1G64327.1	not_PRX_III	1	Traes_4BL_13B1BC2C1.1	not_PRX_III	4B	0	0.0651663	0.245937	0.264972
BRADI1G71760.1	not_PRX_III	1	Traes_4BL_48CF28892.1	not_PRX_III	4B	0	0.0652236	0.262358	0.248606
BRADI1G72160.1	not_PRX_III	1	Traes_4BL_389DABB9B.1	not_PRX_III	4B	0	0.0787783	0.296165	0.265994
BRADI1G72320.1	not_PRX_III	1	Traes_4BL_CC83B2B88.1	not_PRX_III	4B	3e-163	0.0328037	0.296845	0.110508
BRADI1G72417.1	not_PRX_III	1	Traes_4BL_F140DE329.2	not_PRX_III	4B	0	0.10289	0.247624	0.415509
BRADI1G72490.1	not_PRX_III	1	Traes_4BL_1B956BDC2.1	not_PRX_III	4B	0	0.0298603	0.317205	0.0941359
BRADI1G72560.1	not_PRX_III	1	Traes_4BL_A71648154.1	not_PRX_III	4B	0	0.0300853	0.312895	0.0961515
BRADI1G72950.1	not_PRX_III	1	Traes_4BL_E4AC3BD4E.1	not_PRX_III	4B	4e-121	0.13608	0.398411	0.341558
BRADI1G73700.1	not_PRX_III	1	Traes_4BL_1777B88B6.1	not_PRX_III	4B	8e-116	0.0328889	0.268009	0.122716
BRADI1G76470.1	not_PRX_III	1	Traes_4BL_A9FAA75A9.1	not_PRX_III	4B	2e-169	0.0449793	0.170979	0.263069
BRADI1G76500.1	not_PRX_III	1	Traes_4BL_2ACE03C35.1	not_PRX_III	4B	4e-120	0.155801	0.308464	0.505086
BRADI1G76520.1	not_PRX_III	1	Traes_4BL_674E6B910.1	not_PRX_III	4B	0	0.0419484	0.31814	0.131855
BRADI1G76560.1	not_PRX_III	1	Traes_4BL_46AF42528.1	not_PRX_III	4B	0	0.0855347	0.385574	0.221837
BRADI1G76786.1	not_PRX_III	1	Traes_4BL_FB935AD6C.1	not_PRX_III	4B	0	0.0683137	0.33196	0.205789
BRADI1G76850.1	not_PRX_III	1	Traes_4BL_23840A326.1	not_PRX_III	4B	0	0.109367	0.391308	0.27949
BRADI1G68540.1	not_PRX_III	1	Traes_4BL_E48C704F1.1	not_PRX_III	4B	0	0.0287937	0.339141	0.0849017
BRADI1G68550.1	not_PRX_III	1	Traes_4BL_96D02F54E.1	not_PRX_III	4B	0	0.146598	0.275957	0.531236
BRADI1G68697.1	not_PRX_III	1	Traes_4BL_D4065CF2F.1	not_PRX_III	4B	3e-132	0.0496239	0.2848	0.174242
BRADI1G68750.1	not_PRX_III	1	Traes_4BL_70229D71D.1	not_PRX_III	4B	0	0.0201836	0.318965	0.0632785
BRADI1G68830.1	not_PRX_III	1	Traes_4BL_DE7318AC0.1	not_PRX_III	4B	5e-110	0.312587	0.613879	0.5092
BRADI1G68887.1	PRX_III_subfamily_XII	1	Traes_4BL_83EC83B10.1	PRX_III_subfamily_XII	4B	1e-114	0.111315	0.17875	0.622742
BRADI1G67220.1	not_PRX_III	1	Traes_4BL_D916CAE96.1	not_PRX_III	4B	0	0.0582204	0.301187	0.193303
BRADI1G67240.1	not_PRX_III	1	Traes_4BL_9FA542592.1	not_PRX_III	4B	0	0.0654942	0.24675	0.265427
BRADI1G67247.1	not_PRX_III	1	Traes_4BL_DCA190FF2.2	not_PRX_III	4B	0	0.0772426	0.289305	0.266994
BRADI1G67397.1	not_PRX_III	1	Traes_4BL_D70458F54.1	not_PRX_III	4B	0	0.0656934	0.296284	0.221724
BRADI1G67500.1	not_PRX_III	1	Traes_4BL_A2B32FCEE.1	not_PRX_III	4B	3e-143	0.115617	0.351543	0.328884
BRADI1G67560.1	not_PRX_III	1	Traes_4BL_8AA727112.2	not_PRX_III	4B	0	0.0804881	0.318363	0.252819
BRADI1G09480.1	not_PRX_III	1	Traes_4DS_B74D395D8.1	not_PRX_III	4D	0	0.0375164	0.366999	0.102225
BRADI1G09650.1	not_PRX_III	1	Traes_4DS_990D31BB1.6	not_PRX_III	4D	0	0.16153	0.87157	0.185332
BRADI1G09680.1	not_PRX_III	1	Traes_4DS_35DD2F4B9.2	not_PRX_III	4D	0	0.0434869	0.309235	0.140627
BRADI1G09720.1	not_PRX_III	1	Traes_4DS_7E5F75CDC.1	not_PRX_III	4D	7e-175	0.151865	0.302125	0.502656
BRADI1G09810.1	not_PRX_III	1	Traes_4DS_EFE29ADBA.1	not_PRX_III	4D	0	0.0151097	0.158927	0.0950736
BRADI1G09960.1	not_PRX_III	1	Traes_4DS_8B2168C85.2	not_PRX_III	4D	0	0.0753135	0.306953	0.245358
BRADI1G09970.1	not_PRX_III	1	Traes_4DS_ED23CCC93.2	not_PRX_III	4D	0	0.0554365	0.269825	0.205453
BRADI1G09980.1	not_PRX_III	1	Traes_4DS_D2C63F655.1	not_PRX_III	4D	1e-125	0.0489731	0.350608	0.139681
BRADI1G10030.1	not_PRX_III	1	Traes_4DS_BB124F81F.1	not_PRX_III	4D	0	0.0774851	0.264138	0.29335
BRADI1G10040.1	not_PRX_III	1	Traes_4DS_08D73885C.1	not_PRX_III	4D	7e-116	0.0792365	0.411534	0.192539
BRADI1G10240.1	not_PRX_III	1	Traes_4DS_8A0EF8E54.1	not_PRX_III	4D	3e-114	0.119299	0.442791	0.269424
BRADI1G10260.1	not_PRX_III	1	Traes_4DS_BC66FFD46.1	not_PRX_III	4D	0	0.0600524	0.371597	0.161606
BRADI1G10340.1	not_PRX_III	1	Traes_4DS_B692AB057.1	not_PRX_III	4D	0	0.0761889	0.316095	0.241032
BRADI1G10347.1	not_PRX_III	1	Traes_4DS_320ED10EB.2	not_PRX_III	4D	0	0.139766	0.496552	0.281473
BRADI1G10590.1	not_PRX_III	1	Traes_4DS_826BC2B10.1	not_PRX_III	4D	4e-103	0.0566574	0.261559	0.216615
BRADI1G10640.1	not_PRX_III	1	Traes_4DS_F2FFC249F.1	not_PRX_III	4D	0	0.04921	0.427318	0.11516
BRADI1G75020.1	not_PRX_III	1	Traes_4DL_C74B87B04.1	not_PRX_III	4D	7e-138	0.128037	0.372986	0.343275
BRADI1G75290.1	not_PRX_III	1	Traes_4DL_A379ABAE9.1	not_PRX_III	4D	7e-136	0.0488995	0.375615	0.130185
BRADI1G75340.1	not_PRX_III	1	Traes_4DL_1DC92566F.2	not_PRX_III	4D	3e-107	0.100379	0.467391	0.214765
BRADI1G75360.1	not_PRX_III	1	Traes_4DL_CD93AD080.1	not_PRX_III	4D	1e-119	0.0919866	0.336196	0.27361
BRADI1G75390.1	not_PRX_III	1	Traes_4DL_5480AE050.2	not_PRX_III	4D	0	0.0730813	0.23786	0.307245
BRADI1G75400.1	not_PRX_III	1	Traes_4DL_58713B695.1	not_PRX_III	4D	0	0.128449	0.484572	0.265078
BRADI1G75580.1	not_PRX_III	1	Traes_4DL_FB686D109.1	not_PRX_III	4D	0	0.0714066	0.423596	0.168572
BRADI1G75590.1	not_PRX_III	1	Traes_4DL_B138DF6FC.1	not_PRX_III	4D	0	0.0339868	0.257128	0.132179
BRADI1G75820.1	not_PRX_III	1	Traes_4DL_A6C2EE5BC.1	not_PRX_III	4D	0	0.151015	0.299483	0.504251
BRADI1G75940.1	not_PRX_III	1	Traes_4DL_4F6999EEB.1	not_PRX_III	4D	0	0.0251691	0.342156	0.0735601
BRADI1G76090.1	not_PRX_III	1	Traes_4DL_E1F977668.1	not_PRX_III	4D	1e-138	0.212969	0.311171	0.684413
BRADI1G76300.1	not_PRX_III	1	Traes_4DL_D8FD341FE.2	not_PRX_III	4D	0	0.070462	0.327528	0.215133
BRADI1G76500.1	not_PRX_III	1	Traes_4DL_60B937917.2	not_PRX_III	4D	0	0.141202	0.461233	0.306141
BRADI1G76590.1	not_PRX_III	1	Traes_4DL_E34DF9205.1	not_PRX_III	4D	0	0.0308253	0.361471	0.0852773
BRADI1G66980.1	not_PRX_III	1	Traes_4DL_098691837.2	not_PRX_III	4D	0	0.0300903	0.397169	0.0757621
BRADI1G66990.1	not_PRX_III	1	Traes_4DL_FB91C1B94.1	not_PRX_III	4D	0	0.0329797	0.314483	0.10487
BRADI1G67190.1	not_PRX_III	1	Traes_4DL_96C2C7CB4.1	not_PRX_III	4D	1e-115	0.070453	0.397032	0.177449
BRADI1G67200.1	not_PRX_III	1	Traes_4DL_958E677DF.1	not_PRX_III	4D	0	0.0312338	0.271231	0.115156
BRADI1G67220.1	not_PRX_III	1	Traes_4DL_FA3C02199.2	not_PRX_III	4D	0	0.0606882	0.304182	0.199512
BRADI1G67230.1	not_PRX_III	1	Traes_4DL_AA51A43E7.1	not_PRX_III	4D	3e-178	0.119163	0.34216	0.348267
BRADI1G67280.1	not_PRX_III	1	Traes_4DL_43718101E.1	not_PRX_III	4D	1e-120	0.105733	0.464849	0.227457
BRADI1G67387.1	not_PRX_III	1	Traes_4DL_06E4F5F1D.1	not_PRX_III	4D	0	0.0895911	0.206752	0.433326
BRADI1G67430.1	not_PRX_III	1	Traes_4DL_874B7B04D.1	not_PRX_III	4D	0	0.0281863	0.295927	0.0952472
BRADI1G67510.1	not_PRX_III	1	Traes_4DL_963210352.1	not_PRX_III	4D	0	0.0843	0.315656	0.267063
BRADI1G67517.1	not_PRX_III	1	Traes_4DL_E6D85B973.1	not_PRX_III	4D	0	0.0906753	0.550985	0.164569
BRADI1G72740.1	not_PRX_III	1	Traes_4DL_8F8167BDE.1	not_PRX_III	4D	0	0.0397962	0.299841	0.132724
BRADI1G72927.2	not_PRX_III	1	Traes_4DL_1AD8A0318.1	not_PRX_III	4D	3e-154	0.0212529	0.201382	0.105535
BRADI1G72980.1	not_PRX_III	1	Traes_4DL_CDDD5E13E.1	not_PRX_III	4D	0	0.0297577	0.296822	0.100254
BRADI1G73000.1	not_PRX_III	1	Traes_4DL_9C5232C95.2	not_PRX_III	4D	0	0.0868325	0.370145	0.234591
BRADI1G73060.1	not_PRX_III	1	Traes_4DL_134D8F5E9.2	not_PRX_III	4D	0	0.221546	0.3434	0.645154
BRADI1G73210.1	not_PRX_III	1	Traes_4DL_447CDBB85.2	not_PRX_III	4D	0	0.0735829	0.463374	0.158798
BRADI1G73220.1	not_PRX_III	1	Traes_4DL_970CF8F24.1	not_PRX_III	4D	0	0.0523301	0.304312	0.171962
BRADI1G73740.1	not_PRX_III	1	Traes_4DL_8ACB43847.1	not_PRX_III	4D	0	0.0565137	0.332261	0.170088
BRADI1G73770.1	not_PRX_III	1	Traes_4DL_D46C3E9EC.1	not_PRX_III	4D	0	0.0230566	0.21607	0.106709
BRADI1G66780.1	not_PRX_III	1	Traes_4DL_8C572B927.1	not_PRX_III	4D	0	0.00739529	0.388758	0.0190229
BRADI1G66960.1	not_PRX_III	1	Traes_4DL_607D70FB0.2	not_PRX_III	4D	0	0.111532	0.362883	0.30735
BRADI1G66970.1	not_PRX_III	1	Traes_4DL_350C0974E.2	not_PRX_III	4D	0	0.00952934	0.324916	0.0293286
BRADI1G67240.1	not_PRX_III	1	Traes_4DL_A7ECE81A1.1	not_PRX_III	4D	0	0.0680016	0.273796	0.248366
BRADI1G67360.1	not_PRX_III	1	Traes_4DL_193A0E1DE.2	not_PRX_III	4D	0	0.0726499	0.263976	0.275214
BRADI1G67687.1	not_PRX_III	1	Traes_4DL_D61E31E8B.1	not_PRX_III	4D	2e-128	0.303025	0.193014	1.56996
BRADI1G67830.1	not_PRX_III	1	Traes_4DL_B84BC09CF.2	not_PRX_III	4D	0	0.136224	0.40939	0.332749
BRADI1G68097.1	not_PRX_III	1	Traes_4DL_F7A7F28BB.1	not_PRX_III	4D	4e-119	0.141933	0.321935	0.440875
BRADI1G68350.1	not_PRX_III	1	Traes_4DS_19FA8C087.1	not_PRX_III	4D	0	0.165593	0.475463	0.348277
BRADI1G68590.1	not_PRX_III	1	Traes_4DL_400B5280D.2	not_PRX_III	4D	3e-176	0.126893	0.265165	0.478545
BRADI1G68600.1	not_PRX_III	1	Traes_4DL_432679512.2	not_PRX_III	4D	0	0.107713	0.263607	0.408613
BRADI1G10110.1	not_PRX_III	1	Traes_4DS_826900E0C.1	not_PRX_III	4D	0	0.039938	0.437831	0.0912179
BRADI1G10120.1	not_PRX_III	1	Traes_4DS_1FDE78C1A.4	not_PRX_III	4D	0	0.111539	0.50359	0.221487
BRADI1G10150.1	not_PRX_III	1	Traes_4DS_3A7960FAC.2	not_PRX_III	4D	0	0.0532963	0.41933	0.127099
BRADI1G10170.1	not_PRX_III	1	Traes_4DS_7F3D9E4D9.2	not_PRX_III	4D	2e-148	0.157489	0.27719	0.568162
BRADI1G10270.1	not_PRX_III	1	Traes_4DS_04ED33952.2	not_PRX_III	4D	3e-121	0.0882028	0.292637	0.301407
BRADI1G10410.1	not_PRX_III	1	Traes_4DS_355C4784B.1	not_PRX_III	4D	8e-163	0.131141	0.212562	0.616951
BRADI1G10550.1	not_PRX_III	1	Traes_4DS_B8602CA5C.2	not_PRX_III	4D	0	0.0291522	0.215946	0.134998
BRADI1G10660.1	not_PRX_III	1	Traes_4DS_A0680809B.2	not_PRX_III	4D	0	0.0660265	0.303315	0.217683
BRADI1G10770.1	not_PRX_III	1	Traes_4DS_7A016C2E4.1	not_PRX_III	4D	5e-125	0.256445	0.547754	0.468176
BRADI1G14300.1	not_PRX_III	1	Traes_4DS_3BE557D5C.2	not_PRX_III	4D	0	0.0864997	0.552749	0.15649
BRADI1G14320.1	not_PRX_III	1	Traes_4DS_DA9D690DF.2	not_PRX_III	4D	0	0.07613	0.362383	0.210081
BRADI1G14390.1	not_PRX_III	1	Traes_4DS_B12D2AB68.1	not_PRX_III	4D	2e-156	0.345343	0.552212	0.625381
BRADI1G14460.1	not_PRX_III	1	Traes_4DS_82B77BE7E.1	not_PRX_III	4D	6e-165	0.21149	0.593599	0.356284
BRADI1G14670.1	not_PRX_III	1	Traes_4DS_36B1E14CB.1	not_PRX_III	4D	3e-164	0.0364392	0.270102	0.134909
BRADI1G14677.1	not_PRX_III	1	Traes_4DS_72ABC3EE5.2	not_PRX_III	4D	2e-108	0.149497	0.352854	0.42368
BRADI1G14690.1	not_PRX_III	1	Traes_4DS_256AB6665.1	not_PRX_III	4D	4e-117	0.181718	0.421633	0.430987
BRADI1G14700.2	not_PRX_III	1	Traes_4DS_56AEC2780.1	not_PRX_III	4D	0	0.0751841	0.392557	0.191524
BRADI1G65450.1	not_PRX_III	1	Traes_4DL_A15D3AA00.2	not_PRX_III	4D	0	0.0844394	0.31194	0.270691
BRADI1G65520.1	not_PRX_III	1	Traes_4DL_C1BF83ECD.1	not_PRX_III	4D	4e-158	0.0738048	0.312395	0.236255
BRADI1G65571.2	not_PRX_III	1	Traes_4DL_CE03C3CD2.1	not_PRX_III	4D	0	0.0957244	0.199872	0.478928
BRADI1G65630.1	not_PRX_III	1	Traes_4DL_D3BCE22E7.2	not_PRX_III	4D	0	0.0305973	0.297848	0.102728
BRADI1G65657.1	not_PRX_III	1	Traes_4DL_03C293B02.1	not_PRX_III	4D	1e-157	0.0400763	0.226973	0.176569
BRADI1G65910.1	not_PRX_III	1	Traes_4DL_EE41726EA.1	not_PRX_III	4D	0	0.112541	0.42019	0.267834
BRADI1G65920.1	not_PRX_III	1	Traes_4DL_79894F67E.1	not_PRX_III	4D	3e-148	0.0616628	0.422859	0.145824
BRADI1G65930.1	not_PRX_III	1	Traes_4DL_407A6806E.1	not_PRX_III	4D	0	0.164211	0.493395	0.332819
BRADI1G09327.1	not_PRX_III	1	Traes_4DS_DA082A1EE.1	not_PRX_III	4D	0	0.0565431	0.416175	0.135864
BRADI1G09450.2	not_PRX_III	1	Traes_4DS_478BB4898.2	not_PRX_III	4D	0	0.0557463	0.237791	0.234434
BRADI1G09520.1	not_PRX_III	1	Traes_4DS_E6EBB0A02.2	not_PRX_III	4D	0	0.063322	0.425299	0.148888
BRADI1G09810.1	not_PRX_III	1	Traes_4DS_E85D7CA74.1	not_PRX_III	4D	3e-118	0.166279	0.0775465	2.14425
BRADI1G09910.1	not_PRX_III	1	Traes_4DS_D5E1280B8.1	not_PRX_III	4D	3e-129	0.113915	0.456878	0.249334
BRADI1G10180.2	not_PRX_III	1	Traes_4DS_21B8E0FF7.1	not_PRX_III	4D	0	0.0320676	0.30835	0.103997
BRADI1G10380.1	not_PRX_III	1	Traes_4DS_45BF2833B.1	not_PRX_III	4D	2e-102	0.157475	0.159539	0.987063
BRADI1G10630.1	not_PRX_III	1	Traes_4DS_E47C518AD.2	not_PRX_III	4D	0	0.0341103	0.223761	0.152441
BRADI1G67900.1	not_PRX_III	1	Traes_4DL_F376340FA.2	not_PRX_III	4D	0	0.047345	0.259059	0.182757
BRADI1G67942.2	not_PRX_III	1	Traes_4DL_5D456220B1.6	not_PRX_III	4D	0	0.08924	0.372447	0.239605
BRADI1G68110.1	not_PRX_III	1	Traes_4DL_621FB407E.2	not_PRX_III	4D	0	0.0667335	0.363472	0.1836
BRADI1G68440.1	not_PRX_III	1	Traes_4DL_8C706AC68.2	not_PRX_III	4D	4e-136	0.0831877	0.298786	0.278419
BRADI1G68670.1	not_PRX_III	1	Traes_4DL_C02A2A149.1	not_PRX_III	4D	4e-127	0.0601163	0.223007	0.269571
BRADI1G68820.1	not_PRX_III	1	Traes_4DL_626F1CBA2.2	not_PRX_III	4D	0	0.368	1.67428	0.219796
BRADI1G69097.1	not_PRX_III	1	Traes_4DS_7950A4997.1	not_PRX_III	4D	8e-132	0.710388	0.436115	1.6289
BRADI1G69300.1	not_PRX_III	1	Traes_4DL_6A67C88DE.1	not_PRX_III	4D	0	0.035336	0.405291	0.0871867
BRADI1G72700.1	not_PRX_III	1	Traes_4DL_6C0EE32B4.1	not_PRX_III	4D	3e-129	0.061573	0.323435	0.190372
BRADI1G72750.1	not_PRX_III	1	Traes_4DL_98291F88B.1	not_PRX_III	4D	0	0.0608639	0.350955	0.173424
BRADI1G72830.1	not_PRX_III	1	Traes_4DL_78CCFC45F.2	not_PRX_III	4D	5e-168	0.0948676	0.32491	0.291981
BRADI1G72900.1	not_PRX_III	1	Traes_4DL_E3CDAB32B.1	not_PRX_III	4D	3e-173	0.0651717	0.347345	0.187628
BRADI1G72967.1	not_PRX_III	1	Traes_4DL_FA71AB0B3.1	not_PRX_III	4D	0	0.0588537	0.319768	0.184051
BRADI1G73170.1	not_PRX_III	1	Traes_4DL_1C83E15D3.2	not_PRX_III	4D	0	0.171997	0.587253	0.292883
BRADI1G73817.1	not_PRX_III	1	Traes_4DL_4F3809E26.1	not_PRX_III	4D	5e-102	0.453247	0.595298	0.761378
BRADI1G73900.1	not_PRX_III	1	Traes_4DL_F915132B1.1	not_PRX_III	4D	0	0.101773	0.394818	0.257772
BRADI1G74000.1	not_PRX_III	1	Traes_4DL_5D0DAB6B7.2	not_PRX_III	4D	0	0.111481	0.0664887	1.67669
BRADI1G74050.1	not_PRX_III	1	Traes_4DL_1D631D399.1	not_PRX_III	4D	0	0.051782	0.336777	0.153757
BRADI1G74180.1	not_PRX_III	1	Traes_4DL_5A9B01657.1	not_PRX_III	4D	0	0.028151	0.229158	0.122845
BRADI1G74480.1	not_PRX_III	1	Traes_4DL_1A406A566.1	not_PRX_III	4D	0	0.0743768	0.33437	0.222438
BRADI1G74540.1	not_PRX_III	1	Traes_4DL_7ADC14F38.2	not_PRX_III	4D	0	0.0946596	0.583643	0.162188
BRADI1G77087.1	not_PRX_III	1	Traes_4DL_BFB8D99B7.1	not_PRX_III	4D	0	0.171166	0.0697317	2.45464
BRADI1G77265.1	not_PRX_III	1	Traes_4DL_1F9D2B0F2.1	not_PRX_III	4D	0	0.0876645	0.36081	0.242966
BRADI1G77290.1	not_PRX_III	1	Traes_4DL_EDE04BD04.1	not_PRX_III	4D	0	0.0345061	0.381754	0.0903882
BRADI1G77325.1	not_PRX_III	1	Traes_4DL_72566DB8B.2	not_PRX_III	4D	0	0.0168074	0.236183	0.0711628
BRADI1G77360.1	not_PRX_III	1	Traes_4DL_B6C7387C0.1	not_PRX_III	4D	2e-110	0.118456	0.410495	0.288568
BRADI1G77380.1	not_PRX_III	1	Traes_4DL_0971895E8.1	not_PRX_III	4D	2e-160	0.0408396	0.349225	0.116944
BRADI1G72007.1	not_PRX_III	1	Traes_4DL_2922E43F6.2	not_PRX_III	4D	0	0.10951	0.210617	0.519951
BRADI1G72180.2	not_PRX_III	1	Traes_4DL_A872775CE.1	not_PRX_III	4D	3e-176	0.0786903	0.276543	0.28455
BRADI1G72380.1	not_PRX_III	1	Traes_4DL_FF6FE9998.1	not_PRX_III	4D	0	0.0952646	0.301956	0.315492
BRADI1G72470.1	not_PRX_III	1	Traes_4DL_EAF90696F.1	not_PRX_III	4D	2e-159	0.0311885	0.328185	0.0950334
BRADI1G72480.1	not_PRX_III	1	Traes_4DL_FB5D1C901.1	not_PRX_III	4D	0	0.0561149	0.354142	0.158453
BRADI1G72510.4	not_PRX_III	1	Traes_4DL_000F5B03C.2	not_PRX_III	4D	0	0.0653413	0.4647	0.14061
BRADI1G68310.1	not_PRX_III	1	Traes_4DL_DC562E85F.1	not_PRX_III	4D	5e-153	0.0644981	0.133261	0.483999
BRADI1G68480.1	not_PRX_III	1	Traes_4DL_129F5A6C8.1	not_PRX_III	4D	0	0.134102	0.394871	0.33961
BRADI1G68487.1	not_PRX_III	1	Traes_4DL_48A1D4A7B.2	not_PRX_III	4D	0	0.0720206	0.188904	0.381254
BRADI1G68500.1	not_PRX_III	1	Traes_4DL_C8F981B31.2	not_PRX_III	4D	2e-139	0.275468	0.580033	0.474918
BRADI1G68740.1	not_PRX_III	1	Traes_4DL_01BE8F7DE.2	not_PRX_III	4D	0	0.112427	0.113217	0.993018
BRADI1G68900.1	PRX_III_subfamily_XII	1	Traes_4DL_EDE7DDD20.2	PRX_III_subfamily_unclear_classification	4D	2e-103	0.412161	0.550935	0.748112
BRADI1G62210.1	not_PRX_III	1	Traes_4DL_0F92D6E2B.1	not_PRX_III	4D	0	0.0167763	0.317847	0.0527811
BRADI1G62320.1	not_PRX_III	1	Traes_4DL_402A13792.2	not_PRX_III	4D	0	0.0672024	0.333498	0.201508
BRADI1G62390.2	not_PRX_III	1	Traes_4DL_7D905B6BC.1	not_PRX_III	4D	0	0.0557663	0.408297	0.136583
BRADI1G62480.1	not_PRX_III	1	Traes_4DL_CA9577D11.2	not_PRX_III	4D	0	0.0317808	0.167028	0.190272
BRADI1G62700.1	not_PRX_III	1	Traes_4DL_F8222D880.1	not_PRX_III	4D	0	0.101934	0.280633	0.363228
BRADI1G62770.1	not_PRX_III	1	Traes_4DL_35E0E4D90.1	not_PRX_III	4D	0	0.0375513	0.342842	0.109529
BRADI1G75620.1	not_PRX_III	1	Traes_4DL_775B844E2.1	not_PRX_III	4D	3e-110	0.0312313	0.277476	0.112555
BRADI1G75750.1	not_PRX_III	1	Traes_4DL_99308AE34.1	not_PRX_III	4D	3e-146	0.0676966	0.127752	0.529905
BRADI1G75780.1	not_PRX_III	1	Traes_4DL_F6EE422FA.2	not_PRX_III	4D	0	0.17333	0.640372	0.270671
BRADI1G75870.1	not_PRX_III	1	Traes_4DL_47188B430.2	not_PRX_III	4D	0	0.11701	0.328471	0.356226
BRADI1G76030.1	not_PRX_III	1	Traes_4DL_5851FBD0C.1	not_PRX_III	4D	3e-125	0.232235	0.544698	0.426355
BRADI1G76060.1	not_PRX_III	1	Traes_4DL_E6C3B58E4.1	not_PRX_III	4D	2e-156	0.0440567	0.323028	0.136386
BRADI1G76370.1	not_PRX_III	1	Traes_4DL_AE09D3F97.1	not_PRX_III	4D	0	0.130008	0.347358	0.374277
BRADI1G76617.1	not_PRX_III	1	Traes_4DL_694F55429.1	not_PRX_III	4D	0	0.639134	0.135833	4.70528
BRADI1G76760.1	not_PRX_III	1	Traes_4DL_665E6EA10.1	not_PRX_III	4D	0	0.0572914	0.347159	0.165029
BRADI1G76860.1	not_PRX_III	1	Traes_4DL_EBBEB6B12.2	not_PRX_III	4D	0	0.0665207	0.360229	0.184662
BRADI1G73870.1	not_PRX_III	1	Traes_4DL_8903CD702.1	not_PRX_III	4D	2e-140	0.0102741	0.295428	0.0347771
BRADI1G73877.1	not_PRX_III	1	Traes_4DL_021634BC0.1	not_PRX_III	4D	0	0.0740773	0.373797	0.198175
BRADI1G73970.1	not_PRX_III	1	Traes_4DL_A8AE227C0.1	not_PRX_III	4D	3e-172	0.120526	0.522399	0.230716
BRADI1G74277.1	not_PRX_III	1	Traes_4DL_DAB148F8A.1	not_PRX_III	4D	0	0.055544	0.388697	0.142898
BRADI1G74360.1	not_PRX_III	1	Traes_4DL_EE2E1CF13.1	not_PRX_III	4D	5e-144	0.017162	0.372984	0.0460127
BRADI1G74430.1	not_PRX_III	1	Traes_4DL_2C636B5DB.2	not_PRX_III	4D	0	0.182087	0.503081	0.361944
BRADI1G74560.1	not_PRX_III	1	Traes_4DL_74159402F.2	not_PRX_III	4D	0	0.0707294	0.291715	0.24246
BRADI1G74580.1	not_PRX_III	1	Traes_4DL_A3860F7BD.1	not_PRX_III	4D	0	0.0493679	0.214151	0.230528
BRADI1G74650.1	not_PRX_III	1	Traes_4DL_A835A4576.1	not_PRX_III	4D	0	0.0827602	0.335052	0.247007
BRADI1G74720.1	not_PRX_III	1	Traes_4DL_3D01CCCF7.1	not_PRX_III	4D	2e-115	0.292521	0.433577	0.674669
BRADI1G65637.1	not_PRX_III	1	Traes_4DL_D2128DD07.2	not_PRX_III	4D	0	0.21626	0.556316	0.388736
BRADI1G65680.1	not_PRX_III	1	Traes_4DL_0784EE74B.1	not_PRX_III	4D	0	0.0687232	0.250888	0.273919
BRADI1G65720.1	not_PRX_III	1	Traes_4DL_258AD9567.1	not_PRX_III	4D	2e-156	0.0659649	0.2587	0.254986
BRADI1G65790.1	not_PRX_III	1	Traes_4DL_C9CBE5A1D.1	not_PRX_III	4D	0	0.00355451	0.194146	0.0183084
BRADI1G65860.1	not_PRX_III	1	Traes_4DL_82141C45A.1	not_PRX_III	4D	0	0.0665172	0.183657	0.362181
BRADI1G65870.1	not_PRX_III	1	Traes_4DL_99D225CFC.1	not_PRX_III	4D	0	0.0297949	0.398045	0.074853
BRADI1G65880.1	not_PRX_III	1	Traes_4DL_46E3FC1FA.2	not_PRX_III	4D	1e-112	0.140751	0.313073	0.44958
BRADI1G65890.1	not_PRX_III	1	Traes_4DL_BA3B0F5E9.1	not_PRX_III	4D	0	0.0883647	0.236544	0.373565
BRADI1G66000.1	not_PRX_III	1	Traes_4DL_E5437C921.1	not_PRX_III	4D	5e-111	0.210159	0.418728	0.501898
BRADI1G65530.1	not_PRX_III	1	Traes_4DL_427175FD6.2	not_PRX_III	4D	0	0.0357069	0.128408	0.278073
BRADI1G65590.1	not_PRX_III	1	Traes_4DL_3079F96E7.1	not_PRX_III	4D	0	0.0771562	0.407561	0.189312
BRADI1G65800.1	not_PRX_III	1	Traes_4DL_394645234.1	not_PRX_III	4D	0	0.100369	0.347262	0.289029
BRADI1G66040.1	not_PRX_III	1	Traes_4DL_F6BFBB9D9.2	not_PRX_III	4D	2e-119	0.13311	0.271756	0.489816
BRADI1G66160.1	not_PRX_III	1	Traes_4DL_0AEAA603D.1	not_PRX_III	4D	4e-159	0.153529	0.141506	1.08496
BRADI1G66227.1	not_PRX_III	1	Traes_4DL_1D4A338DE.1	not_PRX_III	4D	7e-109	0.0308626	0.161552	0.191039
BRADI1G66240.1	not_PRX_III	1	Traes_4DL_4D9E7C414.1	not_PRX_III	4D	0	0.193303	0.342492	0.564401
BRADI1G66302.1	not_PRX_III	1	Traes_4DL_95572EBBA.1	not_PRX_III	4D	6e-113	0.0203345	0.0742403	0.273901
BRADI1G66590.1	not_PRX_III	1	Traes_4DS_B1A4FC5AD.1	not_PRX_III	4D	0	0.0458695	0.795237	0.0576803
BRADI1G63410.1	not_PRX_III	1	Traes_4DL_11D9A56C3.2	not_PRX_III	4D	0	0.0348277	0.291152	0.11962
BRADI1G63530.1	not_PRX_III	1	Traes_4DL_2C27C34AF.2	not_PRX_III	4D	9e-180	0.118674	0.271202	0.437585
BRADI1G63800.1	not_PRX_III	1	Traes_4DL_B8EF52976.1	not_PRX_III	4D	0	0.0232912	0.381179	0.0611031
BRADI1G63900.1	not_PRX_III	1	Traes_4DL_95C082614.2	not_PRX_III	4D	6e-164	0.0430266	0.174605	0.246422
BRADI1G64060.1	not_PRX_III	1	Traes_4DL_73DC40D7B.1	not_PRX_III	4D	0	0.0111089	0.315267	0.0352365
BRADI1G64070.1	not_PRX_III	1	Traes_4DL_C32077899.1	not_PRX_III	4D	0	0.0702467	0.231086	0.303985
BRADI1G64170.1	not_PRX_III	1	Traes_4DL_C0514DDDF.1	not_PRX_III	4D	0	0.0697134	0.271753	0.256532
BRADI1G75020.1	not_PRX_III	1	Traes_4DL_B1EFA8FB3.1	not_PRX_III	4D	1e-174	0.250259	0.324813	0.77047
BRADI1G75256.1	not_PRX_III	1	Traes_4DL_50FEEF788.1	not_PRX_III	4D	0	0.0431227	0.297234	0.14508
BRADI1G75262.1	not_PRX_III	1	Traes_4DL_27051274A.2	not_PRX_III	4D	8e-138	0.026761	0.194447	0.137626
BRADI1G75450.1	not_PRX_III	1	Traes_4DL_41D054065.2	not_PRX_III	4D	0	0.0459011	0.24667	0.186083
BRADI1G75500.1	not_PRX_III	1	Traes_4DL_4BD2F30D7.1	not_PRX_III	4D	0	0.122329	0.505662	0.241918
BRADI1G75810.1	not_PRX_III	1	Traes_4DL_233052C3B.1	not_PRX_III	4D	0	0.196235	0.518643	0.378363
BRADI1G76010.1	not_PRX_III	1	Traes_4DL_C74B87B04.1	not_PRX_III	4D	5e-113	0.30227	0.505434	0.598041
BRADI1G75600.1	not_PRX_III	1	Traes_4DL_89B80245B.1	not_PRX_III	4D	0	0.101476	0.56187	0.180603
BRADI1G75707.1	not_PRX_III	1	Traes_4DL_E3A58D0A5.1	not_PRX_III	4D	0	0.31763	0.560925	0.566262
BRADI1G75760.1	not_PRX_III	1	Traes_4DL_B337DEEC7.2	not_PRX_III	4D	0	0.114803	0.354047	0.324258
BRADI1G76010.1	not_PRX_III	1	Traes_4DL_B1EFA8FB3.1	not_PRX_III	4D	0	0.103244	0.2446	0.422094
BRADI1G76040.1	not_PRX_III	1	Traes_4DL_01D4F574A.1	not_PRX_III	4D	0	0.101714	0.245962	0.413535
BRADI1G76350.1	not_PRX_III	1	Traes_4DL_A7C20D418.1	not_PRX_III	4D	2e-149	0.0833734	0.278232	0.299654
BRADI1G76362.1	not_PRX_III	1	Traes_4DL_1BF075711.2	not_PRX_III	4D	0	0.0704829	0.515131	0.136825
BRADI1G63560.1	not_PRX_III	1	Traes_4DL_E0AFE2C78.1	not_PRX_III	4D	0	0.0993842	0.407288	0.244015
BRADI1G63600.1	not_PRX_III	1	Traes_4DL_F0BE36C9D.1	not_PRX_III	4D	0	0.105294	0.33174	0.3174
BRADI1G63630.1	not_PRX_III	1	Traes_4DL_D84567626.1	not_PRX_III	4D	0	0.0607248	0.308867	0.196605
BRADI1G63990.1	not_PRX_III	1	Traes_4DL_F21E612FF.2	not_PRX_III	4D	0	0.0983432	0.355196	0.27687
BRADI1G64190.1	not_PRX_III	1	Traes_4DL_3AF08121F.1	not_PRX_III	4D	0	0.0121034	0.220922	0.0547857
BRADI1G64430.1	not_PRX_III	1	Traes_4DL_85B4E4AB8.1	not_PRX_III	4D	1e-179	0.0296553	0.42878	0.0691619
BRADI1G64440.1	not_PRX_III	1	Traes_4DL_B038AA14B.1	not_PRX_III	4D	0	0.0602774	0.416524	0.144715
BRADI1G76307.1	not_PRX_III	1	Traes_5AL_D09BCA49C.1	not_PRX_III	5A	0	0.131105	0.262552	0.499347
BRADI1G76340.2	not_PRX_III	1	Traes_5AL_3312FD71F.2	not_PRX_III	5A	0	0.2166	0.344537	0.62867
BRADI1G76370.1	not_PRX_III	1	Traes_5AL_BF21644FA.1	not_PRX_III	5A	2e-139	0.126016	0.147194	0.856123
BRADI1G76540.1	not_PRX_III	1	Traes_5AL_89B430546.1	not_PRX_III	5A	0	0.163402	0.660647	0.247336
BRADI1G76617.1	not_PRX_III	1	Traes_5AL_1EDC5886C.1	not_PRX_III	5A	0	0.0474143	0.308083	0.153901
BRADI1G76677.1	not_PRX_III	1	Traes_5AL_BCB482BD0.2	not_PRX_III	5A	0	0.117942	0.35384	0.333319
BRADI1G76760.1	not_PRX_III	1	Traes_5AL_256BEC5B9.2	not_PRX_III	5A	0	0.0441259	0.301554	0.146328
BRADI1G76960.1	not_PRX_III	1	Traes_5AL_3E260EBAE.1	not_PRX_III	5A	5e-121	0.0267591	0.286698	0.0933354
BRADI1G76970.1	not_PRX_III	1	Traes_5AL_A66D34380.1	not_PRX_III	5A	3e-122	0.18588	0.398661	0.46626
BRADI1G77040.1	not_PRX_III	1	Traes_5AL_3C74F0AAC.1	not_PRX_III	5A	3e-129	0.0593259	0.258217	0.229752
BRADI1G77080.1	not_PRX_III	1	Traes_5AL_EA9F6C15D.3	not_PRX_III	5A	0	0.0906355	0.19527	0.464154
BRADI1G77087.1	not_PRX_III	1	Traes_5AL_72A7552B9.2	not_PRX_III	5A	0	0.0390445	0.252769	0.154467
BRADI1G77265.1	not_PRX_III	1	Traes_5AL_7264D958D.1	not_PRX_III	5A	0	0.0798837	0.28767	0.277692
BRADI1G77270.1	not_PRX_III	1	Traes_5AL_CD4EE8FB4.1	not_PRX_III	5A	4e-116	0.0225468	0.363928	0.0619539
BRADI1G77280.1	not_PRX_III	1	Traes_5AL_36A17A1D7.2	not_PRX_III	5A	7e-135	0.106206	0.188964	0.562042
BRADI1G77325.1	not_PRX_III	1	Traes_5AL_EE3A00A12.2	not_PRX_III	5A	6e-157	0.108042	0.33649	0.321085
BRADI1G77350.3	not_PRX_III	1	Traes_5AL_4E27397C2.2	not_PRX_III	5A	0	0.0363286	0.370425	0.0980727
BRADI1G77370.1	not_PRX_III	1	Traes_5AL_E1CC73A36.3	not_PRX_III	5A	4e-153	0.0895632	0.337541	0.26534
BRADI1G77510.1	not_PRX_III	1	Traes_5AL_2227C783F.1	not_PRX_III	5A	0	0.092487	0.252418	0.366404
BRADI1G77520.1	not_PRX_III	1	Traes_5AL_1815EEACC.1	not_PRX_III	5A	2e-104	0.0931014	0.432952	0.215039
BRADI1G77887.1	not_PRX_III	1	Traes_5AL_CFA8EDF16.1	not_PRX_III	5A	0	0.0422545	0.365907	0.115479
BRADI1G77997.1	not_PRX_III	1	Traes_5AL_14CC809DB.2	not_PRX_III	5A	0	0.156747	0.35769	0.438221
BRADI1G78027.1	not_PRX_III	1	Traes_5AL_118352014.1	not_PRX_III	5A	3e-154	0.124346	0.428348	0.290292
BRADI1G78380.2	not_PRX_III	1	Traes_5AL_BDDA03F8B.1	not_PRX_III	5A	0	0.185551	0.321521	0.577106
BRADI1G78570.1	not_PRX_III	1	Traes_5AL_42D382466.1	not_PRX_III	5A	5e-121	0.104545	0.391912	0.266757
BRADI1G13470.1	not_PRX_III	1	Traes_5AL_8B2F9CA18.2	not_PRX_III	5A	0	0.231833	0.516146	0.449161
BRADI1G13480.1	not_PRX_III	1	Traes_5AL_6317B9B20.1	not_PRX_III	5A	0	0.055524	0.329696	0.16841
BRADI1G13570.1	not_PRX_III	1	Traes_5AL_EB97D69D7.2	not_PRX_III	5A	7e-129	0.0271469	0.311208	0.0872309
BRADI1G13580.1	not_PRX_III	1	Traes_5AL_DFFECF8C5.1	not_PRX_III	5A	0	0.0798884	0.277646	0.287734
BRADI1G13630.1	not_PRX_III	1	Traes_5AL_3517C0CE2.1	not_PRX_III	5A	0	0.0431846	0.425937	0.101387
BRADI1G13640.1	not_PRX_III	1	Traes_5AL_09FA54D72.2	not_PRX_III	5A	0	0.0250707	0.315291	0.0795161
BRADI1G13650.1	not_PRX_III	1	Traes_5AL_172C1ADFA.1	not_PRX_III	5A	0	0.10926	0.346267	0.315536
BRADI1G13770.1	not_PRX_III	1	Traes_5AL_DD7629EC7.2	not_PRX_III	5A	0	0.0665029	0.356151	0.186726
BRADI1G14000.1	not_PRX_III	1	Traes_5AL_7B1C0342F.1	not_PRX_III	5A	0	0.13035	0.52044	0.250462
BRADI1G14030.2	not_PRX_III	1	Traes_5AL_BDC9E2142.1	not_PRX_III	5A	0	0.0832172	0.414377	0.200825
BRADI1G14270.1	not_PRX_III	1	Traes_5AL_544BAC661.2	not_PRX_III	5A	0	0.15902	0.348085	0.456843
BRADI1G04980.1	not_PRX_III	1	Traes_5AL_F6064A23A.2	not_PRX_III	5A	0	0.1104	0.238828	0.462257
BRADI1G05070.1	not_PRX_III	1	Traes_5AL_69A441A78.1	not_PRX_III	5A	2e-153	0.212495	0.332319	0.639433
BRADI1G05170.1	not_PRX_III	1	Traes_5AL_405C44E90.1	not_PRX_III	5A	0	0.0226279	0.250691	0.0902619
BRADI1G05380.1	not_PRX_III	1	Traes_5AL_9B94E510A.1	not_PRX_III	5A	4e-167	0.313738	0.165118	1.90008
BRADI1G05390.1	not_PRX_III	1	Traes_5AL_AC98088C1.2	not_PRX_III	5A	5e-172	0.186041	0.381559	0.487583
BRADI1G05550.1	not_PRX_III	1	Traes_5AL_16AD8DEEC.1	not_PRX_III	5A	1e-156	0.10731	0.340101	0.315523
BRADI1G05630.1	not_PRX_III	1	Traes_5AL_F987C19D5.2	not_PRX_III	5A	3e-165	0.14532	0.217558	0.667959
BRADI1G05650.1	not_PRX_III	1	Traes_5AL_8CF40DDC7.1	not_PRX_III	5A	1e-113	0.161764	0.247879	0.652592
BRADI1G05680.1	not_PRX_III	1	Traes_5AL_1DD952467.1	not_PRX_III	5A	0	0.0267548	0.40255	0.0664634
BRADI1G07755.1	not_PRX_III	1	Traes_5AL_3BCA037DC.1	not_PRX_III	5A	0	0.144125	0.304004	0.47409
BRADI1G07830.1	not_PRX_III	1	Traes_5AL_2182C53A9.1	not_PRX_III	5A	0	0.0958641	0.300966	0.318521
BRADI1G07850.1	not_PRX_III	1	Traes_5AL_9CC6A4C42.1	not_PRX_III	5A	0	0.0263157	0.2642	0.0996055
BRADI1G07950.1	not_PRX_III	1	Traes_5AL_115418ADD.1	not_PRX_III	5A	1e-174	0.0720356	0.221696	0.32493
BRADI1G08070.1	not_PRX_III	1	Traes_5AL_ED21C722B.1	not_PRX_III	5A	0	0.0320817	0.254776	0.125921
BRADI1G08217.2	not_PRX_III	1	Traes_5AL_D72B6719F.1	not_PRX_III	5A	2e-139	0.0218728	0.228889	0.0955603
BRADI1G08240.1	not_PRX_III	1	Traes_5AL_FF147CD95.5	not_PRX_III	5A	0	0.0598475	0.238298	0.251145
BRADI1G08270.1	not_PRX_III	1	Traes_5AL_3D6EDC1DE.2	not_PRX_III	5A	1e-172	0.23258	0.228614	1.01735
BRADI1G07260.1	not_PRX_III	1	Traes_5AL_8008803A5.1	not_PRX_III	5A	0	0.0632883	0.337967	0.187262
BRADI1G07360.1	not_PRX_III	1	Traes_5AL_3EE35DEE4.1	not_PRX_III	5A	0	0.132035	0.560326	0.235639
BRADI1G07520.1	not_PRX_III	1	Traes_5AL_E0C98C4AE.1	not_PRX_III	5A	3e-167	0.00780876	0.258739	0.03018
BRADI1G07620.1	not_PRX_III	1	Traes_5AL_4EE2511FA.2	not_PRX_III	5A	0	0.0183086	0.192939	0.0948933
BRADI1G07640.1	not_PRX_III	1	Traes_5AL_B605C9C89.2	not_PRX_III	5A	7e-123	0.100142	0.343162	0.291822
BRADI1G07650.1	not_PRX_III	1	Traes_5AL_B31DA4EE1.1	not_PRX_III	5A	0	0.0674471	0.278918	0.241817
BRADI1G07760.1	not_PRX_III	1	Traes_5AL_F001DC802.1	not_PRX_III	5A	6e-145	0.081645	0.168002	0.485978
BRADI1G08010.1	not_PRX_III	1	Traes_5AL_6BA7849E7.1	not_PRX_III	5A	0	0.0767661	0.393902	0.194886
BRADI1G06620.1	not_PRX_III	1	Traes_5AL_FB0362138.2	not_PRX_III	5A	0	0.0683056	0.255422	0.267423
BRADI1G06640.1	not_PRX_III	1	Traes_5AL_276323333.1	not_PRX_III	5A	2e-146	0.0904336	0.393753	0.229671
BRADI1G06772.1	not_PRX_III	1	Traes_5AL_64517027B.1	not_PRX_III	5A	0	0.0298938	0.205828	0.145237
BRADI1G06800.1	not_PRX_III	1	Traes_5AL_DF30DE757.2	not_PRX_III	5A	0	0.010163	0.427563	0.0237697
BRADI1G06860.1	not_PRX_III	1	Traes_5AL_E2D1A33AC.1	not_PRX_III	5A	2e-165	0.0258023	0.178905	0.144224
BRADI1G06907.1	not_PRX_III	1	Traes_5AL_0CAD19709.1	not_PRX_III	5A	0	0.130525	0.258098	0.505718
BRADI1G07120.1	not_PRX_III	1	Traes_5AL_092924762.1	not_PRX_III	5A	9e-121	0.0647779	0.216415	0.299323
BRADI1G78290.1	not_PRX_III	1	Traes_5AL_5127CEB66.1	not_PRX_III	5A	3e-104	0.248984	0.445416	0.558992
BRADI1G78300.3	not_PRX_III	1	Traes_5AL_FE34AC127.1	not_PRX_III	5A	0	0.167091	0.540438	0.309178
BRADI1G78320.1	not_PRX_III	1	Traes_5AL_69D2D5116.2	not_PRX_III	5A	0	0.0662623	0.312562	0.211997
BRADI1G78370.1	not_PRX_III	1	Traes_5AL_6BE2FFC75.1	not_PRX_III	5A	0	0.0703692	0.237546	0.296234
BRADI1G78400.1	not_PRX_III	1	Traes_5AL_F49663738.2	not_PRX_III	5A	2e-125	0.453948	0.771836	0.58814
BRADI1G78560.1	not_PRX_III	1	Traes_5AL_7F8E591BF.1	not_PRX_III	5A	3e-151	0.0753429	0.310745	0.242459
BRADI1G78630.1	not_PRX_III	1	Traes_5AL_6FC6B8D8A.1	not_PRX_III	5A	2e-119	0.10723	0.390145	0.274845
BRADI1G06720.1	not_PRX_III	1	Traes_5AL_F84F6B630.1	not_PRX_III	5A	5e-112	0.172223	0.276698	0.622422
BRADI1G06780.1	not_PRX_III	1	Traes_5AL_FD1216172.1	not_PRX_III	5A	1e-167	0.0535344	0.3	0.178448
BRADI1G06790.1	not_PRX_III	1	Traes_5AL_D0E9F6CAC.2	not_PRX_III	5A	1e-163	0.048039	0.431694	0.11128
BRADI1G06945.1	not_PRX_III	1	Traes_5AL_33293FD90.1	not_PRX_III	5A	0	0.135586	0.345504	0.39243
BRADI1G06960.1	not_PRX_III	1	Traes_5AL_49F189C8B.1	not_PRX_III	5A	2e-153	0.194825	0.256377	0.759919
BRADI1G07060.1	not_PRX_III	1	Traes_5AL_F92C0EC4E.2	not_PRX_III	5A	3e-124	0.268532	0.329665	0.814561
BRADI1G07170.1	not_PRX_III	1	Traes_5AL_31CDB68F2.1	not_PRX_III	5A	1e-172	0.0526532	0.265026	0.198672
BRADI1G06340.1	not_PRX_III	1	Traes_5AL_30815D643.1	not_PRX_III	5A	0	0.0315139	0.47721	0.0660379
BRADI1G06350.1	not_PRX_III	1	Traes_5AL_C4B4147FA.2	not_PRX_III	5A	0	0.113769	0.40609	0.280158
BRADI1G06380.1	not_PRX_III	1	Traes_5AL_42B7B5512.2	not_PRX_III	5A	0	0.0939428	0.190368	0.49348
BRADI1G06530.1	not_PRX_III	1	Traes_5AL_3B749B14E.2	not_PRX_III	5A	7e-174	0.0900538	0.366268	0.245869
BRADI1G06540.1	not_PRX_III	1	Traes_5AL_B0E91B780.1	not_PRX_III	5A	0	0.135497	0.393042	0.344738
BRADI1G06580.1	not_PRX_III	1	Traes_5AL_CABF44ED8.2	not_PRX_III	5A	0	0.050119	0.325492	0.153979
BRADI1G03380.1	not_PRX_III	1	Traes_5AL_F4A33E39D.2	not_PRX_III	5A	0	0.0583383	0.330036	0.176764
BRADI1G03420.1	not_PRX_III	1	Traes_5AL_D4A8D97C0.1	not_PRX_III	5A	0	0.0838978	0.418587	0.200431
BRADI1G03450.1	not_PRX_III	1	Traes_5AL_C18BC1698.1	not_PRX_III	5A	0	0.182784	0.20014	0.913284
BRADI1G03560.1	not_PRX_III	1	Traes_5AL_6E98DE4DC.2	not_PRX_III	5A	0	0.0407114	0.366022	0.111227
BRADI1G03570.1	not_PRX_III	1	Traes_5AL_041026546.2	not_PRX_III	5A	0	0.08819	0.318806	0.276626
BRADI1G03610.1	not_PRX_III	1	Traes_5AL_A1C6F9E51.1	not_PRX_III	5A	1e-119	0.0259358	0.38104	0.0680658
BRADI1G05240.1	not_PRX_III	1	Traes_5AL_F0A8C7FE0.2	not_PRX_III	5A	7e-162	0.0648118	0.179727	0.360612
BRADI1G05320.1	not_PRX_III	1	Traes_5AL_64C39D875.2	not_PRX_III	5A	0	0.112845	0.29259	0.385677
BRADI1G05420.1	not_PRX_III	1	Traes_5AL_844FC3AFB.1	not_PRX_III	5A	3e-124	0.0757973	0.298429	0.253988
BRADI1G05660.1	not_PRX_III	1	Traes_5AL_50C8CFDA7.1	not_PRX_III	5A	0	0.0448615	0.245333	0.18286
BRADI1G06060.1	not_PRX_III	1	Traes_5AL_3D95B5CF2.1	not_PRX_III	5A	0	0.0357241	0.321	0.11129
BRADI1G06080.1	not_PRX_III	1	Traes_5AL_3C4AACD91.1	not_PRX_III	5A	0	0.14217	0.340604	0.417406
[truncated: 8,860 more rows]

## Sheet: PRX III in T. ae and O. sa
Gene ID	Subfamily	Chromosome	Gene ID	Subfamily	Chromosome	E_value	Ka	Ks	Ka/Ks
[truncated: 63 more rows]

[truncated: 1 more sheets: All in T. ae and O. sa]
