# Supplementary material for: Genome-wide and evolutionary analysis of the class III peroxidase gene family in wheat and Aegilops tauschii reveals that some members are involved in stress responses
Source: BMC Genomics. 2019 Aug 22;20:666. doi: 10.1186/s12864-019-6006-5 (PMC6704529; doi:10.1186/s12864-019-6006-5)
Supplement: Supplementary file 17 — Table S5. Collinearity events and Ka/Ks values of class III peroxidases in T. aestivum subgenomes, Ae. tauschii and T. urartu. Sheet 1 was Ka/Ks values of class III peroxidase collinearity events in the T. aestivum A-subgenome and T. urartu. Similarly, sheet 2 showed the T. aestivum D-subgenome and Ae. tauschii. (XLS 58 kb) [file 12864_2019_6006_MOESM17_ESM.xls]

## Sheet: T. aestivum  and T. urartu
Table S5：Collinearity events and Ka/Ks values of class III peroxidases in T. aestivum subgenomes, Ae. tauschii and T. urartu.
Gene ID	Subfamily	Gene ID	Subfamily	Method	Ka	Ks	Ka/Ks	P-Value(Fisher)
TRIUR3_02146-T1	XII	Traes_4AS_FA3D49516.1	XII	γ-YN	0.00434884	0.0231736	0.187664	0.0996311
TRIUR3_02395-T1	II	Traes_1AS_206F286D6.1	II	γ-YN	0.210192	3.21675	0.0653429	3.95834e-43
TRIUR3_02646-T1	V	Traes_1AL_91E56EC8C.1	V	γ-YN	0.338221	3.88568	0.087043	1.17274e-58
TRIUR3_02975-T1	VI	Traes_2AL_C4CDAA081.1	VI	γ-YN	0.317331	1.70864	0.185721	1.44478e-25
TRIUR3_02977-T1	VI	Traes_2AL_C4CDAA081.1	VI	γ-YN	0.362592	3.45831	0.104846	2.01415e-28
TRIUR3_03591-T1	VI	Traes_2AL_20BC426B9.1	VI	γ-YN	0.189706	3.64661	0.0520227	2.66397e-49
TRIUR3_03935-T1	II	Traes_7AL_AA1C50065.1	II	γ-YN	0	0.0223714	0	0
TRIUR3_04133-T1	V	Traes_2AL_CB4646D94.1	V	γ-YN	0.0021232	0	NA	0.22437
TRIUR3_04671-T1	XVII	Traes_2AS_E509AB03B.1	XVII	γ-YN	0.0886437	1.21359	0.0730426	5.36963e-30
TRIUR3_04672-T1	XVII	Traes_2AS_E509AB03B.1	XVII	γ-YN	0.190098	1.65931	0.114564	3.33083e-32
TRIUR3_04674-T1	XVII	Traes_2AS_3161D54F8.1	XVII	γ-YN	0.0556955	0.197946	0.281367	1.86581e-05
TRIUR3_05670-T1	XVII	Traes_2AS_06C8A967F.1	XVII	γ-YN	0.154259	0.804176	0.191822	1.2229e-14
TRIUR3_06320-T1	VI	Traes_2AL_229EBA080.1	VI	γ-YN	0.165341	1.23164	0.134244	6.37472e-28
TRIUR3_07280-T1	I	Traes_2AL_D9106B0A2.1	I	γ-YN	0.0286776	0.0833665	0.343994	0.00200699
TRIUR3_07612-T1	I	Traes_4AL_723E53212.1	I	γ-YN	0.0170704	0.430832	0.0396219	1.3937e-19
TRIUR3_09568-T1	X	Traes_2AL_3FB8B316E.1	X	γ-YN	0.00124284	0.0308321	0.04031	0.00473506
TRIUR3_10325-T1	VI	Traes_2AL_C4CDAA081.1	VI	γ-YN	0.00331141	0.0278215	0.119024	0.00911494
TRIUR3_10326-T1	VI	Traes_2AL_20BC426B9.1	VI	γ-YN	0.00350455	0.0360559	0.0971976	0.00223169
TRIUR3_10327-T1	VI	Traes_2AL_20BC426B9.1	VI	γ-YN	0.136219	3.2471	0.0419508	8.3076e-40
TRIUR3_10664-T1	unclear_classification	Traes_1AL_91E56EC8C.1	V	γ-YN	0.284044	3.46511	0.0819726	1.35712e-52
TRIUR3_10667-T1	V	Traes_1AL_91E56EC8C.1	V	γ-YN	0.303771	3.6611	0.0829725	5.3535e-57
TRIUR3_11707-T1	V	Traes_1AL_1DCEF18ED.1	V	γ-YN	0.00550338	0.0303321	0.181438	0.0791739
TRIUR3_12394-T1	V	Traes_1AL_91E56EC8C.1	V	γ-YN	0.0258504	0.592336	0.0436415	9.75817e-26
TRIUR3_12395-T1	V	Traes_1AL_91E56EC8C.1	V	γ-YN	0.0165282	0.564894	0.0292589	2.65296e-28
TRIUR3_12437-T1	XVIII	Traes_7AS_7232546E1.1	XVIII	γ-YN	0.00255258	0	NA	0
TRIUR3_12530-T1	I	Traes_1AS_9B0D36106.1	I	γ-YN	0.0453924	0.0828125	0.548135	0.0661034
TRIUR3_12695-T1	I	Traes_4AL_596BAB8B9.1	I	γ-YN	0.00318758	0.0118706	0.268528	0.315807
TRIUR3_12704-T1	I	Traes_1AL_03AFAB189.1	I	γ-YN	0.00363916	2.33454e-07	15588.4	0.303986
TRIUR3_13001-T1	V	Traes_6AS_CC814F9FC.1	V	γ-YN	0.201937	3.46891	0.0582132	6.32909e-38
TRIUR3_13164-T1	I	Traes_1AL_38F9A30EA.1	I	γ-YN	0.0308203	0.608947	0.0506124	6.67634e-27
TRIUR3_13209-T1	I	Traes_4AL_723E53212.1	I	γ-YN	0.0174678	0.430452	0.0405801	1.88521e-22
TRIUR3_13294-T1	VI	Traes_2AL_229EBA080.1	VI	γ-YN	0.108737	2.09471	0.0519103	1.28911e-30
TRIUR3_14147-T1	VII	Traes_5AS_3AFCAA6AC.2	VII	γ-YN	0.0289249	0.0789343	0.366442	0.00615505
TRIUR3_14384-T1	XVII	Traes_2AS_6AB3D73F7.1	XVII	γ-YN	0.00677765	0.0594951	0.113919	0.000235544
TRIUR3_14385-T1	XVII	Traes_2AS_E509AB03B.1	XVII	γ-YN	0.195445	1.7994	0.108617	5.29766e-32
TRIUR3_14605-T1	I	Traes_2AS_B61433E58.1	I	γ-YN	0.173893	1.53665	0.113164	1.09261e-25
TRIUR3_15854-T1	I	Traes_1AS_EB43CB105.1	I	γ-YN	0.283661	3.78508	0.0749417	9.5703e-48
TRIUR3_16009-T1	I	Traes_7AS_E98EFC7A8.1	I	γ-YN	0.34976	3.90986	0.0894558	6.00744e-34
TRIUR3_16043-T1	XVI	Traes_2AS_6AB3D73F7.1	XVII	γ-YN	0.41037	3.75743	0.109216	6.14062e-54
TRIUR3_16044-T1	XVI	Traes_4AS_CECD2CB54.2	XVII	γ-YN	0.356235	3.7956	0.0938548	1.37574e-60
TRIUR3_16045-T1	XVI	Traes_2AS_5A380723F.1	XVII	γ-YN	0.365291	3.78542	0.0964993	2.13364e-42
TRIUR3_16368-T1	XII	Traes_4AS_38E64EC24.1	XII	γ-YN	0.108947	0.552993	0.197013	5.68928e-12
TRIUR3_17636-T1	XII	Traes_3AL_78711D4EB.1	XII	γ-YN	0.0245515	0.210038	0.116891	5.61553e-09
TRIUR3_17637-T1	XII	Traes_3AL_78711D4EB.1	XII	γ-YN	0.0443219	0.635361	0.0697587	3.45658e-20
TRIUR3_17638-T1	XII	Traes_3AL_78711D4EB.1	XII	γ-YN	0.0459755	0.509822	0.0901795	2.17094e-17
TRIUR3_18632-T1	XVI	Traes_2AS_6AB3D73F7.1	XVII	γ-YN	0.327215	99	0.0033052	NA
TRIUR3_18689-T1	I	Traes_2AS_B61433E58.1	I	γ-YN	0.0116728	0.035407	0.329677	0.0639836
TRIUR3_18981-T1	I	Traes_1AS_E790CFFA3.1	I	γ-YN	0.00488028	0.0151703	0.3217	0.140853
TRIUR3_19742-T1	I	Traes_2AS_B61433E58.1	I	γ-YN	0.324288	3.81397	0.0850264	8.8151e-34
TRIUR3_19743-T1	I	Traes_2AS_B61433E58.1	I	γ-YN	0.295989	3.83018	0.077278	2.81265e-42
TRIUR3_20326-T1	VII	Traes_4AS_9EEABCE1C.1	VII	γ-YN	0.00166855	0	NA	0
TRIUR3_22311-T1	IX	Traes_7AL_3E96F374E.2	IX	γ-YN	0.0668764	0.302916	0.220775	3.02359e-05
TRIUR3_22601-T1	XV	Traes_2AL_328819CF7.1	XV	γ-YN	0.296256	3.67616	0.0805885	1.64194e-38
TRIUR3_22719-T1	XVII	Traes_4AL_DF55853C2.2	XVII	γ-YN	0.129136	3.53276	0.036554	1.347e-47
TRIUR3_22830-T1	V	Traes_1AL_91E56EC8C.1	V	γ-YN	0.00463596	0	NA	0.0664529
TRIUR3_23608-T1	VI	Traes_2AL_20BC426B9.1	VI	γ-YN	0.222109	3.6367	0.0610744	2.52655e-40
TRIUR3_24022-T1	I	Traes_1AS_6C84785B3.2	I	γ-YN	0.00511109	0.0246766	0.207123	0.0227251
TRIUR3_24782-T1	XVII	Traes_4AL_DF55853C2.2	XVII	γ-YN	0.0424823	0.477435	0.0889804	8.59741e-18
TRIUR3_24783-T1	XVII	Traes_4AL_DF55853C2.2	XVII	γ-YN	0.055931	0.951207	0.0588	1.63747e-18
TRIUR3_26106-T1	I	Traes_2AS_B61433E58.1	I	γ-YN	0.251188	2.85898	0.0878593	1.10906e-34
TRIUR3_26107-T1	I	Traes_2AS_235EEA0AE.1	I	γ-YN	0.133214	3.70562	0.0359492	5.37552e-64
TRIUR3_26505-T1	VII	Traes_2AS_2B95E681C.1	VII	γ-YN	0.00143695	0.0328103	0.0437957	0.000480746
TRIUR3_26960-T1	I	Traes_2AS_B61433E58.1	I	γ-YN	0.29583	3.82908	0.0772587	8.60473e-40
TRIUR3_27157-T1	I	Traes_1AS_521412D61.1	I	γ-YN	0.0215307	0.102357	0.210348	0.000862559
TRIUR3_28217-T1	VI	Traes_1AS_C70D49E2E.4	VI	γ-YN	0.00708859	0.0345531	0.20515	0.0089023
TRIUR3_28374-T1	XVII	Traes_4AS_CECD2CB54.2	XVII	γ-YN	0.00389474	0.0163052	0.238865	0.0917876
TRIUR3_29192-T1	X	Traes_4AL_82DD84446.1	X	γ-YN	0	0	NA	0
TRIUR3_29221-T1	unclear_classification	Traes_2AS_64E41196E.1	XVII	γ-YN	0.307158	3.64848	0.0841878	0
TRIUR3_29286-T1	XVI	Traes_2AS_6AB3D73F7.1	XVII	γ-YN	0.37151	3.72765	0.0996634	9.08762e-55
TRIUR3_29522-T1	XII	Traes_7AL_80967149B.1	XII	γ-YN	0.143701	2.19845	0.0653645	3.48942e-20
TRIUR3_29532-T1	I	Traes_4AL_596BAB8B9.1	I	γ-YN	0.0924734	0.596942	0.154912	1.6365e-18
TRIUR3_29955-T1	unclear_classification	Traes_2AS_EE549925C.1	XVII	γ-YN	0.140142	0.397561	0.352505	7.25851e-05
TRIUR3_30053-T1	XII	Traes_7AL_80967149B.1	XII	γ-YN	0	0.0211261	0	0
TRIUR3_30144-T1	XV	Traes_2AL_328819CF7.1	XV	γ-YN	0.0183354	0.0309354	0.592701	0.319553
TRIUR3_30323-T1	V	Traes_1AL_91E56EC8C.1	V	γ-YN	0.273731	3.57986	0.076464	2.41738e-56
TRIUR3_30336-T1	XVI	Traes_2AS_64E41196E.1	XVII	γ-YN	0.324357	99	0.00327634	NA
TRIUR3_30543-T1	I	Traes_4AL_596BAB8B9.1	I	γ-YN	0.0907642	0.527029	0.172219	2.55373e-16
TRIUR3_31991-T1	I	Traes_4AL_596BAB8B9.1	I	γ-YN	0.107027	0.522607	0.204794	2.26637e-13
TRIUR3_32651-T1	V	Traes_1AL_1F3A0CD1F.1	V	γ-YN	0.00275787	0.0287483	0.0959314	0.041485
TRIUR3_32743-T1	II	Traes_1AS_71E83DA18.1	II	γ-YN	0.00843181	0.0704641	0.119661	0.00415762
TRIUR3_33025-T1	I	Traes_1AS_9B0D36106.1	I	γ-YN	0.0870125	1.0292	0.0845437	2.29748e-32
TRIUR3_33210-T1	V	Traes_4AS_5037D9A52.1	V	γ-YN	0.00512988	0.00831576	0.616886	0.432888
TRIUR3_33614-T1	VII	Traes_6AL_80FD46553.1	VII	γ-YN	0.0057426	0.0506253	0.113433	9.91907e-07
TRIUR3_33830-T1	XVII	Traes_2AS_EE549925C.1	XVII	γ-YN	0.0305174	0.0961671	0.317337	0.00274711
TRIUR3_34016-T1	I	Traes_2AS_B61433E58.1	I	γ-YN	0.29583	3.82908	0.0772587	8.60473e-40
TRIUR3_34047-T1	I	Traes_2AS_B61433E58.1	I	γ-YN	0.124974	0.283885	0.440228	0.000183647

## Sheet: T. aestivum  and Ae. tauschii
Gene ID	Subfamily	Gene ID	Subfamily	Method	Ka	Ks	Ka/Ks	P-Value(Fisher)
EMT06857	XII	Traes_4DL_EDE7DDD20.2	unclear_classification	γ-YN	0.243678	1.84087	0.132371	5.92052e-21
EMT06858	XII	Traes_4DL_FB6118C7E.1	XII	γ-YN	0.0011654	0	NA	0
EMT01499	XII	Traes_7DL_D99ED7064.1	XII	γ-YN	0	0	NA	0
EMT11376	I	Traes_7DL_C074DC1F6.2	I	γ-YN	0.00112731	0.0252958	0.044565	0.00234507
EMT11373	II	Traes_7DL_3D602F140.1	II	γ-YN	0.00594044	0.0297964	0.199367	0.0287772
EMT21494	XIV	Traes_6DL_2012FD949.1	XIV	γ-YN	0	0	NA	0
EMT31421	VII	Traes_2DS_E593E738D.1	VII	γ-YN	0	0.00470733	0	0
EMT19285	XII	Traes_1DS_578ADDF80.1	XII	γ-YN	0.342912	3.83254	0.0894739	2.15317e-53
EMT19284	XII	Traes_1DS_578ADDF80.1	XII	γ-YN	0.363248	3.89479	0.0932651	2.5828e-41
EMT23346	XVII	Traes_2DS_3E640A897.1	XVII	γ-YN	0	0	NA	0
EMT23342	XVII	Traes_2DS_D76AB139C.1	XVII	γ-YN	0	0	NA	0
EMT23345	XVII	Traes_2DS_3E640A897.1	XVII	γ-YN	0.0709956	0.958283	0.0740862	3.52372e-22
EMT23347	XVII	Traes_2DS_EAD771DF4.1	XVII	γ-YN	0.112592	0.433482	0.259739	1.1895e-09
EMT23343	XVII	Traes_2DS_2CCCA54C1.1	XVII	γ-YN	0.0524499	0.113432	0.46239	0.0168539
EMT02792	XVI	Traes_7DL_DB6471BF0.1	XVI	γ-YN	0.0035941	0	NA	0.0460012
EMT02791	XVI	Traes_7DL_DB6471BF0.1	XVI	γ-YN	0.271233	3.56917	0.0759932	1.77398e-40
EMT00726	I	Traes_2DS_EBDE1B880.2	I	γ-YN	0.31513	4.16936	0.0755824	2.79864e-32
EMT27344	XVI	Traes_7DL_602B9D252.1	XVI	γ-YN	0.01223	0.0297605	0.410947	0.114525
EMT10130	unclear_classification	Traes_5DS_A4C9A4476.1	II	γ-YN	0	0	NA	0
EMT04570	XVI	Traes_7DL_DB6471BF0.1	XVI	γ-YN	0.241697	3.56315	0.0678324	7.94673e-58
EMT13502	XVI	Traes_7DL_DB6471BF0.1	XVI	γ-YN	0.252015	3.62263	0.069567	9.27843e-59
EMT24852	V	Traes_1DL_DD8D1FAF1.1	V	γ-YN	0.0815479	1.64401	0.0496032	1.38758e-24
EMT26481	XIV	Traes_2DL_CC04FA45B.1	XIV	γ-YN	0	0	NA	0
EMT31813	V	Traes_6DL_3EF3193D0.1	V	γ-YN	0.0022305	0.0100217	0.222568	0.271597
EMT00309	V	Traes_1DL_607C1A6E6.1	V	γ-YN	0	0	NA	0
EMT32536	XVI	Traes_7DL_4983085A1.1	XVI	γ-YN	0.00583612	0.0294435	0.198214	0.0314375
EMT32535	XVI	Traes_7DL_560FF4990.1	XVI	γ-YN	0.05912	0.114425	0.516671	0.0464914
EMT29594	XVI	Traes_7DL_560FF4990.1	XVI	γ-YN	0.0563141	0.309261	0.182093	7.0123e-09
EMT21312	XVI	Traes_4DS_90B3A8BF0.1	XVII	γ-YN	0.307768	3.55521	0.0865682	1.66354e-50
EMT32753	I	Traes_4DL_4F52CA7F0.1	I	γ-YN	0.00374777	0	NA	0.260652
EMT10604	XVI	Traes_2DS_708F03DA3.1	XVII	γ-YN	0.338368	99	0.00341786	NA
EMT09178	VII	Traes_2DS_5AA2EEDB7.1	VII	γ-YN	0	0	NA	0
EMT21602	VI	Traes_2DL_B9574CFF6.1	VI	γ-YN	0.207947	2.1907	0.0949225	1.42856e-24
EMT04928	V	Traes_7DL_92A9F99F6.1	V	γ-YN	0.00603122	0.0545021	0.11066	0.00656741
EMT21274	I	Traes_5DL_98AA0CF23.2	I	γ-YN	0.0458589	0.411467	0.111452	3.57792e-19
EMT21273	I	Traes_5DL_98AA0CF23.2	I	γ-YN	0.0839604	0.567983	0.147822	8.78037e-18
EMT19130	XVI	Traes_7DL_DB6471BF0.1	XVI	γ-YN	0.26795	99	0.00270657	NA
EMT15855	I	Traes_2DS_EBDE1B880.2	I	γ-YN	0.29351	3.77052	0.0778435	2.56813e-36
EMT15854	I	Traes_2DS_EBDE1B880.2	I	γ-YN	0.312357	3.75042	0.0832857	8.9837e-35
EMT10887	VII	Traes_7DS_F0152FC36.1	VII	γ-YN	0	0	NA	0
EMT33122	V	Traes_1DL_DD8D1FAF1.1	V	γ-YN	0.00585313	0.0477339	0.12262	0.0027891
EMT14645	unclear_classification	Traes_2DL_B9574CFF6.1	VI	γ-YN	0.29374	3.71145	0.0791442	3.49377e-24
EMT30775	XV	Traes_2DL_50A85C4AC.1	XV	γ-YN	0.0198522	0.0584821	0.339457	0.0257892
EMT26112	unclear_classification	Traes_7DL_DB6471BF0.1	XVI	γ-YN	0.190116	3.5447	0.0536337	2.7393e-44
EMT26113	XVI	Traes_7DL_DB6471BF0.1	XVI	γ-YN	0.219953	3.50663	0.062725	1.001e-53
EMT26111	XVI	Traes_7DL_DB6471BF0.1	XVI	γ-YN	0.145745	0.836631	0.174205	4.63576e-12
EMT10301	X	Traes_4DS_78D7F1E8E.1	X	γ-YN	0	0	NA	0
EMT08380	V	Traes_2DL_A80613857.1	V	γ-YN	0.00453709	0	NA	0.0539213
EMT05880	V	Traes_7DL_46D8A0EC9.1	V	γ-YN	0	0	NA	0
EMT23927	I	Traes_2DS_EBDE1B880.2	I	γ-YN	0.271399	3.76511	0.0720827	7.25572e-59
EMT19965	V	Traes_7DL_92A9F99F6.1	V	γ-YN	0.211345	3.70408	0.0570573	1.16599e-43
EMT29129	I	Traes_6DL_669361D62.1	I	γ-YN	0.0634303	0.208794	0.303794	9.12137e-07
EMT12199	XVI	Traes_7DL_651CAFC08.1	XVI	γ-YN	0	0.00585758	0	0
EMT29825	VI	Traes_1DS_E3419AD8F.1	VI	γ-YN	0.353978	2.55336	0.138632	4.43613e-28
EMT29829	VI	Traes_1DS_E3419AD8F.1	VI	γ-YN	0.215032	1.89192	0.113658	8.07905e-28
EMT09747	I	Traes_6DL_669361D62.1	I	γ-YN	0.265517	1.91068	0.138965	3.55458e-21
EMT19349	XVI	Traes_7DL_DB6471BF0.1	XVI	γ-YN	0.28674	99	0.00289637	NA
EMT19352	XVI	Traes_7DL_DB6471BF0.1	XVI	γ-YN	0.33636	3.69126	0.0911234	3.72301e-54
EMT19353	XVI	Traes_7DL_DB6471BF0.1	XVI	γ-YN	0.276143	3.64406	0.075779	0
EMT19350	XVI	Traes_7DL_DB6471BF0.1	XVI	γ-YN	0.273249	99	0.00276009	NA
EMT00634	XVII	Traes_4DS_90B3A8BF0.1	XVII	γ-YN	0.0549902	1.98615	0.0276868	1.43574e-20
EMT27120	I	Traes_2DS_87EBC0D01.1	I	γ-YN	0	0.00539904	0	0
EMT19218	XVII	Traes_2DS_6973E2FF5.1	XVII	γ-YN	0.0256686	0.0716683	0.358158	0.00723476
EMT08923	I	Traes_7DL_C9F7513F4.1	I	γ-YN	0	0	NA	0
EMT10333	I	Traes_1DS_C2A714DAA.1	I	γ-YN	0	0.0168521	0	0
EMT10332	I	Traes_1DS_3D2F70A22.1	I	γ-YN	0.00126179	0.0100992	0.12494	0.0968325
EMT26365	I	Traes_2DS_E6EDAED7B.1	I	γ-YN	0.225434	0.370209	0.608938	0.00801016
EMT05513	XV	Traes_2DL_50A85C4AC.1	XV	γ-YN	0.0194825	0.371529	0.0524388	1.39122e-19
EMT02794	VI	Traes_1DS_E3419AD8F.1	VI	γ-YN	0.00220081	0	NA	0.223065
EMT10531	I	Traes_6DL_669361D62.1	I	γ-YN	0.00125762	0.010879	0.115601	0.0865136
EMT16598	unclear_classification	Traes_6DS_9012BE7B3.1	IX	γ-YN	0.00529324	0.0207887	0.254621	0.0878663
EMT01340	I	Traes_2DS_EBDE1B880.2	I	γ-YN	0.235697	3.68912	0.0638896	7.45549e-66
EMT19332	XVI	Traes_7DL_651CAFC08.1	XVI	γ-YN	0.069657	0.301118	0.231328	6.76933e-10
EMT19333	XVI	Traes_7DL_651CAFC08.1	XVI	γ-YN	0.0570252	0.434781	0.131158	2.95622e-18
EMT24593	XVII	Traes_2DS_708F03DA3.1	XVII	γ-YN	0.204788	1.57023	0.130419	3.90833e-20
EMT01627	XV	Traes_2DL_50A85C4AC.1	XV	γ-YN	0.339063	3.68315	0.0920577	7.5734e-46
EMT15847	XVII	Traes_2DS_577286E6C.1	XVII	γ-YN	0	0	NA	0
EMT32672	I	Traes_5DL_98AA0CF23.2	I	γ-YN	0.116487	0.65387	0.17815	1.26418e-15
EMT27564	V	Traes_2DL_59D2939D1.1	V	γ-YN	0.0617933	0.207316	0.298064	7.72942e-06
EMT13671	I	Traes_1DS_103FB69FD.1	I	γ-YN	0.00238034	0.00553154	0.430321	0.438157
EMT33286	VII	Traes_4DL_8CE055F15.1	VII	γ-YN	0.00167857	0	NA	0
EMT29259	XVII	Traes_4DL_9D525390D.2	XVII	γ-YN	0.0340057	0.0651336	0.522091	0.0524583
EMT07517	I	Traes_2DS_EBDE1B880.2	I	γ-YN	0.2518	3.64833	0.069018	1.12475e-57
EMT07518	I	Traes_2DS_EBDE1B880.2	I	γ-YN	0.00102338	0	NA	0
EMT07621	V	Traes_4DL_A6041E3DC.1	V	γ-YN	0.299255	3.58197	0.0835449	3.23347e-40
EMT02760	XVII	Traes_4DS_90B3A8BF0.1	XVII	γ-YN	0.00132848	0.0105662	0.125729	0.199552
EMT07199	IX	Traes_7DL_23C901DF6.1	IX	γ-YN	0	0	NA	0
EMT15449	X	Traes_4DS_78D7F1E8E.1	X	γ-YN	0.230245	2.05514	0.112034	9.4389e-26
EMT27078	I	Traes_6DL_4F21B8BCE.1	I	γ-YN	0.00624084	0.0117755	0.529983	0.369956
EMT27077	I	Traes_6DL_3F7FAE7F9.2	I	γ-YN	0	0.0057942	0	0
EMT31096	VII	Traes_7DS_F64FA7C37.1	VII	γ-YN	0	0	NA	0
EMT04397	XVII	Traes_4DS_90B3A8BF0.1	XVII	γ-YN	0.0409326	1.2063	0.0339323	1.04253e-19
EMT27943	XVII	Traes_2DS_2CCCA54C1.1	XVII	γ-YN	0.0793268	0.829285	0.0956568	4.62244e-25
EMT27946	XVII	Traes_2DS_D76AB139C.1	XVII	γ-YN	0.209337	3.08256	0.0679101	3.44136e-23
EMT27945	XVII	Traes_2DS_708F03DA3.1	XVII	γ-YN	0	0	NA	0
EMT27944	XVII	Traes_2DS_6973E2FF5.1	XVII	γ-YN	0.0638295	0.635798	0.100393	3.54138e-20
EMT08942	XIV	Traes_3DS_1A3A001FA.1	XIV	γ-YN	0.00342457	0.0157093	0.217996	0.149675
EMT08941	XIV	Traes_3DS_1A3A001FA.1	XIV	γ-YN	0.0315179	3.40151	0.00926587	4.38079e-61
EMT10913	XVI	Traes_7DL_DB6471BF0.1	XVI	γ-YN	0.300405	3.7183	0.0807909	9.3376e-71
EMT23112	XIV	Traes_3DS_1A3A001FA.1	XIV	γ-YN	0.0297627	3.38899	0.00878218	3.91317e-64
EMT23111	XIV	Traes_3DS_1A3A001FA.1	XIV	γ-YN	0.0310793	2.86487	0.0108484	4.62916e-47
EMT23113	XIV	Traes_3DS_C53724739.1	XIV	γ-YN	0.0190295	0.0271052	0.702061	0.300985
EMT06835	V	Traes_4DL_A6041E3DC.1	V	γ-YN	0.00249096	0	NA	0.20349
EMT06611	V	Traes_7DL_CE37E2AF1.1	V	γ-YN	0.271454	3.5848	0.0757238	1.12982e-58
