# Supplementary material for: Genome-wide and evolutionary analysis of the class III peroxidase gene family in wheat and Aegilops tauschii reveals that some members are involved in stress responses
Source: BMC Genomics. 2019 Aug 22;20:666. doi: 10.1186/s12864-019-6006-5 (PMC6704529; doi:10.1186/s12864-019-6006-5)
Supplement: Supplementary file 18 — Table S6. Chromosome locations of tandemly arrayed T. aestivum class III peroxidases. (XLS 34 kb) [file 12864_2019_6006_MOESM18_ESM.xls]

## Sheet: Sheet1
Table S6: Chromosome locations of tandemly arrayed T. aestivum class III peroxidases.
Gene ID	Classification	Chromosome location	Chromosome length
group 1B
Traes_1BS_996FEA483.1	I	114480917-114482033	295113561
Traes_1BS_892591EC7.1	I	114485570-114486719	295113561
Traes_1BL_2F2FCE5CD.1	V	245221336-245222758	295113561
Traes_1BL_63874F598.1	V	246127399-246129048	295113561
group 1D
Traes_1DS_C2A714DAA.1	I	34108190-34109532	135633378
Traes_1DS_103FB69FD.1	I	39842600-39843998	135633378
Traes_1DL_DD8D1FAF1.1	V	111518566-111519970	135633378
Traes_1DL_607C1A6E6.1	V	113357149-113358707	135633378
group 2A
Traes_2AS_235EEA0AE.1	I	111635867-111638542	254944609
Traes_2AS_3F25BD910.1	I	119159862-119161168	254944609
Traes_2AS_6AB3D73F7.1	XVII	208864192-208866230	254944609
Traes_2AS_64E41196E.1	XVII	209111566-209113099	254944609
Traes_2AL_229EBA080.1	VI	246249679-246251053	254944609
Traes_2AL_2224DCC1A.1	VI	246258433-246259560	254944609
group 2B
Traes_2BS_09313A224.1	I	16270324-16271716	345274828
Traes_2BS_232AE7601.1	I	19164927-19165809	345274828
Traes_2BS_8F766B5E9.1	XVII	27560992-27562290	345274828
Traes_2BS_EAB2C09D0.2	XVII	28477970-28479343	345274828
Traes_2BL_C6A0AF0E7.1	VI	343216230-343217255	345274828
Traes_2BL_429364671.1	VI	343226520-343227545	345274828
Traes_2BL_1602CDCD2.1	VI	343502428-343504522	345274828
Traes_2BL_1B580814E.1	VI	343514382-343515851	345274828
group 3B
TRAES3BF008800120CFD_t1	unclear_classification	235865018-235866454	774434471
TRAES3BF008800130CFD_t1	unclear_classification	235870719-235872239	774434471
TRAES3BF008800140CFD_t1	unclear_classification	236031035-236033026	774434471
TRAES3BF008800150CFD_t1	unclear_classification	236048841-236050479	774434471
TRAES3BF082100020CFD_t1	unclear_classification	536496771-536497984	774434471
TRAES3BF082100010CFD_t1	unclear_classification	536545588-536546781	774434471
TRAES3BF023400070CFD_t1	unclear_classification	536669297-536670490	774434471
TRAES3BF023400050CFD_t1	unclear_classification	536796714-536797874	774434471
TRAES3BF090500030CFD_t1	unclear_classification	659807033-659807998	774434471
TRAES3BF090500040CFD_t1	unclear_classification	659829764-659830729	774434471
TRAES3BF110100010CFD_t1	unclear_classification	660846812-660847777	774434471
TRAES3BF110100020CFD_t1	unclear_classification	660869864-660870829	774434471
TRAES3BF110100050CFD_t1	unclear_classification	660942172-660943137	774434471
TRAES3BF110100060CFD_t1	unclear_classification	660962912-660963877	774434471
TRAES3BF110100090CFD_t1	unclear_classification	661107825-661108796	774434471
TRAES3BF072300070CFD_t1	unclear_classification	701367908-701369105	774434471
TRAES3BF072500040CFD_t1	unclear_classification	759056123-759057341	774434471
group 4A
Traes_4AL_454E2A798.1	I	179413232-179414698	215863839
Traes_4AL_723E53212.1	I	192756963-192758335	215863839
group 4D
Traes_4DS_0B056789B.2	XVII	41491841-41492857	121193423
Traes_4DS_90B3A8BF0.1	XVII	56514274-56517747	121193423
group 6A
Traes_6AL_FE462C6F8.1	I	200337967-200339365	207910053
Traes_6AL_AB1775EE2.1	I	200416740-200417694	207910053
group 6D
Traes_6DS_8256EE3C5.1	IX	5775474-5777061	177000238
Traes_6DS_9012BE7B3.1	IX	6621008-6623063	177000238
Traes_6DL_4F21B8BCE.1	I	168503193-168504248	177000238
Traes_6DL_3F7FAE7F9.2	I	169431846-169432901	177000238
group 7D
Traes_7DL_DB6471BF0.1	XVI	53745688-53747132	238042887
Traes_7DL_883CB0B5B.1	XVI	53750203-53751367	238042887
Traes_7DL_560FF4990.1	XVI	63605659-63606988	238042887
Traes_7DL_651CAFC08.1	XVI	73960551-73962055	238042887
Traes_7DL_464A8DB8D.1	XVI	80092686-80093979	238042887
Traes_7DL_92A9F99F6.1	V	207718438-207723507	238042887
Traes_7DL_46D8A0EC9.1	V	209547557-209550424	238042887
