# Supplementary material for: Genome-wide and evolutionary analysis of the class III peroxidase gene family in wheat and Aegilops tauschii reveals that some members are involved in stress responses
Source: BMC Genomics. 2019 Aug 22;20:666. doi: 10.1186/s12864-019-6006-5 (PMC6704529; doi:10.1186/s12864-019-6006-5)
Supplement: Supplementary file 19 — Table S7. Public wheat expression data. (XLS 48 kb) [file 12864_2019_6006_MOESM19_ESM.xls]

## Sheet: Sheet1
Table S7: Public wheat expression data.
GEO accession	Sample ID	Sample description	Whether to use
GSE12508	GSM314251	tissue type: germinating seed, coleoptile - rep1	including
GSE12508	GSM314252	tissue type: germinating seed, coleoptile - rep2	including
GSE12508	GSM314253	tissue type: germinating seed, coleoptile - rep3	including
GSE12508	GSM314254	tissue type: germinating seed, root - rep1	including
GSE12508	GSM314255	tissue type: germinating seed, root - rep2	including
GSE12508	GSM314256	tissue type: germinating seed, root - rep3	including
GSE12508	GSM314257	tissue type: germinating seed, embryo - rep1	including
GSE12508	GSM314258	tissue type: germinating seed, embryo - rep2	including
GSE12508	GSM314259	tissue type: germinating seed, embryo - rep3	including
GSE12508	GSM314260	tissue type: seedling, root - rep1	including
GSE12508	GSM314261	tissue type: seedling, root - rep2	including
GSE12508	GSM314262	tissue type: seedling, root - rep3	including
GSE12508	GSM314263	tissue type: seedling, crown - rep1	including
GSE12508	GSM314264	tissue type: seedling, crown - rep2	including
GSE12508	GSM314265	tissue type: seedling, crown - rep3	including
GSE12508	GSM314266	tissue type: seedling, leaf - rep1	including
GSE12508	GSM314267	tissue type: seedling, leaf - rep2	including
GSE12508	GSM314268	tissue type: seedling, leaf - rep3	including
GSE12508	GSM314269	tissue type: immature inflorescence - rep1	including
GSE12508	GSM314270	tissue type: immature inflorescence - rep2	including
GSE12508	GSM314271	tissue type: immature inflorescence - rep3	including
GSE12508	GSM314272	tissue type: floral bracts, before anthesis - rep1	including
GSE12508	GSM314273	tissue type: floral bracts, before anthesis - rep2	including
GSE12508	GSM314274	tissue type: floral bracts, before anthesis - rep3	including
GSE12508	GSM314275	tissue type: pistil, before anthesis - rep1	including
GSE12508	GSM314276	tissue type: pistil, before anthesis - rep2	including
GSE12508	GSM314277	tissue type: pistil, before anthesis - rep3	including
GSE12508	GSM314278	tissue type: anthers, before anthesis - rep1	including
GSE12508	GSM314279	tissue type: anthers, before anthesis - rep2	including
GSE12508	GSM314280	tissue type: anthers, before anthesis - rep3	including
GSE12508	GSM314281	tissue type: 3-5 DAP caryopsis - rep1	including
GSE12508	GSM314282	tissue type: 3-5 DAP caryopsis - rep2	including
GSE12508	GSM314283	tissue type: 3-5 DAP caryopsis - rep3	including
GSE12508	GSM314284	tissue type: 22 DAP embryo - rep1	including
GSE12508	GSM314285	tissue type: 22 DAP embryo - rep2	including
GSE12508	GSM314286	tissue type: 22 DAP embryo - rep3	including
GSE12508	GSM314287	tissue type: 22 DAP endosperm - rep1	excluding
GSE12508	GSM314288	tissue type: 22 DAP endosperm - rep2	excluding
GSE12508	GSM314289	tissue type: 22 DAP endosperm - rep3	excluding
GSE14697	GSM366871	Freeze Resistance (FR); Ctrl Rep 1	including
GSE14697	GSM366872	Freeze Resistance (FR); Ctrl Rep 2	including
GSE14697	GSM366873	Freeze Susceptible (FS); Ctrl Rep 1	including
GSE14697	GSM366874	Freeze Susceptible (FS); Ctrl Rep 2	including
GSE14697	GSM366875	Freeze Resistance (FR); Cold Acclimated Rep 1	including
GSE14697	GSM366876	Freeze Resistance (FR); Cold Acclimated Rep 2	including
GSE14697	GSM366877	Freeze Susceptible (FS); Cold Acclimated Rep 1	including
GSE14697	GSM366878	Freeze Susceptible (FS); Cold Acclimated Rep 2	including
GSE60351	GSM1474166	Flag leaves, control, rep1	including
GSE60351	GSM1474167	Flag leaves, control, rep2	including
GSE60351	GSM1474168	Flag leaves, heat stress, rep1	including
GSE60351	GSM1474169	Flag leaves, heat stress, rep2	including
GSE87325	GSM2327793	WL711 control, biological rep1	including
GSE87325	GSM2327794	WL711 control, biological rep2	including
GSE87325	GSM2327795	WL711 drought, biological rep1	including
GSE87325	GSM2327796	WL711 drought, biological rep2	including
GSE87325	GSM2327797	C306 control, biological rep1	including
GSE87325	GSM2327798	C306 control, biological rep2	including
GSE87325	GSM2327799	C306 drought, biological rep1	including
GSE87325	GSM2327800	C306 drought, biological rep2	including
GSE61679	GSM1511240	control plot, biological rep1	including
GSE61679	GSM1511241	control plot, biological rep2	including
GSE61679	GSM1511242	control plot, biological rep3	including
GSE61679	GSM1511243	no potassium fertilization, biological rep1	including
GSE61679	GSM1511244	no potassium fertilization, biological rep2	including
GSE61679	GSM1511245	no potassium fertilization, biological rep3	including
GSE61679	GSM1511246	no magnesium fertilization, biological rep1	including
GSE61679	GSM1511247	no magnesium fertilization, biological rep2	including
GSE61679	GSM1511248	no magnesium fertilization, biological rep3	including
GSE61679	GSM1511249	low nitrogen fertilization, biological rep1	including
GSE61679	GSM1511250	low nitrogen fertilization, biological rep2	including
GSE61679	GSM1511251	low nitrogen fertilization, biological rep3	including
GSE61679	GSM1511252	no phosphate fertilization, biological rep1	including
GSE61679	GSM1511253	no phosphate fertilization, biological rep2	including
GSE61679	GSM1511254	no phosphate fertilization, biological rep3	including
GSE61679	GSM1511255	no sulfate fertilization, biological rep1	including
GSE61679	GSM1511256	no sulfate fertilization, biological rep2	including
GSE61679	GSM1511257	no sulfate fertilization, biological rep3	including
GSE103430	GSM2771168	Water treatment, biological rep1	including
GSE103430	GSM2771169	Water treatment, biological rep2	including
GSE103430	GSM2771170	Water treatment, biological rep3	including
GSE103430	GSM2771171	1 mM SA treatment, biological rep1	including
GSE103430	GSM2771172	1 mM SA treatment, biological rep2	including
GSE103430	GSM2771173	1 mM SA treatment, biological rep3	including
GSE103430	GSM2771174	1 mM MeJA treatment, biological rep1	including
GSE103430	GSM2771175	1 mM MeJA treatment, biological rep2	including
GSE103430	GSM2771176	1 mM MeJA treatment, biological rep3	including
GSE103430	GSM2771177	0.5 mM GA treatment, biological rep1	including
GSE103430	GSM2771178	0.5 mM GA treatment, biological rep2	including
GSE103430	GSM2771179	0.5 mM GA treatment, biological rep3	including
GSE103430	GSM2771180	0.4 mM ABA treatment, biological rep1	including
GSE103430	GSM2771181	0.4 mM ABA treatment, biological rep2	including
GSE103430	GSM2771182	0.4 mM ABA treatment, biological rep3	including
GSE103430	GSM2771183	0.5 mM CK treatment, biological rep1	including
GSE103430	GSM2771184	0.5 mM CK treatment, biological rep2	including
GSE103430	GSM2771185	0.5 mM CK treatment, biological rep3	including
GSE103430	GSM2771186	ET treatment, biological rep1	including
GSE103430	GSM2771187	ET treatment, biological rep2	including
GSE103430	GSM2771188	ET treatment, biological rep3	including
GSE103430	GSM2771189	2 mM IAA treatment, biological rep1	including
GSE103430	GSM2771190	2 mM IAA treatment, biological rep2	including
GSE103430	GSM2771191	2 mM IAA treatment, biological rep3	including
GSE36283	GSM886236	Roblin, 1 d after Fg inoculation, rep 1	including
GSE36283	GSM886237	Roblin, 1 d after Fg inoculation, rep 2	including
GSE36283	GSM886238	Roblin, 2 d after Fg inoculation, rep 1	including
GSE36283	GSM886239	Roblin, 2 d after Fg inoculation, rep 2	including
GSE36283	GSM886240	Roblin, 4 d after Fg inoculation, rep 1	excluding
GSE36283	GSM886241	Roblin, 4 d after Fg inoculation, rep 2	including
GSE36283	GSM886242	Roblin, 1 d after water inoculation, rep 1	including
GSE36283	GSM886243	Roblin, 1 d after water inoculation, rep 2	including
GSE36283	GSM886244	Roblin, 2 d after water inoculation, rep 1	including
GSE36283	GSM886245	Roblin, 2 d after water inoculation, rep 2	including
GSE36283	GSM886246	Roblin, 4 d after water inoculation, rep 1	including
GSE36283	GSM886247	Roblin, 4 d after water inoculation, rep 2	including
GSE12936	GSM324484	Si- B- rep1	including
GSE12936	GSM324485	Si- B- rep2	including
GSE12936	GSM324486	Si- B- rep3	including
GSE12936	GSM324487	Si- B+ rep1	including
GSE12936	GSM324488	Si- B+ rep2	including
GSE12936	GSM324489	Si- B+ rep3	including
GSE12936	GSM324490	Si+ B- rep1	including
GSE12936	GSM324491	Si+ B- rep2	including
GSE12936	GSM324492	Si+ B- rep3	including
GSE12936	GSM324493	Si+ B+ rep1	including
GSE12936	GSM324494	Si+ B+ rep2	including
GSE12936	GSM324495	Si+ B+ rep3	including
GSE31760	GSM788186	pathogen isolates: Mock-inoculated (Control) - rep1	including
GSE31760	GSM788187	pathogen isolates: Mock-inoculated (Control) - rep2	including
GSE31760	GSM788188	pathogen isolates: Mock-inoculated (Control) - rep3	including
GSE31760	GSM788189	pathogen isolates: Wheat non-adapted Magnaporthe isolate BR29 - rep1	including
GSE31760	GSM788190	pathogen isolates: Wheat non-adapted Magnaporthe isolate BR29 - rep2	including
GSE31760	GSM788191	pathogen isolates: Wheat non-adapted Magnaporthe isolate BR29 - rep3	including
GSE31760	GSM788192	pathogen isolates: Wheat adapted Magnaporthe isolate BR32 - rep1	including
GSE31760	GSM788193	pathogen isolates: Wheat adapted Magnaporthe isolate BR32 - rep2	including
GSE31760	GSM788194	pathogen isolates: Wheat adapted Magnaporthe isolate BR32 - rep3	including
GSE31760	GSM788195	pathogen isolates: Wheat adapted Magnaporthe isolate BR37 - rep1	including
GSE31760	GSM788196	pathogen isolates: Wheat adapted Magnaporthe isolate BR37 - rep2	including
GSE31760	GSM788197	pathogen isolates: Wheat adapted Magnaporthe isolate BR37 - rep3	including
GSE34445	GSM849276	6h compatible interaction biological rep1	including
GSE34445	GSM849277	6h compatible interaction biological rep2	including
GSE34445	GSM849278	6h compatible interaction biological rep3	including
GSE34445	GSM849279	6h incompatible interaction biological rep1	including
GSE34445	GSM849280	6h incompatible interaction biological rep2	including
GSE34445	GSM849281	6h incompatible interaction biological rep3	including
GSE34445	GSM849282	12h compatible interaction biological rep1	including
GSE34445	GSM849283	12h compatible interaction biological rep2	including
GSE34445	GSM849284	12h compatible interaction biological rep3	including
GSE34445	GSM849285	12h incompatible interaction biological rep1	including
GSE34445	GSM849286	12h incompatible interaction biological rep2	including
GSE34445	GSM849287	12h incompatible interaction biological rep3	including
GSE34445	GSM849288	24h compatible interaction biological rep1	including
GSE34445	GSM849289	24h compatible interaction biological rep2	including
GSE34445	GSM849290	24h compatible interaction biological rep3	including
GSE34445	GSM849291	24h incompatible interaction biological rep1	including
GSE34445	GSM849292	24h incompatible interaction biological rep2	including
GSE34445	GSM849293	24h incompatible interaction biological rep3	including
GSE34445	GSM849294	12h uninfested control compatible rep1	including
GSE34445	GSM849295	12h uninfested control compatible rep2	including
GSE34445	GSM849296	12h uninfested control compatible rep3	including
GSE34445	GSM849297	12h uninfested control incompatible rep1	including
GSE34445	GSM849298	12h uninfested control incompatible rep2	including
GSE34445	GSM849299	12h uninfested control incompatible rep3	including
GSE47479	GSM1150915	leaves_control_biological rep1	including
GSE47479	GSM1150916	leaves_control_biological rep2	including
GSE47479	GSM1150917	leaves_earthworms_biological rep1	including
GSE47479	GSM1150918	leaves_earthworms_biological rep2	including
GSE47479	GSM1150919	leaves_ggt_biological rep1	including
GSE47479	GSM1150920	leaves_ggt_biological rep2	including
GSE47479	GSM1150921	leaves_ggt_biological rep3	including
GSE47479	GSM1150922	leaves_earthworms_ggt_biological rep1	including
GSE47479	GSM1150923	leaves_earthworms_ggt_biological rep2	including
GSE47479	GSM1150924	leaves_earthworms_ggt_biological rep3	including
