# Supplementary material for: Genome-wide and evolutionary analysis of the class III peroxidase gene family in wheat and Aegilops tauschii reveals that some members are involved in stress responses
Source: BMC Genomics. 2019 Aug 22;20:666. doi: 10.1186/s12864-019-6006-5 (PMC6704529; doi:10.1186/s12864-019-6006-5)
Supplement: Supplementary file 20 — Table S8. Normalized gene expression values of 170 T. aestivum class III peroxidase genes in different tissues. (XLS 72 kb) [file 12864_2019_6006_MOESM20_ESM.xls]

## Sheet: Sheet1
Table S8: Normalized gene expression values of 170 T. aestivum class III peroxidase genes in different tissues.
Subfamily	Gene_ID	Coleoptile(germinating_seed)	Root(germinating_seed)	Embryo(germinating_seed)	Root(seedling)	Crown(seedling)	Leaf(seedling)	Immature_inflorescence	Floral_bracts_before_anthesis	Pistil_before_anthesis	Anthers_before_anthesis	Caryopsis(3-5_DAP)	Embryo(22_DAP)
VI	Traes_4AL_0C8DFDE2B.1	4.0803	3.8656	3.6917	4.10981	3.69062	3.85583	4.25159	3.64974	3.66451	3.78499	3.72115	3.66145
unclear_classification	TRAES3BF008800130CFD_t1	3.70213	9.03793	5.46803	9.49178	3.98378	6.17132	4.06572	3.34864	3.56239	3.82464	3.65019	3.92696
VII	Traes_6DL_2A99B8CDC.1	4.69471	3.79794	3.99694	3.68257	5.09588	12.1719	5.84758	10.5925	4.25314	3.78567	7.93655	4.0493
unclear_classification	Traes_4DL_EDE7DDD20.2	3.2361	3.55403	4.64615	3.60677	6.06605	6.70079	9.75588	3.6425	4.11838	3.59291	7.47799	3.80806
XII	Traes_1BS_BA046E212.1	7.58372	7.0342	8.26205	8.06665	7.28851	11.2484	6.7988	6.94103	6.66523	6.76473	7.22281	6.4401
I	Traes_2AS_647C2FAA9.1	8.77789	6.60791	7.57395	6.79968	7.38099	9.9003	5.14825	5.41092	9.59943	6.18439	9.13562	7.85407
VI	Traes_2BL_E8A65526C.1	7.21984	10.8034	7.79879	12.4222	8.93139	8.59884	5.74625	9.94658	5.95848	6.45246	6.20557	6.17921
I	Traes_1AL_A982D9220.1	3.66865	3.72251	3.77746	3.74581	3.50239	3.77727	3.62363	3.71913	3.78439	4.12553	3.98577	3.64461
I	Traes_1BL_34402E888.1	4.87024	5.26263	4.80958	6.03909	4.67732	5.04816	4.74186	4.60616	4.96866	5.1428	4.6239	4.67824
I	Traes_7DL_6233C6F03.1	3.57232	9.5298	4.33096	10.5173	3.79016	3.90989	3.57612	3.72865	3.58561	6.22401	3.52318	3.55303
V	Traes_1AL_91E56EC8C.1	5.8965	10.687	6.50672	11.358	6.0681	5.83885	5.1491	5.44183	5.64315	5.59071	6.90953	5.35478
V	Traes_4BL_4CC0E0AAA.1	5.09665	10.2291	5.39103	11.1874	5.53765	5.26763	5.20323	4.71638	4.90538	5.37207	5.04198	4.82091
V	Traes_1DL_DD8D1FAF1.1	3.23832	9.57462	3.94757	11.0223	3.57266	3.11278	3.03157	2.87731	2.95492	3.14809	2.91131	3.04935
VII	Traes_7BS_3878BF050.1	10.43	10.0725	10.4361	9.9077	10.2936	11.7945	9.73468	11.8904	10.8233	10.1155	10.7638	9.29295
XIV	Traes_3AS_7C423CE32.1	4.32343	9.92883	5.82319	10.6384	4.68695	4.35136	4.05013	3.77527	3.96895	4.35041	4.21487	4.11781
I	Traes_1DS_D0F1CEB10.1	5.32261	5.76761	5.10663	6.7099	5.16796	5.53485	5.23085	5.38066	5.29221	5.4742	5.2453	5.31806
VI	Traes_2BL_8CD42B820.1	5.75169	6.88185	6.23662	6.87845	5.56654	5.39572	5.47605	4.90449	5.43331	5.54549	5.36404	5.94049
XVI	Traes_7DL_560FF4990.1	4.34351	4.36384	4.31138	4.53263	4.45053	4.49726	4.364	4.18222	4.26955	4.75031	4.15172	4.16718
I	Traes_1DS_3D2F70A22.1	5.96514	8.23984	6.17273	9.28312	7.35558	8.18525	5.05727	9.98139	6.05519	5.37964	5.64506	5.47166
I	Traes_2BS_9C71D6F5F.1	3.41152	11.0532	6.41887	11.1149	4.08266	3.3966	3.18648	3.15026	3.28758	3.40674	3.27189	3.36397
V	Traes_7DL_CE37E2AF1.1	4.34861	6.66979	4.87924	9.47404	5.61551	4.46055	4.26961	5.34073	4.41871	4.33375	4.45351	4.31012
VI	Traes_2AL_805027C23.1	4.57213	9.33038	8.68062	10.3048	6.21382	4.08546	3.93947	4.00362	3.86871	4.1219	4.03384	5.386
II	Traes_7DL_3D602F140.1	6.46437	12.3983	8.74591	12.932	7.14883	7.3854	6.33015	6.0814	6.19659	7.0604	6.27463	6.23271
II	Traes_7AL_AA1C50065.1	4.84356	11.3482	7.66734	11.5957	5.36306	5.37313	4.3397	4.27521	4.29803	4.71885	4.39188	4.299
V	Traes_7DS_E4876655C.1	3.87031	4.51665	3.80591	4.45664	3.96957	4.12221	3.82313	3.83613	3.87228	4.30448	3.9833	3.81287
XVII	Traes_2DS_090AF6B73.1	4.33883	6.16638	4.9562	5.36569	4.36108	4.39476	4.18626	4.40337	4.50746	4.50663	4.33875	4.04405
VII	Traes_2DL_59D310517.2	10.0511	10.3342	10.2016	10.7367	9.70714	7.66169	9.11314	9.6527	9.18629	5.85477	9.70146	8.75737
VII	Traes_2BL_C8F030038.2	3.589	3.73026	3.54887	3.66219	3.53612	3.88199	3.57296	3.57027	3.65028	3.51146	3.59459	3.40296
unclear_classification	Traes_5BL_8255FA524.1	4.66002	4.75927	4.73021	4.61588	4.81621	4.77304	9.88237	4.51984	4.61871	4.91057	4.80751	4.90023
XVI	Traes_7DL_DB6471BF0.1	6.11442	9.96851	6.85548	9.09992	6.42992	6.68146	5.69642	5.18165	5.24351	6.12008	5.47726	5.81703
II	Traes_5BS_419BCF8CE.1	4.13182	4.76123	4.15359	4.53799	4.29092	4.21588	4.21495	3.85504	3.83496	4.08619	4.05084	3.8775
I	Traes_2BS_407669DEF.2	3.58455	8.25363	3.89588	8.74617	3.8146	3.20844	3.60803	3.39246	3.36188	3.40171	3.58541	3.40202
VI	Traes_2DL_FFB73A9AD.1	7.00533	9.44053	9.1523	10.4405	7.46736	7.67243	7.04849	6.27353	6.18184	7.39997	6.61485	6.97932
XVII	Traes_2DS_6973E2FF5.1	3.37269	9.309	3.80581	10.2129	3.72575	3.80651	3.15986	3.50537	3.40449	3.51879	3.33461	3.3852
VI	Traes_3B_8732922B8.1	9.95743	7.34152	9.44262	11.1389	6.86238	5.99989	5.42801	5.33409	5.38005	6.22444	5.5833	5.63308
XVII	Traes_2DS_708F03DA3.1	5.10956	8.55527	7.39314	5.80803	6.97618	10.2359	5.01556	5.34413	4.89831	5.38785	4.91187	5.5621
unclear_classification	TRAES3BF048200030CFD_t1	5.04702	7.20661	7.18476	8.75799	5.99746	6.39514	4.76786	7.38588	4.26491	5.37403	4.69037	4.14576
XVII	Traes_2DS_D76AB139C.1	3.02265	3.83412	3.36929	3.22387	3.32624	3.67444	3.11941	3.31008	3.1548	3.30337	3.07848	3.0842
VII	Traes_4DL_8CE055F15.1	12.8807	12.4735	13.2451	12.5687	13.4993	10.2463	12.4289	12.3331	12.9674	9.18276	13.242	12.1159
VII	Traes_4AS_9EEABCE1C.1	12.0469	12.0977	12.4596	11.7393	12.7006	9.41918	12.0402	11.8274	12.0541	9.18528	13.1964	10.7129
VI	Traes_2BL_2B45081D4.1	12.6254	11.787	12.5268	11.58	10.6583	10.988	10.1191	12.9968	12.4637	9.95859	11.0692	12.7
VI	Traes_2AL_2224DCC1A.1	12.0792	12.1259	12.4846	12.4457	9.99323	8.31645	7.56161	10.5878	10.7995	10.3106	8.32232	11.745
II	Traes_1DS_A23800206.1	9.40523	12.4266	10.5975	12.5289	11.1657	12.2716	9.65101	11.5617	9.62292	12.2052	9.88568	6.22574
XVII	Traes_2BS_B6EBC0962.1	8.49252	10.5706	9.72828	10.292	8.4416	8.33102	7.92527	7.00952	7.22374	7.83186	8.1841	7.2775
I	Traes_1AL_38F9A30EA.1	3.27746	7.54783	3.23526	8.52227	3.36285	3.6767	3.24408	4.4002	3.44121	3.13411	3.39517	3.07237
XVII	Traes_2AS_AB001AAB7.1	3.0632	3.38188	3.07207	3.25926	3.07652	3.53368	3.1306	3.21129	3.23414	3.36997	3.13668	3.05275
VI	Traes_2BL_429364671.1	4.16387	4.01249	4.0544	4.1922	4.02544	4.97002	4.08259	4.12288	4.09051	4.50379	4.10263	4.12847
XVII	Traes_4DL_9D525390D.2	5.94559	5.78499	6.02422	5.62818	5.83952	5.97165	8.06662	7.69057	7.03096	6.79614	10.9711	5.72598
V	Traes_7DS_F507E5C42.1	4.10578	7.43694	6.39335	8.38634	4.31945	4.40415	4.13809	4.03765	4.06379	4.62228	4.22637	4.25821
IX	Traes_5BL_3476E951B.2	8.536	8.56677	8.41814	8.41473	8.52973	8.10084	8.06115	8.55917	7.27265	7.55349	8.97882	6.91374
VI	Traes_1AS_C70D49E2E.4	11.0899	10.4062	10.1672	10.4712	9.93641	8.18384	8.60142	7.54826	8.55154	8.8719	8.29004	9.35019
VI	Traes_2AL_C4CDAA081.1	9.65619	10.281	9.13195	9.5325	6.70568	4.80642	5.34833	4.67736	7.0455	4.7174	4.71178	5.30272
XVI	Traes_7DL_602B9D252.1	3.85331	3.90138	3.73469	3.94946	3.66334	3.83758	3.77201	3.99513	3.84937	5.63074	3.7691	3.71181
V	Traes_1AL_AD351F492.1	8.21703	10.8344	8.94269	10.7414	9.23637	8.33342	8.84543	6.60399	6.65734	6.77636	7.72722	5.50431
IX	Traes_6DS_9012BE7B3.1	3.92902	3.9804	4.12918	4.12574	4.05724	4.26149	4.01735	4.04777	4.07198	4.64116	4.06104	4.0475
XVII	Traes_4AL_D25430175.1	6.19435	9.8086	9.00981	7.88938	8.71406	6.90224	5.49887	6.48568	8.2027	7.91579	7.43715	7.34977
XVII	Traes_4AL_DF55853C2.2	4.93379	7.30803	7.77794	5.5505	7.07087	5.65801	4.10593	4.84104	6.11556	7.15545	5.20853	5.81091
VII	Traes_7DS_F0152FC36.1	3.58192	3.48506	3.49779	3.45626	3.58429	3.4062	3.61039	3.4903	3.42639	3.42775	3.67116	3.60595
XIV	Traes_6BL_02C69069F.1	7.54599	10.5414	10.378	10.5847	9.86053	6.23338	9.90167	5.08214	4.40122	4.65039	5.53026	7.21617
XII	Traes_7DL_D99ED7064.1	6.858	12.6854	10.8266	12.3703	8.85446	8.24878	7.05789	6.22943	9.84776	4.2337	10.4532	6.46484
XII	Traes_7AL_80967149B.1	6.97131	12.614	10.9185	12.4003	8.96083	9.36062	7.40077	7.01524	10.4983	4.81868	10.1981	6.05213
XVI	Traes_6AS_5BAD56BB6.1	6.70792	7.02249	6.76786	6.94449	6.60291	10.3417	6.67405	7.84313	6.54756	7.01002	6.66799	6.74329
XII	Traes_1BS_BE81667BB.1	3.61334	6.28174	5.07086	8.47294	6.61963	3.94347	3.78963	3.4536	3.42362	3.45071	3.66079	3.79738
I	Traes_1AS_DEAC58FC4.1	4.67775	9.14248	6.98633	9.30868	4.55679	7.15641	3.30967	3.51147	6.53919	3.87546	5.56647	4.94844
VI	Traes_2AL_A45F6AEBE.1	6.7784	9.49376	6.8411	10.3373	7.0733	4.5219	4.72972	4.41703	4.61693	4.47931	7.60189	4.82318
VI	Traes_2BL_B36482127.1	12.1523	10.8595	11.8597	10.863	12.1167	9.40862	11.9475	8.36718	10.1905	7.70515	8.78223	10.2999
unclear_classification	Traes_5BL_881FB6FDE.1	6.98877	6.54198	7.10451	6.80559	7.38614	8.25162	7.86238	7.73798	6.53506	6.10604	7.6117	6.46377
XVII	Traes_5BL_3ED1B0234.2	7.50408	11.9377	9.94865	11.2882	9.62409	9.20939	7.68681	13.0289	8.51631	4.88756	8.64811	3.43374
XVII	Traes_5DL_D2F75A952.2	5.69843	7.08773	6.03	6.66099	5.97465	6.17911	5.56094	6.59638	5.32099	5.74324	5.72944	5.44968
X	Traes_2AL_3FB8B316E.1	6.23405	6.14658	6.51018	6.20486	5.86169	10.1354	5.35622	6.76553	5.85638	7.81688	8.66384	5.54328
V	Traes_4DL_A6041E3DC.1	7.76138	7.63582	7.83321	8.01936	7.67199	6.43111	6.45429	7.9743	8.43667	10.0029	9.49127	5.83208
I	Traes_4DL_4F52CA7F0.1	4.30406	4.66557	4.29766	4.47249	4.53004	4.5437	4.59721	5.35918	5.29236	14.1	4.26188	4.3243
IX	Traes_2BL_52A703ADE.2	7.03431	6.96294	7.92903	6.4839	7.50113	7.45541	7.91307	6.8198	7.84225	8.81712	8.64987	7.44625
XVII	Traes_2AS_3161D54F8.1	9.11001	13.3228	13.2731	11.3916	9.90372	7.01937	5.94303	5.8474	6.02571	6.88461	6.4328	6.60168
VII	Traes_2AL_7EABAC855.1	7.18836	3.84423	6.30855	4.06669	7.79663	12.7096	8.04869	11.0207	6.37021	4.50223	9.65095	4.05324
XVI	Traes_7DL_651CAFC08.1	3.36176	4.72286	3.47092	7.50042	3.6159	3.47508	3.35481	3.1932	3.26024	3.63784	3.20075	3.30275
VI	Traes_2AL_520618712.1	7.71997	4.87129	5.49298	5.59039	5.61473	5.01409	4.55904	4.9098	4.15865	4.19764	4.04595	4.36723
I	Traes_4BS_0742E3F1D.1	3.76177	7.92893	4.62242	9.3259	4.05468	3.69678	3.70697	3.53737	3.62976	3.75608	3.46448	3.71311
I	Traes_1BL_4831B07DA.1	3.48118	9.53795	3.65388	11.5552	3.88985	6.59361	3.31835	4.98752	3.26188	3.59257	3.43498	3.48049
XIV	Traes_2DL_CC04FA45B.1	4.72568	11.9535	7.44486	12.0608	5.58441	4.37716	4.26516	4.03765	4.72101	8.59116	4.31443	4.21317
V	Traes_2DL_59D2939D1.1	5.3531	5.50829	5.07243	7.0918	5.13098	5.12867	5.03406	4.98638	4.95677	5.63819	5.26434	5.04803
I	Traes_2DS_E6EDAED7B.1	3.64296	7.27392	3.8897	8.52782	3.6619	3.68954	3.56078	3.74753	3.44447	4.32904	3.57512	3.61798
VII	Traes_5AS_3AFCAA6AC.2	6.9739	6.55108	6.77896	6.29159	6.56588	5.83121	6.29947	6.1332	6.63988	6.11895	6.46481	6.58283
unclear_classification	TRAES3BF072300070CFD_t1	5.29719	4.07345	4.33825	3.89682	4.89633	4.19703	4.23125	4.10997	4.14153	4.26407	4.00907	13.713
V	Traes_6DL_3EF3193D0.1	8.78928	5.04485	7.55984	4.9735	6.51968	9.91671	4.81831	7.006	10.8375	4.73986	11.2757	4.41117
V	Traes_6AL_38E8DCF06.1	3.43939	3.36798	3.5507	3.36184	3.3205	3.47645	3.43738	3.11436	3.39843	3.46719	3.37184	3.41341
IX	Traes_2BL_04FAB4405.1	9.65497	8.47686	9.63726	9.28197	8.79111	6.85722	9.86477	6.55421	8.81783	6.10552	9.48899	9.8825
IX	Traes_7AL_3E96F374E.2	7.42443	8.24891	9.45077	7.94462	8.86683	8.46233	7.65315	9.02412	9.09009	7.32413	5.63418	8.58444
XVI	Traes_6AS_D57E071EE.1	3.68192	3.59378	3.40066	3.53534	3.61345	8.58815	3.53853	3.40053	3.41112	3.59937	3.46139	3.47655
XVII	Traes_2BS_40C683B47.1	4.28631	4.48629	4.43451	4.44648	4.38986	5.04312	4.09096	4.14483	4.06007	4.45674	4.16513	4.31982
XII	Traes_3AL_78711D4EB.1	5.53798	5.51669	5.28973	5.5585	5.34488	5.51755	5.385	4.91968	5.04327	5.6249	5.36537	5.42485
XVII	Traes_2AS_EE549925C.1	3.9552	3.98222	4.03194	3.84813	3.9222	3.73372	3.72971	3.45415	3.70932	3.74194	3.64049	3.84422
I	Traes_2BS_299A69B8D.1	4.48848	11.7363	4.561	10.9133	4.8719	4.45276	4.61186	4.55322	4.43113	4.79001	4.52785	4.6607
unclear_classification	TRAES3BF008800150CFD_t1	4.8906	12.2861	9.53065	12.0138	7.88304	10.4127	5.91309	6.38865	4.25663	4.42123	3.43786	3.47969
XIV	Traes_3DS_1A3A001FA.1	6.85175	10.7927	7.52948	10.8077	7.03195	8.77718	6.90903	6.7493	6.53153	7.44191	6.57907	6.39791
VI	Traes_2DL_F2BDA23BC.1	4.22399	6.28159	5.08698	5.4084	4.35429	3.61901	3.94613	3.59466	4.01065	4.02686	4.03721	4.92394
XVII	Traes_2AS_64E41196E.1	7.40243	11.9179	11.9987	11.5467	9.76363	5.77041	5.14016	4.41549	4.52454	4.84778	5.00834	5.24959
V	Traes_1DL_607C1A6E6.1	7.06748	10.128	7.28019	10.7547	8.20493	10.8994	6.78992	6.9094	8.48833	5.7005	5.72302	4.7829
unclear_classification	TRAES3BF171700070CFD_t1	7.31298	12.722	11.8966	12.9487	10.1552	4.12039	4.1525	3.75758	4.08731	4.14682	4.33941	11.6683
XIV	Traes_3AS_F441DDE21.1	7.2876	11.7931	10.3234	12.0942	9.35582	8.91751	8.84879	5.27884	8.1898	7.22234	7.82099	6.56454
unclear_classification	TRAES3BF008800140CFD_t1	7.80955	11.3166	10.49	11.3759	9.46207	9.04728	8.92555	6.44553	7.7735	7.42618	7.80654	7.68679
V	Traes_7DL_46D8A0EC9.1	6.62238	10.806	9.49837	11.2332	7.79077	8.36553	7.2419	4.97432	8.33139	6.46228	8.19067	6.41649
VII	Traes_2AS_2B95E681C.1	6.07878	6.96107	7.31046	6.42284	6.40055	6.8018	6.69239	5.42142	5.72525	5.77565	5.38284	5.46076
XVI	Traes_6AS_1F4965E2D.1	5.64228	5.80965	5.56888	5.95639	5.55785	5.89324	5.74653	5.67221	5.43785	6.21942	5.76357	5.57311
XII	Traes_4DL_FB6118C7E.1	5.08313	6.00165	5.19034	7.76191	5.13019	5.06438	5.12685	5.54597	5.39715	6.3326	4.92189	5.23078
XII	Traes_4AS_FA3D49516.1	4.85166	4.71105	4.5842	5.71447	4.7108	4.58876	4.6279	4.44689	4.64581	4.84547	4.65111	4.94657
XIV	Traes_2BL_6AB029724.1	6.32927	7.62325	6.34436	8.99164	6.28014	6.66509	6.16121	6.25224	6.21858	7.15023	6.05173	6.50907
XVII	Traes_2DS_577286E6C.1	5.36611	5.63318	5.54539	5.71867	5.31909	6.10168	5.18552	5.21815	5.5228	5.51614	5.08876	5.55773
I	Traes_1BS_871E20CF0.1	4.0521	4.86289	4.12556	5.12581	4.21891	4.86202	4.07695	3.99729	3.90765	5.12239	4.051	3.92259
XVI	Traes_7DL_883CB0B5B.1	5.70424	5.64363	5.47731	5.60301	5.40568	5.52121	5.43402	5.07436	5.13137	5.76826	5.45518	5.38711
IX	Traes_5DL_011018E3C.1	4.16248	5.61315	4.00629	4.9385	3.99802	4.16075	4.04516	3.8191	3.72511	4.14119	3.93574	3.92779
V	Traes_2AL_CF07AD4C3.1	3.67749	4.20891	3.57053	5.07256	3.78188	3.82819	3.72094	3.23883	3.23175	3.94004	3.39875	3.21507
I	Traes_2AS_3F25BD910.1	6.70938	7.08094	6.43988	6.77477	6.42676	6.60718	6.32299	6.18342	6.35086	6.77986	6.34698	6.21855
I	Traes_1BS_A6CD7F6E9.1	3.52432	3.56632	3.62654	3.77005	3.43195	3.66719	3.45553	3.37626	3.4675	3.67045	3.37362	3.32847
XVIII	Traes_7BS_EB50DB903.1	4.99374	4.99254	4.89384	5.13038	4.95994	5.2562	4.91966	4.76653	4.90519	5.41227	4.89398	4.81182
XIV	Traes_3AS_7E7D5E614.1	4.01474	5.83136	4.31354	4.99964	4.10202	4.24055	4.09971	3.93608	3.94692	3.96231	4.00346	4.04925
XII	Traes_4BL_83EC83B10.1	4.31102	4.1972	4.12664	4.6372	4.0776	4.09696	4.15161	4.21239	4.14595	4.31335	4.10768	4.12749
V	Traes_2BL_F12DFCD3F.1	4.76016	4.92	4.95753	5.40383	4.99055	5.34936	4.60896	4.60786	4.75866	5.09352	4.69526	4.48612
I	Traes_7DL_C074DC1F6.2	5.57545	6.13645	6.02555	6.36943	5.54537	5.95495	5.59213	5.41941	5.64863	6.34624	5.77597	5.86575
XVII	Traes_4DL_11FFF4AF4.2	5.81554	6.66543	5.60065	8.76162	5.68045	5.6304	5.58537	5.55971	5.70831	6.12817	5.50245	5.42536
X	Traes_4AL_82DD84446.1	5.56189	5.57628	5.4595	5.44788	5.57648	6.73552	5.37244	5.74679	6.53877	7.34226	5.94081	5.36608
XVII	Traes_2BS_B973866E7.1	3.83442	4.18905	3.66542	4.27281	3.7789	4.05509	3.63402	3.97528	4.01502	4.23924	3.78653	3.66826
XVII	Traes_2BS_990895438.1	3.79695	4.54122	3.95404	5.07745	3.71569	4.00952	3.55742	3.52339	4.05316	4.05292	3.99125	3.70054
unclear_classification	TRAES3BF089200050CFD_t1	5.87204	5.25881	5.22806	5.36342	5.47686	5.50321	5.03963	5.09069	4.95196	5.5422	5.30007	5.30163
I	Traes_7AL_435AA3217.1	6.28846	5.71361	5.72499	6.80335	5.21621	4.11058	4.21551	3.47745	3.61835	3.87049	3.70637	4.35832
I	Traes_1BL_9C739A0B6.1	3.20677	3.53363	3.33366	3.51743	3.35355	3.37926	3.35193	3.23479	3.18967	3.57595	3.31843	3.42093
unclear_classification	TRAES3BF008800120CFD_t1	5.75442	9.67722	8.06691	9.58669	7.20598	6.93391	5.59089	5.56369	6.17261	7.12418	6.13507	5.82039
II	Traes_5DS_A4C9A4476.1	3.88468	5.95272	4.00384	8.08652	4.02996	4.31692	4.05489	3.72598	4.01924	4.48	3.93693	3.93406
XII	Traes_1DS_C0DC8B186.1	5.71908	6.05523	5.8285	7.42291	6.16606	6.13304	5.84529	5.80123	6.15489	6.10228	6.03207	6.05792
unclear_classification	TRAES3BF082100020CFD_t1	3.23393	5.7215	3.47932	5.22701	3.52531	3.25796	3.38845	2.97586	2.92117	3.58711	3.00186	3.05013
VII	Traes_2AS_007D8F7BD.1	13.0165	13.0341	12.9416	13.0386	12.8827	12.1137	12.7003	12.7211	12.6315	12.081	12.8057	11.7297
I	Traes_7DL_6EFFDA6D1.1	5.33828	6.98837	5.64743	6.65821	5.32181	5.46066	4.73214	7.34016	4.99058	5.39454	4.92893	4.89988
I	Traes_7AL_D1CAF31D3.1	3.63655	3.86011	3.64705	4.25863	3.58154	3.83594	3.55529	3.53436	3.62804	3.63394	3.68881	3.76069
I	Traes_1AS_6C84785B3.2	3.45711	6.86396	3.99015	9.18002	6.97709	8.24493	3.33554	6.48642	3.41895	3.29856	3.56917	3.28164
IX	Traes_2AL_0A0101B75.1	4.62911	5.54371	5.6665	5.86873	5.50963	9.72094	4.48452	8.33502	4.70715	8.5241	4.48404	5.00023
XVII	Traes_2DS_2CCCA54C1.1	4.69942	5.13908	5.01353	5.19215	4.55356	4.98338	4.44942	4.38742	4.31381	4.97014	4.39437	4.3378
I	Traes_5DL_AC0C3A9BD.1	6.16968	6.82874	5.83964	8.27258	5.99948	6.29548	6.05188	5.9392	5.67855	6.56166	6.13614	6.13791
V	Traes_1AL_1DCEF18ED.1	3.99775	3.9669	3.95395	3.99863	3.90812	4.19207	3.98263	3.77757	4.05385	4.26318	4.05712	3.72235
V	Traes_1BL_63874F598.1	4.28213	4.05081	4.03964	4.19657	3.97035	4.05918	3.98861	3.7174	3.8396	3.91224	3.97403	4.01987
I	Traes_6DL_3F7FAE7F9.2	4.09217	10.9095	4.00619	11.2631	4.49124	4.0361	3.98211	3.98814	4.03677	4.06938	4.08522	4.05809
I	Traes_6DL_4F21B8BCE.1	4.50473	9.27409	4.28648	9.10132	4.14399	4.0837	4.21132	4.16129	4.18792	5.15824	4.09624	4.43262
I	Traes_2AS_C24F72BD8.1	6.72796	6.84547	6.58298	7.67124	6.51468	6.93503	6.73766	6.55716	6.55699	7.41441	6.49947	6.47051
XVI	Traes_6BS_0BDACE205.1	4.61752	5.20836	4.72219	4.90114	4.60613	6.99482	4.51697	4.51066	4.54308	5.28364	4.56374	4.39781
V	Traes_1BL_488EB8124.1	5.50351	7.70409	6.41007	7.56967	6.70927	8.35433	4.15353	9.61887	8.3968	4.09436	8.09031	4.52608
V	Traes_7DL_92A9F99F6.1	4.11056	4.18015	3.92837	4.63518	4.12029	4.34956	3.86875	6.60396	4.71778	4.79266	4.23174	4.20851
XVII	Traes_2BS_19F05C27A.2	3.78135	6.6112	5.94633	7.58195	3.90892	3.84642	3.63972	3.55586	3.68555	4.05111	3.73262	3.65489
XVII	Traes_2DS_EAD771DF4.1	3.1092	3.34774	3.17517	6.67765	3.41881	3.34925	3.20729	3.0997	3.41133	3.55702	3.18736	3.25339
I	Traes_2AS_B61433E58.1	6.11258	7.82225	6.08017	9.24331	5.89705	6.24198	6.16814	5.62736	5.56501	6.27327	5.83625	6.012
XVII	Traes_2BS_1702DBE8E.1	3.99685	4.84328	3.85329	8.56912	4.01791	4.24066	3.79196	3.81303	3.85618	4.4851	3.97338	3.6699
V	Traes_7DS_1DAA0FD56.1	4.13872	5.05043	5.25309	5.91709	3.77809	3.66777	3.57204	3.46991	3.68338	3.96137	3.85485	4.1633
XV	Traes_2BS_430425C78.1	4.40879	4.38073	4.33852	4.58188	4.28523	4.61691	4.40942	4.41533	4.33459	4.65242	4.26954	4.4409
VI	Traes_2BL_1B580814E.1	5.05686	4.98263	5.08185	5.0384	4.90235	5.19246	4.72642	4.88594	5.26503	5.20726	4.9145	4.74363
I	Traes_6AL_FE462C6F8.1	3.49103	3.87018	3.39071	4.17147	3.257	3.22755	3.34833	3.13161	3.21931	3.29539	3.30343	3.29504
XVI	Traes_6AS_ADF96853B.1	6.14081	6.0045	6.07505	6.08448	5.85406	6.6767	6.17739	5.56716	5.77751	6.68697	5.91838	5.94009
I	Traes_2AL_D9106B0A2.1	9.83475	5.68888	8.8293	5.13589	7.43473	5.4527	8.98908	7.08455	6.78033	5.37265	9.46564	10.7153
XII	Traes_1DS_578ADDF80.1	6.62462	12.0437	9.63569	12.3283	7.83865	9.11238	6.14567	6.31299	8.96197	5.71746	9.00956	5.36971
XIV	Traes_6AL_4986D4968.1	6.11199	5.78689	5.79443	5.81124	5.76808	6.01097	5.93858	5.62698	5.79481	5.92327	5.7921	5.7018
XVIII	Traes_7AS_7232546E1.1	4.8022	8.91757	5.54464	7.77463	5.82816	7.41226	4.93956	5.1731	5.00069	5.20605	4.83438	5.23025
X	Traes_2BL_0B6B429A5.1	3.79454	3.87044	3.86678	3.80724	3.83534	4.21752	3.97804	3.76426	3.73512	4.2657	4.49498	4.01569
unclear_classification	TRAES3BF089600110CFD_t1	5.44833	5.55908	5.42249	5.76821	5.35493	5.85387	5.30771	5.30387	5.5002	5.96687	5.64012	5.45519
XVII	Traes_2DS_3E640A897.1	5.18418	5.3897	5.25911	5.20011	4.96682	5.25967	4.74666	4.95407	4.88501	5.45178	4.85262	4.77101
I	Traes_2BS_9D472D49F.1	3.64925	3.61456	3.3341	3.82672	3.43747	3.49167	3.38176	3.45962	3.52171	3.64112	3.46325	3.43419
I	Traes_4AL_89CCB25EA.1	4.08886	4.15687	4.00107	5.10997	4.08747	4.11054	4.06868	3.9467	3.96713	4.10647	3.85508	3.88637
I	Traes_2AS_B5A4BD80F.1	4.03656	4.32688	4.04627	4.70005	4.05061	4.47089	4.2099	4.26148	4.03452	4.60894	3.91876	3.93495
V	Traes_2BL_FE218C93D.1	5.97344	6.54867	6.08251	6.98955	5.39511	5.3316	5.4352	5.17647	5.87794	5.67147	5.81887	5.89705
V	Traes_1AL_1F3A0CD1F.1	4.52857	8.08952	5.13263	8.869	5.72405	9.06139	4.44166	4.66173	6.66546	3.82794	3.91548	3.61392
V	Traes_5BL_1505DCD78.1	6.15759	8.21118	6.11889	8.89196	6.19395	6.90773	6.21139	6.30981	5.74901	6.88971	6.36794	6.26485
VII	Traes_7DS_F64FA7C37.1	4.06031	3.96582	4.02619	4.12053	3.96817	4.59727	4.1382	4.35438	4.1169	4.20525	4.09538	3.89369
VII	Traes_7BS_984D5C4A3.1	4.75241	4.59003	4.76587	4.82825	4.87291	6.12786	4.74407	5.66535	4.90127	5.08116	5.05216	4.84764
IX	Traes_7DL_23C901DF6.1	5.40265	5.96035	6.24237	7.77432	7.75686	5.90083	5.53243	6.13455	5.10289	7.66548	5.51194	5.31258
