# Supplementary material for: Genome-wide and evolutionary analysis of the class III peroxidase gene family in wheat and Aegilops tauschii reveals that some members are involved in stress responses
Source: BMC Genomics. 2019 Aug 22;20:666. doi: 10.1186/s12864-019-6006-5 (PMC6704529; doi:10.1186/s12864-019-6006-5)
Supplement: Supplementary file 21 — Table S9. Normalized gene expression values of 170 T. aestivum class III peroxidase genes under abiotic stress treatments. (XLS 138 kb) [file 12864_2019_6006_MOESM21_ESM.xls]

## Sheet: Sheet1
Table S9: Normalized gene expression values of 170 T. aestivum class III peroxidase genes under abiotic stress treatments.
Subfamily	Gene ID	Cold (Freeze Resistance SD16029)	P value	Cold (Freeze Susceptible SD16169)	P value	Heat stress (40℃)	P value	Drought stress (Drought susceptible WL711)	P value	Drought stress (Drought tolerant C306)	P value	No potassium fertilization	P value	No magnesium fertilization	P value	Low nitrogen fertilization	P value	No phosphate fertilization	P value	No sulfate fertilization	P value	SA(1 mM )	P value	MeJA (1 mM )	P value	GA (0.5 mM)	P value	ABA (0.4 mM)	P value	CK (0.5 mM)	P value	ET	P value	IAA (2 mM)	P value
VI	Traes_4AL_0C8DFDE2B.1	0.0716435	0.599217	0.0020395	0.988631	0.322366	0.00905548	0.154991	0.485852	0.054309	0.673397	0.194471	0.0734532	0.203754	0.0994501	0.201374	0.0669882	0.163542	0.18666	0.174242	0.110111	-0.0577333	0.518929	-0.102295	0.2426	0.182511	0.081225	0.0296837	0.776077	-0.069014	0.418978	-0.025774	0.776058	0.209762	0.0568202
unclear_classification	TRAES3BF008800130CFD_t1	-1.29151	0.000257754	-1.43625	7.56688e-06	-0.030803	0.733707	-0.167957	0.353977	0.0489255	0.694784	-0.300958	0.0257164	-0.453022	0.00309415	-0.325763	0.0230217	-1.11924	0.006501	-0.436831	0.00618613	0.0497023	0.674651	0.279145	0.0211608	0.093669	0.409631	0.248509	0.0791166	0.213234	0.0372392	0.206437	0.103751	0.212659	0.0858883
VII	Traes_6DL_2A99B8CDC.1	-0.333718	0.0470487	0.128803	0.429564	-0.118766	0.156423	-0.475859	0.0250146	-0.527366	0.0911354	0.0497003	0.814265	-0.24888	0.0253403	-0.497125	0.000991858	-0.0513093	0.712709	0.11096	0.30524	0.359824	0.00296235	-0.826764	0.000127707	-0.016382	0.895999	-0.684783	2.9e-05	-0.08994	0.395554	-0.117737	0.283254	-0.099429	0.451585
VII	Traes_7DS_F64FA7C37.1	-0.361685	0.111839	0.109857	0.635528	-0.863585	0.000395825	-0.331722	0.113415	0.053878	0.82429	0.00298633	0.979187	0.188042	0.111716	0.0804	0.487577	0.112168	0.41845	0.100891	0.401139	0.256453	0.0504235	0.143917	0.166064	0.263291	0.0323183	0.026865	0.775993	0.114121	0.259557	0.213623	0.0619128	0.316647	0.0256382
unclear_classification	TRAES3BF089200050CFD_t1	-0.285764	0.212613	-0.339958	0.0252145	0.0851005	0.266754	0.06611	0.702165	-0.00214	0.9868	-0.0378393	0.69613	-0.116703	0.231619	-0.0364667	0.728958	0.008337	0.938783	-0.191199	0.15463	-0.081265	0.531104	0.170577	0.141853	-0.0418253	0.746851	0.220414	0.0271241	-0.27241	0.0103595	0.00398633	0.967521	0.022181	0.831176
XII	Traes_1BS_BA046E212.1	-0.983185	0.000175153	-1.40806	5.72738e-05	-1.6296	1.29637e-07	0.8933	0.0123728	-0.884287	0.0498407	-0.842673	3.17016e-05	-0.318472	0.0534051	-0.675789	0.00271964	-0.704432	0.00223825	-0.297926	0.0241798	0.272261	0.0458106	0.0468137	0.657778	-0.408145	0.00236866	0.45198	0.0019404	-0.983237	3.47e-06	0.046267	0.772069	0.442578	0.00595036
I	Traes_2AS_647C2FAA9.1	-1.19926	5.2078e-05	-1.7704	3.3597e-06	0.191912	0.106537	-0.2086	0.252256	-0.232976	0.152633	-0.19777	0.153795	-0.374228	0.0216283	-0.162909	0.235911	-0.174487	0.289033	-0.168866	0.213	-0.191347	0.118935	-0.0233897	0.926849	0.247655	0.205762	-0.105911	0.396877	-0.198292	0.0796135	-0.1572	0.211572	-0.388177	0.0467449
VII	Traes_4AS_9EEABCE1C.1	0.4654	0.0199196	0.545425	0.00266977	0.54231	0.000143037	0.129216	0.521268	0.147619	0.382583	0.222492	0.0408044	0.0926387	0.268032	-0.00662267	0.939881	0.093978	0.309207	0.062141	0.507094	-0.126473	0.180871	-0.111013	0.220423	-0.0628553	0.433791	-0.376939	0.000701719	0.0719797	0.338825	0.147789	0.0770884	0.00951133	0.921845
VI	Traes_2BL_E8A65526C.1	-0.546972	0.0108598	-0.579535	0.00264655	-0.231654	0.0146376	-0.019829	0.922819	-0.161431	0.384549	-0.366403	0.0145042	-0.070712	0.504432	-0.184362	0.106554	-0.296281	0.0323304	-0.121415	0.435196	0.0812493	0.368868	0.463315	0.00839482	0.176022	0.497892	-0.440361	0.000523274	-0.197014	0.0443435	-0.145932	0.4826	-0.48267	0.0202549
I	Traes_7DL_6233C6F03.1	-0.441576	0.035337	-0.349642	0.0303198	-0.477958	0.000558622	-0.130703	0.45986	-0.003063	0.984303	-0.101022	0.643926	-0.516458	0.0123844	-0.221593	0.243508	-1.52275	0.000781749	-0.503706	0.00508949	0.133593	0.138837	0.299645	0.0206904	0.000831667	0.991425	0.18431	0.0739382	0.158514	0.113591	0.277225	0.00625967	0.0379027	0.693242
V	Traes_1DL_DD8D1FAF1.1	-0.301213	0.108718	-0.050764	0.7391	0.133387	0.155079	0.255551	0.196243	0.0001605	0.999071	0.164206	0.343249	-0.289477	0.239685	0.282665	0.116146	-2.31979	2.9749e-07	-0.625683	0.0031743	0.0142633	0.88612	-0.00598267	0.954155	-0.080319	0.498559	0.0328057	0.699417	0.00408633	0.96109	-0.111339	0.328189	0.058302	0.615792
VII	Traes_7BS_3878BF050.1	-0.037297	0.758441	-0.140725	0.268359	-0.215369	0.0181746	0.0948235	0.592554	-0.0992725	0.438234	-0.0380973	0.720613	0.019142	0.851759	-0.187849	0.0906998	-0.022443	0.835362	0.0423807	0.68945	0.00471433	0.95659	-0.066172	0.548992	-0.139348	0.163343	0.0691257	0.368371	0.029663	0.703506	-0.1767	0.0550326	-0.0573647	0.560385
V	Traes_4BL_4CC0E0AAA.1	-0.284391	0.070224	-0.209373	0.246576	-0.060222	0.468656	-0.228704	0.336087	0.053028	0.677142	0.003104	0.986586	-0.34756	0.0939328	0.0716467	0.660485	-2.05414	4.55873e-06	-0.543495	0.00160188	-0.0903157	0.592745	0.165677	0.342204	-0.00597933	0.967206	0.0441723	0.754641	0.318458	0.0647022	0.26832	0.0902386	0.442136	0.0149365
V	Traes_1AL_91E56EC8C.1	-0.326133	0.0520979	-0.55148	0.0217096	-0.205157	0.032297	-0.179103	0.387749	-0.040799	0.758756	0.117001	0.606321	-0.388894	0.145548	0.170487	0.35997	-1.54635	0.00011313	-0.545957	0.0102079	-0.13451	0.132168	-0.632952	2.44e-05	-0.121074	0.353769	-0.421595	0.00263598	-0.307821	0.0052974	0.398992	0.00198288	-0.146114	0.384946
VI	Traes_2AL_520618712.1	-0.822429	0.000596791	-1.15624	0.00010743	-0.052595	0.513061	-0.0610075	0.800466	0.252069	0.123249	0.278473	0.146904	0.066538	0.723055	0.144625	0.409911	0.21281	0.256871	0.44585	0.0301272	0.033698	0.786132	0.490983	0.00358672	0.466482	0.00617966	-0.449002	0.00771143	0.203865	0.126661	0.326243	0.0118349	0.0521497	0.654386
XIV	Traes_3AS_7C423CE32.1	-0.314744	0.042031	-0.707472	0.000577445	-0.03258	0.776883	0.176191	0.325278	0.0202945	0.877062	0.0302753	0.817441	-0.0758323	0.420639	-0.160679	0.118007	-0.873086	0.000251449	-0.191045	0.113009	-0.045376	0.647123	-0.123219	0.25593	0.042099	0.720678	0.0100343	0.93199	0.0630573	0.544942	0.19874	0.0844168	0.0672453	0.634156
VI	Traes_3B_8732922B8.1	2.07518	0.000181157	1.57964	0.000262125	-0.133545	0.120491	-0.302076	0.115305	0.057398	0.682909	0.40059	0.10968	0.184173	0.468381	0.0741933	0.72284	-0.129957	0.481188	0.308454	0.179982	0.187242	0.225657	0.0780797	0.370071	0.331086	0.0134567	0.480675	0.000142539	0.18299	0.105759	0.554252	0.000323658	0.468791	0.000601949
I	Traes_1DS_3D2F70A22.1	-2.49837	3.16044e-05	-2.3386	5.62021e-05	0.246849	0.0237269	-0.208639	0.478791	-1.14711	0.000717311	-0.0845763	0.516287	-0.182372	0.0949854	-0.183875	0.102641	-0.351833	0.0715278	-0.161541	0.200224	-0.324119	0.00815861	1.38822	6.44e-08	0.358078	0.0566244	-1.26338	3.9e-06	0.400387	0.00824465	-0.753116	2.12e-05	-0.478411	0.00190228
XVII	Traes_2DS_6973E2FF5.1	-0.0544225	0.679171	-0.170788	0.175219	-0.0025665	0.974016	-0.0968205	0.582519	0.240892	0.0945189	0.158685	0.605945	-0.38591	0.154733	-0.28743	0.293101	-1.42402	0.00286069	-0.0847753	0.717536	0.050787	0.566686	0.169334	0.104743	-0.079149	0.356136	-0.0563323	0.480053	0.16167	0.0844849	-0.0365207	0.651016	0.02015	0.847796
I	Traes_2BS_9C71D6F5F.1	-0.943144	0.0146604	-1.40289	9.97493e-06	-0.004281	0.953492	-0.120366	0.537955	0.058042	0.644524	0.208338	0.461375	-0.574126	0.0602324	0.118415	0.614252	-2.07161	0.00471181	-0.59552	0.021793	0.037503	0.681766	0.189821	0.0504273	-0.0372157	0.670629	0.0654983	0.45724	0.119975	0.139591	0.210593	0.0259623	0.23343	0.0327725
V	Traes_7DL_CE37E2AF1.1	-0.903113	0.0566107	-1.86078	4.9878e-05	-0.343825	0.00194891	0.502326	0.112374	-0.0353485	0.901982	0.211459	0.412304	0.0744493	0.5564	-0.362963	0.11843	0.253379	0.222407	0.267938	0.159008	0.079203	0.461143	0.462668	0.0229195	0.202775	0.134656	-0.339522	0.0411392	0.145702	0.411797	-0.297275	0.0458401	-0.279518	0.0238862
XVI	Traes_7DL_DB6471BF0.1	-0.978253	0.000233192	-1.01589	0.000256202	0.325549	0.00320147	0.0868375	0.637259	0.112302	0.430735	-0.0862503	0.486432	0.057713	0.611119	-0.344752	0.0150751	-0.477245	0.0278841	-0.0443083	0.741988	0.0627053	0.493405	0.55735	0.000596138	0.121501	0.25404	0.567346	0.000118826	0.0559337	0.588474	-0.023592	0.785342	0.259146	0.0506639
II	Traes_7DL_3D602F140.1	-1.61054	0.000130398	-1.43803	3.91923e-05	-0.233752	0.0127987	-0.457983	0.0631727	-0.238747	0.47256	-0.288149	0.147571	-0.397005	0.0266141	-0.16805	0.269228	-1.47369	0.00362145	-0.43005	0.0220441	0.0484193	0.665709	0.203104	0.113012	0.163131	0.0845734	-0.0678447	0.510301	-0.195394	0.141739	-0.0239127	0.839756	-0.030041	0.807867
VI	Traes_2AL_2224DCC1A.1	1.65084	0.000145305	1.69698	2.44535e-05	-1.17896	1.57089e-06	0.0530515	0.849684	-0.896118	0.00106346	-0.289565	0.0385503	-0.044289	0.67815	0.137277	0.226598	0.144675	0.195771	-0.00946367	0.929186	0.0703237	0.473289	-0.0487827	0.632105	-0.029898	0.787489	-1.45229	8.71e-06	-0.123324	0.207051	0.237226	0.0454915	-0.137714	0.252736
II	Traes_7AL_AA1C50065.1	-1.23684	0.000119044	-1.39782	0.00069795	-0.218992	0.0572644	-0.287662	0.245605	0.024458	0.890105	-0.387491	0.0769538	-0.474004	0.0109537	-0.236078	0.135966	-1.52365	0.00564681	-0.413222	0.0259495	0.275767	0.0501131	0.37972	0.0164482	0.202632	0.0337224	0.284375	0.0046263	0.287439	0.00718022	0.451291	0.000538126	0.320797	0.0103196
XVII	Traes_2DS_090AF6B73.1	-0.337362	0.0423638	-0.190071	0.250921	0.109418	0.199327	-0.241459	0.190519	0.168987	0.275592	-0.0367067	0.729273	0.0347503	0.725611	0.0200897	0.819095	-0.164201	0.210303	0.18814	0.0712782	-0.172731	0.116351	0.14688	0.17689	-0.11613	0.246568	0.0784207	0.342587	0.089756	0.251413	0.125892	0.265087	-0.0215997	0.873209
VI	Traes_2BL_B36482127.1	-0.551592	0.0115343	-0.569483	0.00166607	-0.597961	0.000161531	-0.510339	0.0517946	0.331158	0.0848902	-0.431299	0.000740953	-0.0963367	0.308008	0.089145	0.342695	0.0159453	0.860444	-0.198593	0.0661935	0.121623	0.375863	0.188288	0.121072	0.119142	0.294624	-0.111554	0.383913	0.38567	0.00566	0.475472	0.0015189	0.392909	0.00779201
VII	Traes_2DL_59D310517.2	0.227934	0.152797	0.266074	0.0653025	0.210494	0.0552754	0.331197	0.129312	0.899815	0.00406504	0.0951923	0.303816	0.0831493	0.358877	-0.104074	0.275806	-0.152711	0.113733	0.0647253	0.483086	-0.0448317	0.621559	0.409863	0.000499646	-0.133625	0.221778	0.170305	0.0439687	0.182307	0.0484823	-0.156494	0.088863	0.360225	0.00319626
unclear_classification	Traes_5BL_8255FA524.1	0.150266	0.269378	0.224002	0.147114	0.19813	0.0441756	0.0070585	0.96836	-0.127856	0.5114	0.0936533	0.412389	0.0445337	0.698132	0.079582	0.507161	-0.00842567	0.938718	0.021625	0.853668	0.14118	0.16881	0.076233	0.406859	0.15437	0.116705	0.146561	0.14004	0.310229	0.0243147	0.340068	0.00298303	0.29868	0.0261312
II	Traes_5BS_419BCF8CE.1	-0.256694	0.115781	-0.402004	0.0093159	0.0182245	0.826736	0.0667	0.717749	0.011706	0.930424	0.0232097	0.831983	-0.149471	0.112837	-0.207835	0.0433537	-0.303308	0.0668754	-0.0476367	0.660223	0.0816657	0.453836	0.143756	0.138378	0.207838	0.0440029	0.184377	0.0388752	0.24966	0.0236091	0.227925	0.0226809	0.259815	0.0444633
XVII	Traes_2DS_708F03DA3.1	-0.650464	0.00931679	-1.09982	0.000136924	-2.52536	7.02288e-08	0.551991	0.0914129	2.86828	0.0133659	-0.0438603	0.823509	0.133347	0.3972	0.435661	0.201459	-0.123674	0.726033	0.654523	0.00685013	-0.218964	0.13766	2.26845	1.48e-06	-0.404693	0.0140151	-0.697516	0.000100574	0.214787	0.11078	-0.705473	0.00294415	0.754814	6.26e-05
XVII	Traes_2DS_D76AB139C.1	-0.900589	0.00154213	-0.835476	0.00145887	0.0106805	0.912131	0.521421	0.124924	0.43514	0.0816776	-0.0135313	0.947552	-0.218014	0.193511	-0.123498	0.463738	-0.329531	0.0627167	-0.256899	0.143222	-0.302466	0.0889198	0.804803	0.0122758	-0.0744437	0.666122	0.11117	0.53634	-0.195948	0.324274	-0.387602	0.0529394	0.764859	0.0312036
VII	Traes_4DL_8CE055F15.1	0.454442	0.00959704	0.463257	0.00483685	0.744875	1.78756e-05	0.114528	0.575763	0.13826	0.386333	0.194574	0.0513595	0.103189	0.239942	0.031838	0.744029	-0.0118957	0.900407	0.036951	0.723992	0.047718	0.590643	-0.144102	0.124025	-0.00260667	0.974692	-0.264595	0.00719872	0.019779	0.789712	0.0407237	0.671344	-0.222431	0.103173
II	Traes_1DS_A23800206.1	-3.52939	1.74964e-07	-3.85431	1.71492e-08	0.458258	0.00356468	-0.285367	0.306165	-0.889014	0.0585497	-0.137595	0.285779	-0.315083	0.024089	-0.006642	0.960564	-0.786951	0.00274259	-0.34707	0.0171276	-0.142969	0.170239	0.635023	9.8e-05	-0.17033	0.104744	-0.382375	0.00236828	-0.106952	0.296961	-0.452985	0.00097195	-0.0723193	0.555021
VI	Traes_2BL_2B45081D4.1	1.58028	0.000120578	1.64645	7.4759e-06	-1.96992	2.175e-08	-0.599244	0.0196314	0.583449	0.00520125	-0.232525	0.068008	0.0327647	0.754501	0.14648	0.165922	0.304254	0.0111317	0.011372	0.907214	0.124004	0.298439	0.191826	0.132692	-0.068184	0.6603	0.357779	0.00896667	0.0718093	0.656842	0.632413	0.00023985	0.70707	0.00173154
XVII	Traes_2BS_B6EBC0962.1	-0.457114	0.0122767	-0.282732	0.0573103	-0.718842	0.000229434	-0.179106	0.565844	0.543297	0.0400475	-0.199587	0.346051	0.0684597	0.725566	0.125723	0.576165	-0.392711	0.113184	0.226242	0.270256	-0.154753	0.250072	1.47115	8.58e-07	-0.232659	0.0559053	-0.421007	0.00401289	0.102043	0.504968	-0.284717	0.0111533	0.461222	0.00931947
XVII	Traes_2AS_AB001AAB7.1	-1.18736	0.000207216	-1.66623	0.000315707	-0.313182	0.00366782	0.178993	0.367311	0.222028	0.176937	-0.053985	0.628452	0.040364	0.761687	0.0812423	0.440952	0.082272	0.540366	0.107515	0.342463	-0.465455	0.0492253	-0.043551	0.854879	-0.232632	0.340132	-0.446163	0.0509423	-0.0886117	0.742232	-0.0937083	0.72409	0.373816	0.208003
I	Traes_1AL_38F9A30EA.1	-0.751146	0.000943445	-0.743082	0.00398672	0.176507	0.0787025	-0.0225375	0.901168	0.219203	0.42571	-0.148883	0.424505	-0.716158	0.00206965	-0.185317	0.418716	-1.42853	0.000159002	-0.528115	0.0124235	-0.015059	0.901909	0.132908	0.253496	0.499676	0.00289355	-0.028693	0.793555	0.345033	0.0225286	0.16234	0.193948	0.025681	0.853153
VI	Traes_2BL_429364671.1	0.240765	0.118653	-0.0839195	0.511967	-0.0769335	0.451606	-0.31753	0.272485	-0.036761	0.808836	-0.080567	0.480881	0.0245503	0.758214	-0.0683763	0.460621	0.0731217	0.407193	-0.0463973	0.587975	-0.013614	0.903807	0.345584	0.0308561	0.115284	0.300443	0.302891	0.031753	0.157606	0.230695	0.289271	0.0410745	0.328472	0.0447763
V	Traes_7DS_F507E5C42.1	-0.260664	0.0664435	-0.545421	0.00306549	-0.077586	0.383749	-0.218795	0.22806	-0.091662	0.512438	0.212376	0.0688575	-0.262696	0.0423717	-0.089696	0.400157	-0.364191	0.0353645	0.029651	0.822421	0.076769	0.441029	0.147114	0.13113	-0.0703537	0.432594	0.101564	0.245953	0.283373	0.00532212	0.135631	0.184703	0.188549	0.085634
XVII	Traes_4DL_9D525390D.2	-0.456595	0.285306	-0.559002	0.00276039	0.0199525	0.831425	-0.374513	0.102148	0.051635	0.726464	0.459311	0.000951503	0.155484	0.173952	-0.017027	0.866596	-0.217645	0.105679	-0.129522	0.221182	-0.13214	0.232222	-1.35027	3.2e-07	-0.163794	0.129942	-1.0634	1.38e-06	-0.390778	0.0027176	-0.592361	0.000243929	-0.696463	8.46e-05
IX	Traes_5BL_3476E951B.2	-0.323202	0.0608032	-0.519393	0.00963213	-0.17113	0.0855517	0.361121	0.0667168	0.408542	0.0200611	0.0423443	0.67553	-0.132464	0.167292	-0.233454	0.0292804	-0.327649	0.0163137	-0.280373	0.0212765	0.117036	0.323129	-0.129746	0.146471	0.0506693	0.568543	-0.481341	0.000104825	-0.13745	0.0911231	0.035555	0.763884	-0.0424253	0.68767
II	Traes_5DS_A4C9A4476.1	-0.365665	0.119152	-0.433215	0.100309	-0.0751665	0.346422	-0.102027	0.672929	0.0840705	0.574785	0.0978617	0.605882	-0.252607	0.188199	-0.302729	0.126858	-0.708697	0.00394644	-0.554282	0.0168054	0.041608	0.730601	0.11583	0.445865	0.213886	0.127822	0.047174	0.702704	0.019607	0.862164	0.0340017	0.824237	0.0158137	0.929888
VI	Traes_1AS_C70D49E2E.4	-1.00292	0.000522277	-1.16705	7.45435e-05	-0.162487	0.0544414	-0.077154	0.661685	0.112899	0.382398	-0.181887	0.106522	-0.191108	0.124286	0.368867	0.00535719	-0.191211	0.170454	-0.134546	0.243459	-0.0581463	0.52636	0.196964	0.0546254	0.199692	0.0382741	-0.164719	0.0693737	-0.049587	0.554672	-0.0403653	0.641363	0.058546	0.58151
XVI	Traes_7DL_602B9D252.1	-0.752401	0.00489925	-0.889544	0.000225915	0.168207	0.0592045	-0.358386	0.130751	-0.108186	0.475725	-0.005289	0.972958	0.29035	0.0825248	-0.0778747	0.641762	0.422941	0.242215	1.70399	0.00186628	-0.0163003	0.910607	-0.165619	0.247916	-0.215359	0.208009	0.0181217	0.902235	-0.198765	0.0833128	-0.043729	0.714483	-0.186739	0.20403
VI	Traes_2AL_C4CDAA081.1	0.217037	0.371697	0.320487	0.0509558	0.098448	0.281857	0.12847	0.482257	0.0023145	0.98745	-0.290886	0.0470418	-0.186001	0.141736	-0.00821167	0.948201	-0.301117	0.0705201	-0.149564	0.260757	0.011856	0.945952	0.545111	0.000449796	0.432467	0.00406489	0.040336	0.674504	0.372355	0.0208389	0.198969	0.0463082	0.109222	0.350932
XVII	Traes_4AL_D25430175.1	-2.07259	5.93967e-05	-1.87722	0.00018041	-0.024786	0.744936	0.585828	0.177823	0.513716	0.0178525	-0.200008	0.0584884	-0.188246	0.120941	0.0792013	0.418573	-0.697376	9.51431e-05	0.019418	0.849029	0.136349	0.375632	0.018217	0.893161	0.0519683	0.783569	0.020485	0.836308	-0.216151	0.052874	-0.553551	0.00792371	0.113717	0.540799
VII	Traes_7DS_F0152FC36.1	-0.174925	0.247113	-0.050096	0.731087	-0.087713	0.37462	0.154348	0.406337	-0.14009	0.365686	0.0413327	0.78125	0.11764	0.219217	-0.0255837	0.759946	0.190885	0.0566188	0.0783657	0.528326	0.112014	0.309506	-0.0128207	0.90817	0.269324	0.0333475	0.200227	0.127331	0.237674	0.0347451	0.123206	0.248114	0.275254	0.0400983
XIV	Traes_6BL_02C69069F.1	-2.43931	4.13893e-06	-2.70424	3.93039e-07	0.137232	0.315356	-0.165245	0.420038	-0.44918	0.114089	-0.104038	0.405308	-0.252043	0.0476673	0.119813	0.412841	-0.815117	0.000782299	-0.268844	0.067174	0.233459	0.229004	0.0236747	0.885317	0.140881	0.399419	0.152136	0.363495	0.0599473	0.685971	0.196686	0.273687	0.560322	0.0159412
XII	Traes_7DL_D99ED7064.1	-4.52818	3.03483e-08	-4.50047	1.09359e-08	-0.0654675	0.463607	0.010932	0.963927	-1.15238	0.00180288	-0.28524	0.0927339	-0.0945263	0.523412	-0.150473	0.336521	-1.23005	0.00186399	-0.260474	0.0882937	-0.02175	0.811696	-0.170378	0.13986	0.171274	0.162909	-0.0418943	0.628429	-0.00740333	0.928573	0.0261727	0.740526	-0.0221047	0.85035
XII	Traes_7AL_80967149B.1	-4.16951	2.9437e-08	-4.3795	1.53683e-08	-0.290681	0.0365912	0.130706	0.568668	-0.416365	0.0769813	-0.228526	0.196769	-0.162476	0.275798	-0.133062	0.356436	-1.10359	0.00400998	-0.253236	0.0804944	0.065808	0.45318	0.0970887	0.333256	0.32953	0.0451594	-0.107401	0.392118	0.349817	0.00159792	0.13988	0.127488	0.082869	0.481186
XVI	Traes_6AS_5BAD56BB6.1	-0.58836	0.0168897	-0.755798	0.00846061	-0.541687	0.00016316	-0.166396	0.55632	2.05111	4.07574e-05	-0.120281	0.289396	0.117124	0.279665	-0.167361	0.104177	0.16372	0.130838	0.125783	0.256393	-0.596985	0.00186966	1.97108	5.16e-07	-0.905151	0.000137581	-1.87647	2.24e-06	-0.67426	0.000676609	-0.680592	0.0112247	-0.813643	0.000327335
XII	Traes_1BS_BE81667BB.1	0.78738	0.0011585	0.0820675	0.496432	-0.443742	0.000554705	0.288177	0.124398	-0.158662	0.319086	-0.0256947	0.912642	-0.171285	0.337097	-0.328433	0.171798	0.103815	0.749503	0.0789303	0.638759	-0.34773	0.148449	0.782619	0.0230901	-0.345121	0.158186	-0.749574	0.0285086	-0.442295	0.0635072	-1.02888	0.000839812	-0.53457	0.0419351
VI	Traes_2AL_A45F6AEBE.1	0.0526695	0.731658	-0.171056	0.17247	0.248579	0.0149285	0.42394	0.312533	0.38334	0.277139	-0.0316857	0.823815	-0.212134	0.121832	-0.387008	0.00143294	-0.515322	0.00249445	-0.169717	0.354199	-0.123282	0.26675	0.363596	0.00957224	0.0944477	0.392549	0.253485	0.034097	0.345343	0.0925401	0.435043	0.00460856	0.426167	0.0196273
unclear_classification	Traes_5BL_881FB6FDE.1	0.716229	0.00121439	0.926962	0.00108092	0.365941	0.00158702	0.411361	0.0523916	0.101314	0.722918	-0.166243	0.196218	-0.194467	0.127565	0.170448	0.194964	-0.0641333	0.607289	-0.221979	0.115981	0.10689	0.265018	-0.050447	0.59275	-0.0645947	0.509637	0.465708	0.000566945	-0.03377	0.699263	-0.374125	0.00111817	0.0607327	0.584753
XVII	Traes_5DL_D2F75A952.2	-0.793404	0.00342809	-0.994539	6.99639e-05	0.156348	0.0657369	-0.0619005	0.753342	0.073583	0.570204	-0.0793303	0.49675	-0.165529	0.11182	-0.126979	0.219691	-0.265535	0.29743	-0.051821	0.590331	0.00706633	0.952303	0.505109	0.00964134	0.224012	0.134838	-1.00785	1.74e-05	0.310344	0.0179954	-0.488821	0.00149684	-0.225152	0.0860776
XVII	Traes_5BL_3ED1B0234.2	-3.72137	1.33757e-07	-3.91987	3.45291e-08	-0.0060695	0.940144	0.0295015	0.905475	-0.59065	0.0258259	-0.206588	0.13751	-0.336822	0.00578652	-0.292977	0.0291146	-0.470906	0.167916	-0.18454	0.186851	-0.124016	0.230951	0.443203	0.00156695	0.211077	0.0827203	-2.5745	7.07e-10	0.183772	0.0698835	-0.753773	0.0001385	-0.190974	0.105641
I	Traes_4DL_4F52CA7F0.1	0.245883	0.128506	-0.195768	0.182847	0.121052	0.365085	-0.325662	0.119129	0.258308	0.0816359	0.05683	0.666753	-0.0683077	0.601478	-0.0300957	0.809825	0.0886707	0.504246	-0.0364477	0.77197	-0.252347	0.231	-0.742839	0.0741092	0.096415	0.81586	-0.137279	0.653724	-0.205767	0.201532	0.251567	0.512582	-0.363534	0.17532
IX	Traes_2BL_52A703ADE.2	-1.93179	1.81569e-05	-1.78248	2.66899e-06	-0.515725	0.000204496	0.165317	0.370292	-0.127285	0.396235	0.0277983	0.793097	-0.014505	0.891171	0.0944157	0.405244	-0.017255	0.877723	-0.013037	0.903486	0.153629	0.10412	-0.767816	1.34e-05	-0.167664	0.146069	-0.587004	5.68e-05	-0.15249	0.105719	-0.157131	0.0635047	-0.117555	0.353661
VII	Traes_2AL_7EABAC855.1	-1.80548	5.40238e-06	-1.68594	8.93188e-06	-0.214794	0.0194887	-0.292082	0.134387	-0.307209	0.308276	0.244784	0.135856	0.227093	0.116968	-0.099252	0.42436	-0.034142	0.8155	0.234219	0.0750657	0.291763	0.00665369	-0.635746	3.13e-05	0.154188	0.169779	-0.605007	5.95e-05	-0.0274673	0.720012	-0.143008	0.13113	-0.161392	0.173648
XVII	Traes_2AS_3161D54F8.1	-2.1203	1.73149e-06	-3.3124	1.35528e-07	-0.431217	0.000607134	-0.251746	0.255552	0.655965	0.00593397	-0.512726	0.00144119	0.131931	0.309333	-0.239125	0.129651	-1.05817	0.0480883	0.029149	0.805151	-0.274322	0.0529315	1.43895	6.16e-07	-0.279185	0.081845	-0.92582	2.43e-05	0.0157377	0.877692	-0.335742	0.00939158	0.819972	2.98e-05
XVI	Traes_7DL_651CAFC08.1	-0.65941	0.00144164	-0.452851	0.00812974	-0.008019	0.914258	0.101804	0.576526	-0.0162765	0.927498	0.321319	0.0422883	-0.484715	0.0375844	-0.316191	0.0359226	-0.448881	0.150228	0.197322	0.2444	0.086081	0.500737	0.277749	0.0309059	-0.160961	0.144903	-0.0238243	0.782776	-0.0317983	0.767101	0.03781	0.669384	0.0625657	0.547192
XVII	Traes_2AS_EE549925C.1	0.0953615	0.54847	-0.02911	0.828229	0.0881915	0.320447	-0.137228	0.502317	-0.040996	0.75017	0.0141307	0.867139	0.0680673	0.429958	-0.070228	0.407875	-0.0436683	0.64935	-0.022199	0.807701	0.121983	0.444942	0.104978	0.600243	-0.0832643	0.631371	-0.0472517	0.773555	0.0312113	0.85283	0.071422	0.65228	0.23039	0.24885
I	Traes_4BS_0742E3F1D.1	0.0624615	0.618304	0.124489	0.40002	0.190934	0.122507	-0.018988	0.924445	-0.112273	0.403979	-0.169372	0.213343	-0.125419	0.301105	0.22103	0.088478	-1.32209	1.99791e-05	-0.367181	0.0089451	-0.0916267	0.532774	-0.066734	0.599457	-0.136175	0.300235	-0.0923633	0.468332	-0.00656033	0.961749	0.073407	0.560925	0.199669	0.157152
I	Traes_1BL_4831B07DA.1	-4.08873	3.16321e-08	-4.21146	5.88567e-08	-0.027638	0.732459	-0.454306	0.338217	-1.35076	0.0614564	-0.0874063	0.724457	-0.386493	0.107691	0.0367937	0.856455	-1.77277	0.000312686	-0.405024	0.051167	-0.331363	0.00670084	0.296736	0.0101127	0.731175	8.58e-05	-0.667346	0.00198409	0.327176	0.0402884	-0.339827	0.00828363	-0.568765	0.00328117
XIV	Traes_2DL_CC04FA45B.1	0.515768	0.0138441	0.332727	0.0540002	-0.303432	0.0359136	-0.428641	0.0606113	-0.0217975	0.917623	-0.235869	0.185029	-0.102651	0.420544	-0.152479	0.269367	-0.455056	0.00361331	-0.241216	0.06762	0.0277777	0.879107	0.128154	0.355199	-0.0537567	0.721316	-0.012813	0.937562	0.394926	0.047255	0.362416	0.0216455	0.456714	0.0226069
V	Traes_2DL_59D2939D1.1	-0.2557	0.0932999	-0.207785	0.126305	0.0140325	0.905749	-0.0183515	0.916164	0.009868	0.937732	0.761233	0.00359529	-0.0871787	0.537344	-0.700855	0.000997676	-1.01128	0.000429719	0.0477323	0.800704	-0.126456	0.341357	0.102995	0.352109	-0.0294517	0.738251	0.113189	0.396243	-0.0765347	0.420095	-0.001856	0.982089	0.223722	0.0698931
VII	Traes_5AS_3AFCAA6AC.2	0.189059	0.218372	0.208491	0.1396	-0.042255	0.597559	0.191195	0.361154	0.134912	0.314632	0.0247733	0.773593	0.0435977	0.615528	0.0583343	0.486191	0.148824	0.111174	-0.0360943	0.675285	0.0432313	0.625749	-0.0277233	0.755764	0.169693	0.0963815	0.0969053	0.29388	0.0107613	0.901348	0.039965	0.653779	-0.0155123	0.906187
unclear_classification	TRAES3BF072300070CFD_t1	0.80757	0.000762905	0.599737	0.00239169	0.166094	0.0571003	0.408272	0.061606	-0.299575	0.166317	0.10779	0.396735	0.325038	0.0287133	0.387299	0.0140738	0.326854	0.0256805	0.24174	0.0782222	-0.013276	0.904095	-0.0751213	0.51297	-0.189334	0.108209	0.0148347	0.870607	-0.110496	0.278406	-0.0645873	0.720779	0.185089	0.106096
V	Traes_6DL_3EF3193D0.1	-2.80967	1.01688e-05	-3.71563	1.7556e-06	-0.289123	0.00983904	-0.205509	0.560245	-0.393081	0.223987	-0.130037	0.339241	-0.138964	0.140346	0.181001	0.0911671	-0.135492	0.377006	-0.0385443	0.721237	-0.227019	0.0547727	-0.693628	0.0019904	-0.111561	0.435748	-0.609173	0.00110388	-0.239937	0.0300737	-0.188516	0.149074	-0.462783	0.00641231
XVII	Traes_2BS_40C683B47.1	-0.166629	0.315153	0.194288	0.337263	-0.348531	0.0315375	0.044593	0.853744	0.231218	0.280345	0.0759633	0.630087	-0.000667	0.99647	0.0896843	0.546665	-0.0912807	0.542381	0.14484	0.363175	-0.323072	0.150628	0.152847	0.543904	-0.104611	0.658461	-0.49811	0.0345705	-0.17279	0.578473	0.0287263	0.902	-0.282279	0.329125
XII	Traes_3AL_78711D4EB.1	-1.31834	0.000142441	-1.45093	0.000165308	0.231176	0.0437243	0.179919	0.471614	0.073225	0.560495	-0.0733263	0.724034	0.300831	0.315495	-0.436346	0.080973	0.298207	0.689827	1.83984	6.26412e-05	0.163614	0.089873	0.12651	0.263649	0.0308077	0.754354	0.386191	0.000834191	0.289426	0.020443	0.378858	0.00228815	0.504313	0.000462637
I	Traes_2BS_299A69B8D.1	-0.111431	0.495977	-0.02037	0.89374	-0.0413345	0.748225	-0.030185	0.882606	0.170071	0.288046	-0.129728	0.231904	-0.396916	0.00949787	-0.135668	0.216799	-1.61467	0.000181653	-0.356548	0.0354894	0.116072	0.424342	0.163538	0.1101	0.10934	0.188445	0.575033	6.5e-05	0.116227	0.251315	-0.124061	0.278804	-0.0704867	0.462205
unclear_classification	TRAES3BF008800150CFD_t1	-6.36941	8.58626e-09	-6.46295	3.36357e-09	0.0034565	0.974636	-0.0518305	0.835603	-0.032522	0.820707	-0.06746	0.706103	-0.35299	0.00541232	-0.392573	0.00189935	-1.09976	0.0543552	-0.256278	0.0228868	-0.073826	0.554871	1.5405	1.19e-06	1.32187	5.99e-07	-0.684587	0.000220081	1.79102	4.68e-08	-0.961958	0.00257715	0.880041	0.000748967
XIV	Traes_3DS_1A3A001FA.1	-1.12365	0.00378481	-1.21651	3.44508e-05	-0.035762	0.684024	-0.263517	0.231103	-0.150961	0.377892	-0.192264	0.09686	-0.0728633	0.365109	-0.206174	0.0462296	-0.455887	0.048945	-0.105185	0.267734	-0.130483	0.286186	0.280677	0.00650776	0.225609	0.0219069	-0.0304233	0.784485	0.412567	0.00158456	0.343735	0.00121022	0.236475	0.028484
XVII	Traes_2AS_64E41196E.1	-2.69595	1.9251e-05	-3.27314	1.22514e-05	-0.184269	0.180064	-0.262174	0.239431	0.454451	0.0104511	0.0812563	0.737663	0.0303097	0.906569	0.245364	0.330768	-0.867675	0.0509872	0.093987	0.685981	-0.257106	0.0655071	0.504799	0.00463225	-0.2679	0.105863	-0.909792	1.32e-05	0.313088	0.00804027	-0.415574	0.00221461	0.16835	0.188028
VI	Traes_2DL_F2BDA23BC.1	0.5241	0.0281655	0.250919	0.211903	-0.0564315	0.598351	0.191201	0.474753	0.0605945	0.721406	-0.842216	0.0081798	-0.29451	0.0409846	0.0216317	0.840203	-0.138755	0.135467	-0.266557	0.152624	0.108289	0.463596	0.0273413	0.862381	0.0168413	0.912368	0.107662	0.462329	0.00964133	0.943929	0.214612	0.155837	0.230629	0.158762
V	Traes_1DL_607C1A6E6.1	-4.09866	3.54256e-07	-4.54333	7.60577e-08	-0.213626	0.0296693	0.06057	0.74094	0.102195	0.453244	-0.0553253	0.751908	-0.497768	0.0108609	-0.341698	0.0727763	-1.25499	1.56768e-05	-0.709981	0.00138002	0.25245	0.0302977	0.412517	0.00592622	0.433761	0.026578	-1.37487	9.36e-06	0.784344	1.04e-05	-0.0420913	0.708748	-0.242103	0.290974
unclear_classification	TRAES3BF171700070CFD_t1	0.41622	0.0267022	0.083461	0.487491	-0.36364	0.00133833	0.216527	0.257761	-0.0426765	0.759637	-0.0987763	0.302807	-0.124442	0.185036	0.13214	0.15723	-0.376572	0.00729503	-0.146144	0.144983	-0.084623	0.412706	0.077694	0.590359	-0.073333	0.543782	-0.030498	0.746641	-0.128644	0.192949	0.209453	0.0393372	0.154585	0.295297
XIV	Traes_3AS_F441DDE21.1	-3.36662	1.43907e-07	-3.3461	3.92232e-08	0.802997	9.62251e-06	-0.076501	0.676971	0.219156	0.270986	-0.280325	0.0212786	-0.302356	0.00879491	-0.0756407	0.410347	-1.00209	0.00120567	-0.339727	0.00603297	-0.04516	0.703527	-0.329712	0.0124238	0.294031	0.0362323	0.129187	0.245859	0.218538	0.0258529	0.0182107	0.863193	-0.0587077	0.649619
unclear_classification	TRAES3BF008800140CFD_t1	-2.40187	6.47211e-06	-2.33268	4.64468e-06	0.196736	0.0265464	0.008399	0.966267	0.126092	0.338146	-0.0728147	0.481172	-0.145389	0.124946	-0.0279477	0.752821	-0.503739	0.0136483	-0.193638	0.0488395	-0.15863	0.247625	-0.0531	0.602327	0.142678	0.180118	0.13193	0.158428	0.140291	0.163612	0.0763253	0.480967	0.356136	0.00873076
V	Traes_7DL_46D8A0EC9.1	-3.40619	6.19557e-07	-3.71011	4.77959e-08	0.56029	0.000174389	-0.091009	0.679528	0.0265565	0.875822	0.318603	0.166225	0.0290043	0.89817	0.072898	0.601803	-0.910282	0.0104069	0.002855	0.981049	-0.268533	0.0446258	-0.130792	0.346756	0.457586	0.00159776	-0.768646	2.84e-05	0.763484	3.31e-05	0.366991	0.0595571	0.301964	0.0451114
X	Traes_4AL_82DD84446.1	-0.65295	0.00134737	-1.05892	6.69459e-05	-0.115074	0.231665	-0.603612	0.0078252	-0.0732945	0.672758	0.267772	0.0626112	0.157596	0.225314	0.0933463	0.423575	0.201115	0.115783	0.143865	0.224734	-0.065104	0.615775	-0.197534	0.22185	-0.0299423	0.865585	-0.292682	0.0429812	-0.100288	0.452066	-0.0636957	0.631025	-0.136171	0.372915
XVI	Traes_6AS_1F4965E2D.1	-0.300223	0.0432606	-0.315155	0.0444685	-0.138285	0.114922	-0.338826	0.271472	-0.136836	0.424875	-0.275972	0.035119	-0.025217	0.804926	0.0208497	0.842099	0.013595	0.901793	-0.0547873	0.707837	0.125944	0.29478	0.127058	0.248804	-0.026857	0.793409	0.235845	0.0351339	-0.0491743	0.649815	0.069157	0.504923	0.031836	0.778886
XIV	Traes_2BL_6AB029724.1	0.07051	0.589958	-0.046314	0.695684	0.101269	0.193662	-0.0455335	0.808819	0.055821	0.673173	-0.001077	0.992526	0.129166	0.260164	-0.030725	0.797055	-0.0107157	0.921392	0.0167727	0.881085	0.0236867	0.79	0.154603	0.0739055	0.056799	0.466753	0.0698433	0.369065	0.218851	0.019744	0.123855	0.133623	0.372773	0.00776499
XVII	Traes_2BS_B973866E7.1	0.152114	0.331511	0.245806	0.061992	0.141778	0.261621	0.332813	0.0857642	0.069528	0.622814	-0.246815	0.121917	-0.293308	0.0568913	-0.119533	0.414649	-0.357791	0.0354916	-0.351442	0.0319304	0.254294	0.0293641	0.169439	0.155518	0.175444	0.153087	0.210728	0.210447	0.000756667	0.994702	-0.005872	0.958157	0.234031	0.0749573
XVII	Traes_4DL_11FFF4AF4.2	0.0128765	0.91593	-0.0268365	0.857451	0.0447735	0.665598	0.235506	0.254888	0.153128	0.311526	0.023533	0.809942	0.121719	0.176094	0.130225	0.166127	0.0602157	0.619011	0.076861	0.392683	0.07248	0.469193	0.134741	0.207979	-0.0231387	0.766318	0.0360213	0.671804	0.174976	0.107548	0.042822	0.613335	-0.168308	0.169303
XVII	Traes_2BS_990895438.1	-0.286945	0.130328	-0.220172	0.141894	-0.0904285	0.494843	-0.508813	0.0605904	0.0808595	0.521722	-0.216409	0.275185	0.272011	0.212073	-0.0623347	0.739915	0.110022	0.582728	0.400114	0.0526412	-0.0564007	0.587991	0.124261	0.30891	-0.0694727	0.413288	0.089449	0.347081	-0.259585	0.0317235	-0.133093	0.2638	-0.08382	0.492571
I	Traes_7AL_435AA3217.1	-0.933934	0.00364998	-0.770423	0.00097896	0.0298395	0.762281	0.015253	0.929948	0.0536	0.738308	-0.255769	0.026488	-0.183759	0.144402	-0.116476	0.404637	-0.321097	0.0124071	-0.252922	0.0291308	-0.0412763	0.752094	-0.139241	0.349741	-0.01989	0.855348	-0.195738	0.102716	-0.158538	0.155912	-0.49457	0.00214709	-0.115134	0.41284
XII	Traes_1DS_C0DC8B186.1	0.0279505	0.84497	0.0006405	0.996212	-0.0385365	0.602231	0.181481	0.341441	0.0172195	0.90723	0.045502	0.791498	-0.0876087	0.501792	-0.215775	0.269887	-0.165238	0.446213	-0.0207133	0.874299	-0.0573877	0.579928	-0.0199697	0.844789	-0.271242	0.0124256	-0.263767	0.0646266	-0.192683	0.0934224	-0.136253	0.155307	-0.267269	0.0527765
unclear_classification	TRAES3BF082100020CFD_t1	0.039916	0.748534	-0.384162	0.0258015	0.252999	0.0400717	0.0328815	0.852774	-0.094045	0.542764	0.0965487	0.39209	0.0113977	0.914996	0.00439633	0.969928	-0.0147617	0.894833	0.112836	0.328028	-0.124449	0.257743	0.0476217	0.623634	0.0652647	0.586391	-0.126866	0.235164	0.104359	0.382798	0.119286	0.231287	0.0881877	0.474695
VII	Traes_2AS_007D8F7BD.1	-0.456851	0.0434679	-0.430275	0.0107204	0.486997	0.000367777	0.757303	0.00206732	-0.0490005	0.744204	0.019855	0.825355	0.0272267	0.74693	-0.0293717	0.745338	0.019871	0.828268	0.0815677	0.36818	-0.133701	0.198165	-0.0996237	0.344885	0.226768	0.0180611	-0.161298	0.0517945	0.313835	0.00235515	0.364499	0.000901072	0.114125	0.299216
I	Traes_1AS_6C84785B3.2	-3.87594	2.79054e-06	-4.07816	4.08839e-07	0.179531	0.0385115	0.37718	0.494919	-2.26193	0.00137605	0.055985	0.620571	-0.0300413	0.803024	-0.236297	0.0861857	0.215589	0.159271	0.178168	0.160214	-0.871382	0.000813578	2.72383	2.34e-06	-0.697638	0.0780783	-0.880646	4.18e-05	0.775655	0.000370417	-0.885098	0.00151359	0.815672	0.0626763
IX	Traes_2AL_0A0101B75.1	-0.415366	0.0160587	-0.859174	0.000260498	-0.796395	1.11998e-05	-0.24248	0.189185	0.0691115	0.689414	-0.0455113	0.684581	-0.11331	0.351316	-0.62327	8.42125e-05	-0.333939	0.0139103	-0.0832257	0.388998	0.460731	0.00124079	0.0568113	0.593204	-0.006174	0.955593	-0.114576	0.273822	-0.0646153	0.514068	-0.230126	0.0462693	0.100619	0.348994
I	Traes_6DL_4F21B8BCE.1	-0.20358	0.293549	-0.137328	0.273337	0.478513	0.00147221	-0.350778	0.125359	-0.25084	0.237303	0.00963933	0.963073	0.285548	0.197856	0.116259	0.593713	-0.198589	0.374419	0.147099	0.485216	0.216655	0.0775269	0.101481	0.284194	0.178112	0.200515	0.0486677	0.554625	0.181006	0.15258	0.107306	0.186833	0.227978	0.0504243
I	Traes_6DL_3F7FAE7F9.2	0.289126	0.0621894	-0.017781	0.878148	-0.16712	0.0812097	0.040268	0.843107	0.089094	0.488535	0.345433	0.0229684	-0.0594147	0.661026	-0.00351733	0.980744	-1.16496	7.97439e-05	-0.0816083	0.551162	0.041127	0.693061	0.0807767	0.446367	-0.00661033	0.947183	-0.029311	0.780366	0.0589083	0.622166	0.167777	0.10486	0.0474563	0.723044
I	Traes_2AS_C24F72BD8.1	-1.55e-05	0.999905	0.206172	0.189704	0.160803	0.111504	-0.355301	0.0794957	-0.031897	0.827345	0.00963767	0.924757	0.229501	0.0381016	0.012295	0.907939	0.234919	0.0670965	0.107731	0.311525	0.050647	0.724554	0.115407	0.280512	0.013955	0.875479	0.0648263	0.476395	0.183786	0.063407	0.346186	0.00297474	0.354246	0.006441
XVI	Traes_6BS_0BDACE205.1	-0.209123	0.290029	0.0931455	0.452846	-0.0505045	0.506779	0.0324835	0.882787	0.606073	0.0122847	-0.00406	0.976648	0.005584	0.969938	-0.092141	0.515245	-0.10052	0.481638	-0.001987	0.988388	-0.445568	0.00821348	1.00619	0.000148677	-0.409658	0.0125339	-0.51664	0.0016652	-0.22853	0.0503242	-0.305228	0.0810543	-0.598455	0.000788781
V	Traes_7DL_92A9F99F6.1	-0.263859	0.0711697	-0.141791	0.509343	0.0926765	0.477021	0.099552	0.568823	0.128984	0.445338	-0.132212	0.329002	-0.225237	0.0505676	-0.033049	0.718262	-0.177644	0.110393	-0.0728727	0.560474	-0.105228	0.388401	-0.135691	0.297064	0.300854	0.038586	-0.552428	0.00082573	0.000877667	0.995866	-0.346651	0.0112088	-0.104049	0.488769
I	Traes_2AS_B61433E58.1	0.041552	0.837386	0.181552	0.196145	0.0386105	0.624914	-0.176541	0.379546	-0.045713	0.799472	0.003933	0.963426	0.080119	0.379513	-0.0664833	0.442215	-0.064054	0.494868	-0.052238	0.559952	0.156924	0.199328	0.26441	0.064121	0.0110267	0.930388	0.159921	0.200266	0.160858	0.159602	0.208077	0.0981263	0.121793	0.330964
V	Traes_5BL_1505DCD78.1	0.186039	0.224617	-0.122734	0.356448	0.28718	0.00508923	-0.09916	0.56871	0.0663155	0.643553	-0.075334	0.532589	-0.0373607	0.741612	-0.072845	0.537906	-0.044768	0.698457	-0.0576947	0.637761	0.049536	0.658218	0.191985	0.0950147	-0.000534333	0.996536	0.185738	0.240931	0.166073	0.115509	0.194083	0.114663	0.372085	0.0107039
I	Traes_4AL_89CCB25EA.1	0.204716	0.136546	0.0117615	0.930877	0.031088	0.702613	-0.151226	0.41322	0.113501	0.484046	0.134151	0.273503	0.0804797	0.470198	0.057265	0.621084	0.042305	0.7264	0.171631	0.170753	-0.0961327	0.488567	-0.061104	0.687352	0.0188067	0.908125	0.166013	0.224238	0.118974	0.449817	0.138189	0.333713	0.122126	0.389541
I	Traes_2AS_B5A4BD80F.1	-0.175687	0.222845	-0.0411085	0.770449	-0.216131	0.020604	-0.364905	0.130976	0.277522	0.0625041	0.0807937	0.498893	0.0310993	0.786978	0.130696	0.416476	-0.00786933	0.946727	0.282966	0.0473776	0.216436	0.155479	0.252061	0.0201134	0.306779	0.00691811	0.40267	0.010807	0.0682547	0.644435	0.44448	0.000956877	0.516956	0.00211097
VII	Traes_7BS_984D5C4A3.1	-0.159547	0.37605	-0.125237	0.404047	-0.553392	0.00011648	0.104038	0.591871	0.182333	0.5236	-0.118928	0.554398	0.043482	0.793639	-0.118383	0.473611	-0.238392	0.20556	-0.196431	0.254445	0.0922623	0.444123	-0.106666	0.454313	-0.00168167	0.985968	-0.0921687	0.448003	-0.298922	0.0139766	-0.130138	0.203235	-0.22806	0.0604015
XII	Traes_1DS_578ADDF80.1	-3.53531	1.85807e-06	-3.94323	3.22345e-07	-1.47587	1.88457e-07	0.818637	0.00847819	-0.865506	0.0387861	-0.452957	0.00991946	0.068919	0.477135	0.216286	0.0352253	-1.61395	0.00103398	-0.194405	0.29116	-0.0222733	0.877263	0.114906	0.487688	0.0377083	0.855418	0.0944193	0.472109	-0.0211297	0.858027	-0.416382	0.0238486	-0.765372	0.0857702
I	Traes_2DS_E6EDAED7B.1	0.189476	0.159306	0.138521	0.256471	-0.150084	0.225822	-0.05552	0.797106	0.104376	0.513987	-0.0223587	0.804164	-0.0334323	0.801241	0.100019	0.338974	-1.01556	6.14011e-06	-0.0842123	0.38872	0.154593	0.106434	0.11667	0.321999	0.20735	0.055048	0.0755073	0.36454	0.177463	0.11484	0.215035	0.0859417	0.190608	0.0909154
I	Traes_6AL_FE462C6F8.1	0.323387	0.0556826	0.249245	0.0907486	0.217897	0.0645178	0.126952	0.508218	0.084285	0.624585	-0.078641	0.49415	-0.196021	0.0714864	0.00639167	0.946522	-0.204145	0.101134	-0.208879	0.0668382	-0.247504	0.0722535	-0.200488	0.175437	-0.041379	0.744625	-0.253764	0.0782857	-0.376044	0.0245852	-0.329505	0.0585351	-0.23199	0.224803
V	Traes_2BL_F12DFCD3F.1	-0.22685	0.115895	-0.258371	0.145436	0.397866	0.0041697	-0.304869	0.114263	-0.188572	0.261668	-0.313761	0.0295043	0.002516	0.983952	-0.324576	0.0731871	-0.038582	0.772006	-0.0745397	0.599738	0.0378703	0.762062	0.138699	0.180375	-0.07389	0.66222	0.0565533	0.523752	0.090031	0.444713	0.0720537	0.480637	0.13098	0.335152
I	Traes_7DL_C074DC1F6.2	0.100401	0.472973	-0.231415	0.120232	0.27933	0.00848625	0.18476	0.369983	0.174418	0.209852	0.0287433	0.83669	-0.100924	0.302509	0.123038	0.354792	-0.006684	0.953344	-0.0149617	0.910538	-0.0360647	0.704782	0.029017	0.750884	0.0821193	0.399676	0.09545	0.237584	0.070542	0.359373	0.195359	0.0667822	0.21942	0.049868
V	Traes_7DS_E4876655C.1	0.114241	0.411996	0.230551	0.123137	0.0873375	0.361401	-0.239148	0.305337	0.114932	0.397191	0.212308	0.0574482	0.136604	0.182466	0.00264067	0.980373	0.044621	0.65621	0.0495087	0.696681	0.124224	0.350567	0.226839	0.0648337	0.285508	0.0508903	0.326195	0.0269281	0.117247	0.414425	0.206655	0.0815246	0.287991	0.0337054
IX	Traes_7AL_3E96F374E.2	-0.337342	0.0438466	-0.254451	0.160821	-0.385549	0.00193734	-0.0104945	0.955644	-0.0128665	0.939636	-0.16703	0.21128	0.0459287	0.681999	-0.0222633	0.864193	-0.331976	0.0309314	-0.176045	0.152618	0.394974	0.00489782	0.622395	0.000173704	-0.112684	0.423867	1.0179	8.97e-07	-0.252457	0.0127901	-0.219482	0.148275	-0.134839	0.305177
XVIII	Traes_7AS_7232546E1.1	-0.736908	0.00175556	-0.363389	0.148849	0.0171945	0.838986	-0.261483	0.212664	-0.40939	0.0361998	-0.238618	0.0566728	0.0258193	0.799889	-0.033516	0.767492	-0.719923	0.000371818	0.058204	0.616338	-0.0769687	0.512143	-0.061215	0.650355	0.00497467	0.97486	0.617798	8.12e-05	-0.131422	0.338513	-0.166127	0.40335	0.095059	0.364036
XVI	Traes_6AS_ADF96853B.1	-0.461091	0.0141028	-0.653737	0.0016157	0.0431005	0.672781	-0.174887	0.392718	1.0172	0.000355635	0.266623	0.0420931	0.244923	0.0263286	0.0334837	0.7353	-0.0996343	0.56694	0.0646933	0.547303	0.118704	0.359195	0.187705	0.0872103	0.238099	0.0560863	-0.013998	0.882977	0.236801	0.0465298	0.160896	0.216131	0.168354	0.240425
X	Traes_2AL_3FB8B316E.1	-3.23009	1.42829e-05	-3.6163	2.65072e-06	-0.022964	0.811984	0.107525	0.581879	0.504641	0.0315675	0.0673753	0.552582	0.102614	0.381575	0.058594	0.589395	-0.0698	0.62523	0.152721	0.252328	-0.0643617	0.60768	0.40629	0.00713436	-0.0552047	0.661637	-0.311265	0.0174628	-0.00697467	0.936805	0.093503	0.292011	-0.0317567	0.761631
I	Traes_1BS_871E20CF0.1	-0.505836	0.0267944	-0.255147	0.0643577	-0.0131005	0.862444	-0.514975	0.0170085	-0.0716105	0.614038	0.090063	0.550877	0.150011	0.228817	-0.0500417	0.680099	0.001142	0.992803	0.331197	0.0194442	0.081429	0.44034	-0.0684143	0.54644	0.163487	0.152802	-0.01612	0.881118	-0.0711857	0.51037	0.0878813	0.393184	0.227348	0.102626
V	Traes_6AL_38E8DCF06.1	0.206905	0.184799	0.215042	0.0941722	0.173873	0.0800872	0.134193	0.481694	-0.0775625	0.547935	-0.0551393	0.517113	0.186233	0.0487592	-0.123293	0.167834	0.00545167	0.952375	0.0201527	0.834652	0.0854387	0.453972	0.0774227	0.500513	0.0247637	0.779445	0.097857	0.217631	0.0541507	0.494094	0.327072	0.0200883	0.264295	0.0224995
I	Traes_7DL_6EFFDA6D1.1	0.0067235	0.972934	-0.274148	0.0594129	0.190607	0.0745339	-0.088427	0.689176	0.054311	0.675633	-0.344343	0.116955	-0.145989	0.471061	-0.108022	0.595785	-0.551605	0.0216034	-0.135822	0.504409	0.0658143	0.620801	-0.152542	0.20982	-0.41475	0.00467271	0.085749	0.525302	-0.401967	0.0027069	-1.28549	2.01e-06	-0.616101	0.0864405
IX	Traes_2BL_04FAB4405.1	-1.96417	3.27283e-06	-2.40137	1.74968e-06	-0.0012665	0.989563	-0.594667	0.0223929	0.094298	0.50363	-0.278303	0.0386707	-0.110148	0.35937	-0.032903	0.780231	-0.206751	0.0849146	-0.164539	0.172728	0.14531	0.108776	-1.08455	4.15e-05	0.145331	0.10332	-1.09361	1.87e-07	-0.113531	0.285334	-0.040433	0.652413	-0.365583	0.00389337
V	Traes_1AL_AD351F492.1	-4.2214	2.65252e-08	-3.46986	3.74954e-08	0.108158	0.207949	0.766522	0.0165993	-0.180957	0.426949	-0.176012	0.188657	-0.474283	0.0146522	0.059261	0.612808	-1.16923	0.000162318	-0.555115	0.00100406	0.361155	0.0270102	-0.984181	7.36e-05	0.247407	0.0409486	-0.138191	0.289897	-0.142342	0.164786	-0.012372	0.919022	-0.279702	0.0667252
IX	Traes_6DS_9012BE7B3.1	0.0945785	0.655198	0.412101	0.0278895	0.022275	0.779663	-0.116191	0.635082	-0.056247	0.736383	0.0471067	0.643522	0.175899	0.102671	0.012949	0.93106	0.0524977	0.723569	-0.011043	0.933117	-0.00907533	0.918333	-0.00954	0.927059	0.147453	0.275557	0.0540927	0.482608	0.202528	0.0545993	0.116607	0.293472	0.28698	0.0128121
I	Traes_7AL_D1CAF31D3.1	-0.171809	0.282455	0.213541	0.188158	0.26819	0.00772914	-0.0441115	0.812156	0.0592145	0.677689	0.143494	0.363177	-0.0410947	0.761107	0.0435917	0.711985	-0.0584283	0.6358	-0.0113243	0.934352	0.006586	0.950078	-0.0196163	0.903686	-0.114898	0.317297	0.013166	0.924324	-0.031581	0.778786	-0.247622	0.0612672	-0.146322	0.255224
VII	Traes_2AS_2B95E681C.1	-0.447995	0.0108488	-0.513187	0.0789782	2.48821	5.47876e-09	0.012803	0.948542	0.266844	0.123554	-0.0882903	0.339421	-0.238496	0.0496497	-0.122266	0.300976	-0.210526	0.0453047	-0.15289	0.150318	0.117338	0.378184	-0.126236	0.293304	-0.0612887	0.662933	-0.303516	0.0355355	0.12064	0.305801	-0.084875	0.62676	-0.115227	0.418469
V	Traes_7DS_1DAA0FD56.1	-0.222843	0.191245	-0.10856	0.439461	0.0854825	0.37394	0.367782	0.0907895	0.039827	0.773619	-0.190375	0.152226	0.021848	0.84344	-0.137495	0.15659	-0.531398	0.00025781	-0.164246	0.277417	0.0647543	0.622827	0.389255	0.0103726	0.004621	0.975566	0.195069	0.128079	-0.010066	0.929934	0.273868	0.0385046	0.072517	0.6358
unclear_classification	TRAES3BF008800120CFD_t1	-1.15795	7.20651e-05	-1.40646	1.13958e-05	0.166172	0.0885508	-0.00878	0.962224	-0.266015	0.0916497	-0.035567	0.770054	-0.284815	0.0258155	-0.3989	0.00390404	-0.61483	0.00501592	-0.177573	0.123102	-0.0571053	0.563682	0.0897917	0.317979	0.292634	0.0129639	-0.0114347	0.936788	0.301583	0.0209919	0.035986	0.649941	0.190412	0.157528
VI	Traes_2BL_8CD42B820.1	0.433798	0.0327197	0.601967	0.00483966	0.190835	0.0542553	-0.200044	0.286507	-0.118593	0.36065	0.074586	0.55266	-0.0350707	0.78669	0.292262	0.0254647	-0.0746543	0.515186	0.0189257	0.85789	-0.024891	0.804929	-0.095183	0.410426	0.0542657	0.638777	-0.174673	0.10434	-0.190175	0.09546	0.0470777	0.646461	-0.042499	0.758585
I	Traes_1AL_A982D9220.1	-2.05714	6.55132e-05	-2.10212	1.09642e-06	-0.189402	0.0393155	-0.051703	0.775681	-0.133029	0.405062	-0.0349093	0.788703	-0.104191	0.301006	-0.0197603	0.841388	-0.050717	0.63277	-0.163195	0.0983186	0.0229493	0.881091	0.0451297	0.662866	-0.059403	0.585105	-0.180873	0.0794077	0.0967323	0.319389	0.134907	0.17725	0.0432627	0.676038
XVII	Traes_2DS_577286E6C.1	-0.3767	0.0289292	-0.821242	0.000916951	-0.0908605	0.289957	-0.706189	0.0113767	0.321093	0.0835371	0.133902	0.223233	0.131224	0.251949	0.088794	0.546106	0.195463	0.201064	0.167207	0.140213	0.015719	0.864307	0.638042	0.000802182	-0.0933387	0.29993	0.028948	0.790119	0.0315407	0.813987	0.112257	0.223226	0.133202	0.200209
V	Traes_4DL_A6041E3DC.1	-1.47363	4.56077e-05	-1.41778	1.38795e-05	1.3279	4.8807e-06	0.180996	0.543105	-0.629885	0.0349462	-0.116475	0.248452	-0.185478	0.104521	-0.0396217	0.690311	-0.179936	0.183251	-0.364313	0.00771158	0.127767	0.256151	-0.498251	0.00044406	0.0612933	0.541619	-0.398512	0.0015882	-0.151847	0.126375	-0.018968	0.854686	-0.140254	0.249699
XII	Traes_4AS_FA3D49516.1	0.317281	0.0445422	0.144574	0.313449	-0.0551465	0.574377	0.214697	0.325381	-0.0492805	0.734848	0.178471	0.234169	0.0970647	0.420991	0.0678977	0.585033	0.174447	0.187476	0.0317947	0.794834	-0.0262917	0.828013	0.0130053	0.898896	0.0182727	0.844499	-0.0686793	0.463178	-0.0133603	0.898916	0.0928743	0.352907	0.0955417	0.453772
XVII	Traes_4AL_DF55853C2.2	-2.47182	0.000291734	-2.37979	0.00103786	-0.0348565	0.635064	0.674054	0.0384255	0.211155	0.445281	0.0235483	0.855064	-0.204315	0.208106	-0.0726517	0.542714	-0.610599	0.00206721	0.0847967	0.581514	0.102433	0.490085	-0.053591	0.717857	0.0407577	0.815909	-0.622601	0.00132912	-0.182008	0.25301	-0.224224	0.223624	0.130866	0.450271
VI	Traes_2BL_1B580814E.1	-0.259084	0.124803	-0.154037	0.207226	0.106063	0.199234	-0.150017	0.407744	0.149174	0.276329	-0.0813823	0.55424	-0.192621	0.137917	-0.272459	0.0264041	-0.103931	0.313118	-0.169121	0.16377	0.057993	0.66748	0.151661	0.211027	0.0929507	0.377888	0.307534	0.0123271	0.095333	0.365132	0.240261	0.0331746	0.175161	0.117394
XVII	Traes_2BS_19F05C27A.2	-0.42788	0.0468906	-0.325425	0.0803199	0.0651985	0.385742	0.040907	0.846583	0.0880235	0.609361	-0.622907	0.000992733	-0.131776	0.444987	-0.41849	0.0188251	-1.34244	0.00127023	-0.313701	0.0444057	0.0230217	0.878797	0.406587	0.0195271	-0.0901657	0.532589	0.13551	0.376568	0.0958907	0.510471	0.021165	0.904206	0.0778273	0.640308
V	Traes_2BL_FE218C93D.1	-0.176718	0.208297	-0.182117	0.163141	-0.025206	0.76771	-0.14109	0.434728	0.118854	0.55784	-0.0882423	0.377595	-0.189836	0.100472	0.142972	0.157142	-0.309165	0.016623	-0.251127	0.0267595	-0.0772	0.473879	0.0731483	0.471706	0.133068	0.192905	0.435865	0.00127606	-0.111841	0.325152	-0.0884157	0.406908	-0.0193583	0.874332
IX	Traes_5DL_011018E3C.1	-0.028355	0.831033	-0.0293965	0.804967	0.021124	0.777752	-0.0671075	0.742079	0.077432	0.577741	-0.0778457	0.479982	-0.002983	0.977658	-0.24854	0.0838701	0.054076	0.745136	0.203919	0.0887215	-0.000882	0.995209	0.225978	0.122119	-0.339547	0.0220114	0.506493	0.00426005	-0.342414	0.0172998	0.0158937	0.902451	-0.130971	0.390849
I	Traes_5DL_AC0C3A9BD.1	-0.00647	0.967271	0.339266	0.069299	-0.205182	0.104515	-0.276822	0.238465	0.067408	0.6794	-0.0827483	0.502498	0.127768	0.173297	-0.0987813	0.363881	0.113844	0.242283	0.207609	0.0895512	0.217194	0.164106	0.210825	0.242817	0.192521	0.262577	0.463383	0.0317092	0.286624	0.0697264	0.389597	0.0130629	0.495124	0.0097382
IX	Traes_7DL_23C901DF6.1	0.143641	0.260893	0.188681	0.253201	0.157932	0.059889	-0.004353	0.979851	-0.341648	0.0967168	0.196926	0.234369	0.114097	0.36093	-0.094599	0.316191	0.162736	0.129404	-0.080746	0.385227	-0.279771	0.057464	-0.128488	0.208155	0.532827	0.0224988	-0.614521	0.000156498	0.141737	0.442358	-0.10932	0.396309	-0.251349	0.0622143
XVI	Traes_6AS_D57E071EE.1	-1.6092	0.010491	-2.09105	0.00194865	0.08809	0.354745	0.0051475	0.979954	-0.11637	0.573703	0.149066	0.106391	-0.014297	0.865006	0.00778133	0.926947	0.0712673	0.472878	0.0773503	0.384868	-0.206271	0.0497873	-0.119132	0.297035	-0.118612	0.254938	-0.0650647	0.548404	-0.21008	0.0379093	-0.144061	0.129355	-0.0807277	0.413927
V	Traes_1BL_488EB8124.1	-0.694386	0.00650618	-0.613896	0.00299201	0.190267	0.0749418	0.407402	0.420972	-1.34713	0.00922377	0.108868	0.319819	-0.15618	0.125988	-0.237023	0.0589665	-0.117245	0.581329	-0.0232903	0.833735	-0.0835553	0.41917	-0.178752	0.0495449	0.279167	0.0520612	-1.07135	4.66e-07	0.049437	0.648225	-0.437324	0.000644443	0.0593653	0.606692
I	Traes_1AS_DEAC58FC4.1	-4.00435	1.09322e-06	-4.14819	1.05993e-08	-0.0114665	0.882497	-0.146875	0.536608	0.09746	0.47548	-0.208243	0.199004	-0.507712	0.00832208	0.0451277	0.772895	-1.25354	4.63621e-05	-0.656498	0.00430688	-0.0953093	0.487588	-0.290442	0.0375627	0.294438	0.0678085	-0.732966	0.000178815	-0.249867	0.0522916	-0.082852	0.46596	-0.425147	0.0456927
I	Traes_1BL_34402E888.1	-0.64264	0.00177399	-0.762772	0.00132034	0.133662	0.113767	-0.036192	0.846311	-0.0604915	0.647472	-0.289141	0.0859042	-0.34882	0.0610106	-0.071369	0.585946	-0.512692	0.0070172	-0.194439	0.175747	0.23773	0.0374416	0.387188	0.00892256	0.249583	0.0740792	0.350265	0.00426358	0.19823	0.0468876	0.370216	0.00246213	0.32812	0.0195052
I	Traes_2BS_407669DEF.2	-0.190634	0.193583	-0.103268	0.430802	0.203768	0.0563018	-0.105651	0.593544	-0.17395	0.218056	0.38993	0.04675	0.0468863	0.792775	-0.059284	0.734918	-0.0392157	0.80519	-0.0344037	0.831484	0.0608897	0.550917	0.174976	0.0969825	-0.0698143	0.587124	0.0769317	0.444447	-0.16189	0.111445	0.130811	0.376829	0.124307	0.3668
VII	Traes_2BL_C8F030038.2	0.0166155	0.894878	0.266194	0.0834527	0.0365705	0.694334	0.085194	0.686694	-0.172434	0.234986	-0.049358	0.576703	0.138334	0.105809	-0.0638027	0.450869	0.0860297	0.345064	0.151661	0.106079	0.0742727	0.502226	0.235871	0.0457402	0.268839	0.038627	0.305338	0.00800947	0.0186573	0.830863	0.0574637	0.507443	0.115403	0.306276
XVI	Traes_7DL_883CB0B5B.1	-0.125127	0.443991	-0.048054	0.684749	-0.208538	0.0452452	-0.0458705	0.812889	-0.107542	0.493577	-0.154847	0.205324	0.134274	0.209306	-0.132306	0.207978	0.160768	0.188783	0.005492	0.955294	-0.127641	0.283788	0.0615573	0.52281	0.130473	0.388027	-0.0103087	0.912404	-0.009019	0.946287	0.150502	0.120601	0.135834	0.214545
XVI	Traes_7DL_560FF4990.1	-0.158917	0.298	-0.326934	0.0649127	-0.166451	0.118728	-0.119085	0.507428	0.0323295	0.837396	-0.0852673	0.5364	-0.0467457	0.713854	-0.190522	0.159094	-0.204235	0.143647	-0.0297117	0.814746	-0.12529	0.395374	0.0181237	0.919988	-0.136135	0.257469	-0.229158	0.0772706	-0.11012	0.392949	-0.002026	0.985154	-0.198311	0.145023
I	Traes_1DS_D0F1CEB10.1	0.077017	0.590871	-0.114934	0.466145	-0.206458	0.0340891	0.257551	0.175008	0.0813725	0.55316	-0.0654837	0.592673	-0.0460273	0.600864	-0.088046	0.388535	-0.112486	0.227664	-0.09751	0.325185	0.042718	0.61331	0.0609873	0.51753	0.0568093	0.676995	0.017058	0.833487	-0.063414	0.470951	-0.069839	0.445873	-0.13706	0.170291
I	Traes_1BL_9C739A0B6.1	0.134637	0.331968	0.141921	0.236983	0.138141	0.167071	0.017275	0.927783	-0.0877955	0.496864	-0.122355	0.344736	-0.202294	0.0985974	-0.0818133	0.550097	-0.23092	0.0526044	-0.154146	0.164265	-0.0568893	0.624465	-0.0507143	0.683738	-0.077384	0.497507	-0.0854887	0.468614	-0.0830127	0.477797	0.129414	0.286003	-0.0181647	0.896942
XV	Traes_2BS_430425C78.1	-0.258553	0.116262	-0.231115	0.162484	-0.191078	0.0834486	-0.355064	0.0856722	-0.192455	0.197612	-0.158772	0.265966	0.0223777	0.851251	0.00570333	0.966637	0.0750433	0.565058	0.0969823	0.444478	0.202476	0.115975	0.0168537	0.870855	-0.0480137	0.664469	0.13842	0.175224	-0.0702307	0.570525	0.13671	0.188341	0.144595	0.165655
XII	Traes_4DL_FB6118C7E.1	-0.020966	0.88162	0.061047	0.656496	-0.35044	0.030308	-0.0220885	0.904307	-0.003438	0.987056	-0.047725	0.801236	0.164971	0.242263	0.189374	0.210714	0.139705	0.339349	0.292899	0.0584085	0.11666	0.479831	0.151004	0.308693	0.0544187	0.68726	0.295938	0.0643292	-0.135291	0.508595	0.126255	0.52609	0.057083	0.786926
unclear_classification	Traes_4DL_EDE7DDD20.2	-3.71139	3.0812e-07	-4.58031	3.57142e-08	0.037958	0.772328	0.179907	0.318629	-0.216369	0.202619	-0.231137	0.0504041	-0.0234153	0.874504	0.146854	0.162972	-0.356912	0.122301	-0.175178	0.0968368	-0.0882417	0.545685	-1.15209	1.17e-05	-0.109342	0.427179	-1.00206	4.04e-05	0.170257	0.235785	-0.269741	0.183893	-0.47213	0.036972
unclear_classification	TRAES3BF089600110CFD_t1	-0.0821335	0.512903	-0.233911	0.139508	-0.0716835	0.392735	-0.224268	0.282441	-0.011855	0.946321	-0.219059	0.118648	-0.128175	0.265299	-0.246768	0.0608243	-0.0553657	0.703785	-0.0812333	0.52317	0.088899	0.440123	0.120503	0.274331	-0.0746757	0.528882	0.34779	0.00361237	0.148125	0.175591	0.286085	0.0160624	0.22416	0.0761883
VI	Traes_2AL_805027C23.1	0.189305	0.246385	-0.399181	0.0121742	0.081928	0.382855	-0.145588	0.419225	0.107126	0.411227	0.074478	0.559412	-0.178338	0.186727	0.420153	0.00727876	-0.821854	0.00210439	-0.280773	0.0466768	0.0978373	0.290447	0.256604	0.114139	0.137637	0.182333	0.17156	0.0549815	0.05089	0.490313	0.084764	0.294975	0.28163	0.0140856
XVII	Traes_2BS_1702DBE8E.1	-0.119431	0.456906	-0.380407	0.015198	-0.018355	0.895802	-0.65595	0.0106127	-0.122247	0.358438	0.0409773	0.762056	-0.0477183	0.716072	-0.158617	0.219027	-0.269079	0.107825	-0.128681	0.313071	0.22741	0.148316	0.201243	0.303313	0.29596	0.0189373	0.09422	0.580754	0.3649	0.00449608	0.336676	0.00830945	0.280522	0.0722476
XIV	Traes_3AS_7E7D5E614.1	-0.52134	0.00542032	-0.13485	0.562855	-0.034996	0.802231	-0.283483	0.17333	0.0559625	0.680367	-0.03856	0.735764	0.0917747	0.416046	-0.079216	0.476985	-0.0914603	0.521783	0.108059	0.354777	-0.038463	0.680401	0.166671	0.118075	0.002275	0.979999	-0.0195193	0.799967	0.0163093	0.856447	0.247713	0.0227883	0.183012	0.0851589
V	Traes_2AL_CF07AD4C3.1	-0.382307	0.242108	-0.688371	0.0369548	0.091026	0.299911	0.0521015	0.769654	-0.036783	0.774628	0.152012	0.578721	-0.160327	0.290077	-0.657512	0.00460861	0.29883	0.278516	-0.0112087	0.944845	-0.204732	0.109002	0.172016	0.112098	-0.068096	0.542496	-0.129113	0.257574	0.0323337	0.74723	0.0459423	0.663249	0.081455	0.476442
I	Traes_2AL_D9106B0A2.1	0.02496	0.840814	-0.391221	0.0120652	-0.141929	0.28875	0.113456	0.573981	1.98794	0.00638647	-0.14166	0.422775	0.180542	0.224657	0.55911	0.000730095	0.582378	0.000819457	0.140073	0.262676	0.0246617	0.781398	-0.295875	0.0312631	-0.016726	0.879517	-0.70869	0.000104587	-0.189247	0.0345427	-0.085957	0.281911	-0.130436	0.200687
V	Traes_1AL_1DCEF18ED.1	-0.33506	0.0375049	-0.388748	0.0150733	0.0873535	0.274929	0.147803	0.457313	0.086011	0.571632	-0.183409	0.111244	-0.103079	0.311256	-0.0968603	0.383792	-0.101458	0.390434	-0.0266723	0.783324	-0.04706	0.640594	-0.114927	0.246606	0.0505977	0.597497	-0.102259	0.313031	0.0654977	0.53429	0.047849	0.573194	-0.181273	0.225877
X	Traes_2BL_0B6B429A5.1	-0.389618	0.0843708	-0.296071	0.123374	0.159362	0.0711767	-0.277572	0.145785	0.0320915	0.804017	-0.174584	0.138543	-0.144574	0.32006	-0.358246	0.0150484	-0.216402	0.128729	-0.255017	0.119418	-0.032286	0.730692	-0.131858	0.238865	0.170776	0.170842	0.060849	0.609145	0.112424	0.209259	0.248876	0.0709756	0.219856	0.0849495
XII	Traes_4BL_83EC83B10.1	0.27093	0.113311	-0.0580565	0.770364	0.001841	0.988024	-0.380985	0.11164	-0.072373	0.611428	0.185771	0.255672	0.184532	0.0856224	-0.011612	0.913184	0.297082	0.0258301	0.176288	0.0945239	-0.291107	0.0798966	-0.0222107	0.881775	-0.19911	0.266629	-0.0417197	0.802659	-0.166697	0.271375	-0.22978	0.154339	0.0727427	0.617489
I	Traes_2AS_3F25BD910.1	-0.380059	0.0637726	-0.398961	0.0137825	0.172331	0.173368	-0.005252	0.976836	0.0272155	0.838543	-0.106584	0.337906	0.0298157	0.736297	-0.0185387	0.833175	-0.161646	0.168	-0.107106	0.270035	0.183334	0.251115	0.801218	0.00161497	0.55834	0.011087	0.092836	0.586282	0.730288	0.000887616	0.130489	0.405594	0.369535	0.0557985
V	Traes_1BL_63874F598.1	0.471898	0.0173772	0.246566	0.216515	0.197165	0.120911	-0.425128	0.0959434	-0.132579	0.332425	-0.0794127	0.557808	0.0535713	0.648683	-0.03684	0.748753	0.108363	0.457434	0.083654	0.480104	0.027218	0.815396	0.225479	0.163134	-0.116905	0.343331	0.284111	0.041486	-0.108493	0.421713	0.273367	0.107889	0.08716	0.479182
XVII	Traes_2DS_EAD771DF4.1	-0.0416365	0.734946	-0.082921	0.567303	-0.0743825	0.373423	-0.2342	0.269303	-0.0064125	0.977045	-0.0845323	0.434768	-0.0641247	0.499906	0.0278357	0.748714	0.002916	0.976081	0.121717	0.233126	0.096555	0.315773	0.1624	0.139315	0.066154	0.502695	0.063474	0.505619	0.161782	0.149608	0.175074	0.0936487	0.231106	0.0755282
XVII	Traes_2DS_2CCCA54C1.1	0.129265	0.362682	-0.188234	0.137722	-0.339202	0.00412425	-0.378754	0.0980962	0.037127	0.817275	-0.178106	0.0713089	0.0749213	0.476644	-0.238475	0.033659	0.0421057	0.662133	0.063792	0.520311	-0.0284337	0.812354	0.223077	0.123017	-0.162275	0.194683	0.201877	0.187728	-0.0274463	0.800674	0.069327	0.544281	0.186302	0.287026
unclear_classification	TRAES3BF048200030CFD_t1	2.15091	7.095e-06	1.97705	4.42262e-06	-0.0145625	0.855473	-1.50171	0.000807544	-0.165573	0.725715	-0.0973753	0.559766	-0.211995	0.175005	-0.695268	0.00105777	-0.442404	0.0281156	-0.304815	0.0469507	0.112144	0.21394	0.744308	0.00168563	0.284604	0.156912	-0.0562003	0.720067	-0.115634	0.432636	-0.652373	0.0010613	0.0560263	0.629772
V	Traes_1AL_1F3A0CD1F.1	-3.6713	2.77343e-07	-4.14201	5.88032e-08	0.204094	0.0716189	-0.0609085	0.745761	-0.08178	0.626848	-0.267507	0.0312236	-0.399926	0.0151131	-0.376414	0.00328025	-0.472473	0.00405801	-0.409753	0.00355229	0.162811	0.173081	-0.0171757	0.910392	0.369197	0.121989	-1.0479	0.000104045	0.441615	0.000488745	-0.363627	0.00410321	-0.518499	0.00168293
XVII	Traes_2DS_3E640A897.1	-0.236657	0.106658	-0.601588	0.00168656	0.296985	0.0159687	-0.235773	0.201121	0.167302	0.240546	-0.275498	0.0276952	-0.0597343	0.509447	-0.315715	0.019481	-0.066772	0.454872	-0.151687	0.127501	-0.0224153	0.825984	0.152838	0.131345	0.135284	0.152158	0.215079	0.0556504	0.215772	0.0994117	0.125355	0.284437	0.099246	0.426083
I	Traes_1BS_A6CD7F6E9.1	-0.0618915	0.616409	-0.078974	0.597356	-0.221123	0.0417478	-0.446184	0.0371766	-0.088792	0.650666	-0.0231317	0.846342	0.011571	0.906002	-0.0829593	0.402819	0.0238923	0.849767	0.0305453	0.797328	0.160403	0.137102	0.242804	0.107704	0.057148	0.527127	0.406341	0.00622608	0.087	0.331556	0.355734	0.00556722	0.391461	0.00301108
XIV	Traes_6AL_4986D4968.1	-0.148198	0.531952	-0.0332245	0.803213	0.052618	0.552888	-0.081506	0.640238	0.072953	0.586069	0.062099	0.507314	0.0419487	0.611208	0.0146807	0.870483	0.145009	0.128435	0.134352	0.194756	0.138088	0.192623	0.228473	0.0229623	0.200739	0.0781468	0.0971653	0.277194	0.339126	0.0104111	0.254464	0.0232423	0.407388	0.00277424
VI	Traes_2DL_FFB73A9AD.1	-0.313028	0.0496802	-0.385227	0.0227188	0.198696	0.0644364	-0.106499	0.566367	0.060274	0.707452	-0.218838	0.0586055	-0.189216	0.0453366	0.52405	0.000137244	-0.502202	0.013857	-0.237271	0.0304094	0.00540567	0.974246	-0.280216	0.0464107	0.0109693	0.92088	-0.097112	0.389683	0.207286	0.047896	0.162717	0.154608	0.172339	0.191633
XVIII	Traes_7BS_EB50DB903.1	-0.14657	0.313676	-0.021827	0.858633	0.0711835	0.380626	-0.329201	0.104451	-0.0028865	0.982491	-0.034451	0.779468	0.204333	0.0378482	-0.0150037	0.889999	0.162044	0.141459	0.0713543	0.522702	3.77e-05	0.999713	0.133055	0.145982	0.0873587	0.363412	0.317448	0.0187511	0.148119	0.105154	0.181968	0.0405008	0.130066	0.255725
I	Traes_2BS_9D472D49F.1	-0.032856	0.831692	0.0736855	0.568086	-0.093597	0.384546	0.079206	0.647399	-0.095132	0.620202	0.225226	0.05594	0.225798	0.0515704	0.056996	0.604281	0.239727	0.062597	0.323165	0.0148533	-0.117087	0.386198	0.357083	0.00933989	0.100447	0.502559	0.042339	0.721339	0.0333723	0.719718	-0.099534	0.362086	-0.0735993	0.506125
