# Supplementary material for: Genome-wide and evolutionary analysis of the class III peroxidase gene family in wheat and Aegilops tauschii reveals that some members are involved in stress responses
Source: BMC Genomics. 2019 Aug 22;20:666. doi: 10.1186/s12864-019-6006-5 (PMC6704529; doi:10.1186/s12864-019-6006-5)
Supplement: Supplementary file 22 — Table S10. Differentially expressed (p<0.01 and |FC|>1.5) T. aestivum class III peroxidase genes under abiotic stress treatments. (XLS 47 kb) [file 12864_2019_6006_MOESM22_ESM.xls]

## Sheet: Cold
Table S10: Differentially expressed (p<0.01 and |FC|>1.5) T. aestivum class III peroxidase genes under abiotic stress treatments.
Subfamily	Gene ID	Cold (Freeze Resistance SD16029)	P value		Subfamily	Gene ID	Cold (Freeze Susceptible SD16169)	P value
unclear_classification	TRAES3BF008800130CFD_t1	-1.29151	0.000257754		unclear_classification	TRAES3BF008800130CFD_t1	-1.43625	7.56688e-06
XII	Traes_1BS_BA046E212.1	-0.983185	0.000175153		XII	Traes_1BS_BA046E212.1	-1.40806	5.72738e-05
I	Traes_2AS_647C2FAA9.1	-1.19926	5.2078e-05		I	Traes_2AS_647C2FAA9.1	-1.7704	3.3597e-06
VI	Traes_2AL_520618712.1	-0.822429	0.000596791		VI	Traes_2AL_520618712.1	-1.15624	0.00010743
VI	Traes_3B_8732922B8.1	2.07518	0.000181157		XIV	Traes_3AS_7C423CE32.1	-0.707472	0.000577445
I	Traes_1DS_3D2F70A22.1	-2.49837	3.16044e-05		VI	Traes_3B_8732922B8.1	1.57964	0.000262125
XVI	Traes_7DL_DB6471BF0.1	-0.978253	0.000233192		I	Traes_1DS_3D2F70A22.1	-2.3386	5.62021e-05
II	Traes_7DL_3D602F140.1	-1.61054	0.000130398		I	Traes_2BS_9C71D6F5F.1	-1.40289	9.97493e-06
VI	Traes_2AL_2224DCC1A.1	1.65084	0.000145305		V	Traes_7DL_CE37E2AF1.1	-1.86078	4.9878e-05
II	Traes_7AL_AA1C50065.1	-1.23684	0.000119044		XVI	Traes_7DL_DB6471BF0.1	-1.01589	0.000256202
XVII	Traes_2DS_708F03DA3.1	-0.650464	0.00931679		II	Traes_7DL_3D602F140.1	-1.43803	3.91923e-05
XVII	Traes_2DS_D76AB139C.1	-0.900589	0.00154213		VI	Traes_2AL_2224DCC1A.1	1.69698	2.44535e-05
II	Traes_1DS_A23800206.1	-3.52939	1.74964e-07		II	Traes_7AL_AA1C50065.1	-1.39782	0.00069795
VI	Traes_2BL_2B45081D4.1	1.58028	0.000120578		XVII	Traes_2DS_708F03DA3.1	-1.09982	0.000136924
XVII	Traes_2AS_AB001AAB7.1	-1.18736	0.000207216		XVII	Traes_2DS_D76AB139C.1	-0.835476	0.00145887
I	Traes_1AL_38F9A30EA.1	-0.751146	0.000943445		II	Traes_1DS_A23800206.1	-3.85431	1.71492e-08
VI	Traes_1AS_C70D49E2E.4	-1.00292	0.000522277		VI	Traes_2BL_2B45081D4.1	1.64645	7.4759e-06
XVI	Traes_7DL_602B9D252.1	-0.752401	0.00489925		XVII	Traes_2AS_AB001AAB7.1	-1.66623	0.000315707
XVII	Traes_4AL_D25430175.1	-2.07259	5.93967e-05		I	Traes_1AL_38F9A30EA.1	-0.743082	0.00398672
XIV	Traes_6BL_02C69069F.1	-2.43931	4.13893e-06		VI	Traes_1AS_C70D49E2E.4	-1.16705	7.45435e-05
XII	Traes_7DL_D99ED7064.1	-4.52818	3.03483e-08		XVI	Traes_7DL_602B9D252.1	-0.889544	0.000225915
XII	Traes_7AL_80967149B.1	-4.16951	2.9437e-08		XVII	Traes_4AL_D25430175.1	-1.87722	0.00018041
XII	Traes_1BS_BE81667BB.1	0.78738	0.0011585		XIV	Traes_6BL_02C69069F.1	-2.70424	3.93039e-07
unclear_classification	Traes_5BL_881FB6FDE.1	0.716229	0.00121439		XII	Traes_7DL_D99ED7064.1	-4.50047	1.09359e-08
XVII	Traes_5DL_D2F75A952.2	-0.793404	0.00342809		XII	Traes_7AL_80967149B.1	-4.3795	1.53683e-08
XVII	Traes_5BL_3ED1B0234.2	-3.72137	1.33757e-07		XVI	Traes_6AS_5BAD56BB6.1	-0.755798	0.00846061
IX	Traes_2BL_52A703ADE.2	-1.93179	1.81569e-05		unclear_classification	Traes_5BL_881FB6FDE.1	0.926962	0.00108092
VII	Traes_2AL_7EABAC855.1	-1.80548	5.40238e-06		XVII	Traes_5DL_D2F75A952.2	-0.994539	6.99639e-05
XVII	Traes_2AS_3161D54F8.1	-2.1203	1.73149e-06		XVII	Traes_5BL_3ED1B0234.2	-3.91987	3.45291e-08
XVI	Traes_7DL_651CAFC08.1	-0.65941	0.00144164		IX	Traes_2BL_52A703ADE.2	-1.78248	2.66899e-06
I	Traes_1BL_4831B07DA.1	-4.08873	3.16321e-08		VII	Traes_2AL_7EABAC855.1	-1.68594	8.93188e-06
unclear_classification	TRAES3BF072300070CFD_t1	0.80757	0.000762905		XVII	Traes_2AS_3161D54F8.1	-3.3124	1.35528e-07
V	Traes_6DL_3EF3193D0.1	-2.80967	1.01688e-05		I	Traes_1BL_4831B07DA.1	-4.21146	5.88567e-08
XII	Traes_3AL_78711D4EB.1	-1.31834	0.000142441		unclear_classification	TRAES3BF072300070CFD_t1	0.599737	0.00239169
unclear_classification	TRAES3BF008800150CFD_t1	-6.36941	8.58626e-09		V	Traes_6DL_3EF3193D0.1	-3.71563	1.7556e-06
XIV	Traes_3DS_1A3A001FA.1	-1.12365	0.00378481		XII	Traes_3AL_78711D4EB.1	-1.45093	0.000165308
XVII	Traes_2AS_64E41196E.1	-2.69595	1.9251e-05		unclear_classification	TRAES3BF008800150CFD_t1	-6.46295	3.36357e-09
V	Traes_1DL_607C1A6E6.1	-4.09866	3.54256e-07		XIV	Traes_3DS_1A3A001FA.1	-1.21651	3.44508e-05
XIV	Traes_3AS_F441DDE21.1	-3.36662	1.43907e-07		XVII	Traes_2AS_64E41196E.1	-3.27314	1.22514e-05
unclear_classification	TRAES3BF008800140CFD_t1	-2.40187	6.47211e-06		V	Traes_1DL_607C1A6E6.1	-4.54333	7.60577e-08
V	Traes_7DL_46D8A0EC9.1	-3.40619	6.19557e-07		XIV	Traes_3AS_F441DDE21.1	-3.3461	3.92232e-08
X	Traes_4AL_82DD84446.1	-0.65295	0.00134737		unclear_classification	TRAES3BF008800140CFD_t1	-2.33268	4.64468e-06
I	Traes_7AL_435AA3217.1	-0.933934	0.00364998		V	Traes_7DL_46D8A0EC9.1	-3.71011	4.77959e-08
I	Traes_1AS_6C84785B3.2	-3.87594	2.79054e-06		X	Traes_4AL_82DD84446.1	-1.05892	6.69459e-05
XII	Traes_1DS_578ADDF80.1	-3.53531	1.85807e-06		I	Traes_7AL_435AA3217.1	-0.770423	0.00097896
XVIII	Traes_7AS_7232546E1.1	-0.736908	0.00175556		I	Traes_1AS_6C84785B3.2	-4.07816	4.08839e-07
X	Traes_2AL_3FB8B316E.1	-3.23009	1.42829e-05		IX	Traes_2AL_0A0101B75.1	-0.859174	0.000260498
IX	Traes_2BL_04FAB4405.1	-1.96417	3.27283e-06		XII	Traes_1DS_578ADDF80.1	-3.94323	3.22345e-07
V	Traes_1AL_AD351F492.1	-4.2214	2.65252e-08		XVI	Traes_6AS_ADF96853B.1	-0.653737	0.0016157
unclear_classification	TRAES3BF008800120CFD_t1	-1.15795	7.20651e-05		X	Traes_2AL_3FB8B316E.1	-3.6163	2.65072e-06
I	Traes_1AL_A982D9220.1	-2.05714	6.55132e-05		IX	Traes_2BL_04FAB4405.1	-2.40137	1.74968e-06
V	Traes_4DL_A6041E3DC.1	-1.47363	4.56077e-05		V	Traes_1AL_AD351F492.1	-3.46986	3.74954e-08
XVII	Traes_4AL_DF55853C2.2	-2.47182	0.000291734		unclear_classification	TRAES3BF008800120CFD_t1	-1.40646	1.13958e-05
V	Traes_1BL_488EB8124.1	-0.694386	0.00650618		VI	Traes_2BL_8CD42B820.1	0.601967	0.00483966
I	Traes_1AS_DEAC58FC4.1	-4.00435	1.09322e-06		I	Traes_1AL_A982D9220.1	-2.10212	1.09642e-06
I	Traes_1BL_34402E888.1	-0.64264	0.00177399		XVII	Traes_2DS_577286E6C.1	-0.821242	0.000916951
unclear_classification	Traes_4DL_EDE7DDD20.2	-3.71139	3.0812e-07		V	Traes_4DL_A6041E3DC.1	-1.41778	1.38795e-05
unclear_classification	TRAES3BF048200030CFD_t1	2.15091	7.095e-06		XVII	Traes_4AL_DF55853C2.2	-2.37979	0.00103786
V	Traes_1AL_1F3A0CD1F.1	-3.6713	2.77343e-07		XVI	Traes_6AS_D57E071EE.1	-2.09105	0.00194865
					V	Traes_1BL_488EB8124.1	-0.613896	0.00299201
					I	Traes_1AS_DEAC58FC4.1	-4.14819	1.05993e-08
					I	Traes_1BL_34402E888.1	-0.762772	0.00132034
					unclear_classification	Traes_4DL_EDE7DDD20.2	-4.58031	3.57142e-08
					unclear_classification	TRAES3BF048200030CFD_t1	1.97705	4.42262e-06
					V	Traes_1AL_1F3A0CD1F.1	-4.14201	5.88032e-08
					XVII	Traes_2DS_3E640A897.1	-0.601588	0.00168656

## Sheet: Heat
Subfamily	Gene ID	Heat stress (40℃)	P value
VII	Traes_7DS_F64FA7C37.1	-0.863585	0.000395825
XII	Traes_1BS_BA046E212.1	-1.6296	1.29637e-07
VI	Traes_2AL_2224DCC1A.1	-1.17896	1.57089e-06
VI	Traes_2BL_B36482127.1	-0.597961	0.000161531
XVII	Traes_2DS_708F03DA3.1	-2.52536	7.02288e-08
VII	Traes_4DL_8CE055F15.1	0.744875	1.78756e-05
VI	Traes_2BL_2B45081D4.1	-1.96992	2.175e-08
XVII	Traes_2BS_B6EBC0962.1	-0.718842	0.000229434
XIV	Traes_3AS_F441DDE21.1	0.802997	9.62251e-06
IX	Traes_2AL_0A0101B75.1	-0.796395	1.11998e-05
XII	Traes_1DS_578ADDF80.1	-1.47587	1.88457e-07
VII	Traes_2AS_2B95E681C.1	2.48821	5.47876e-09
V	Traes_4DL_A6041E3DC.1	1.3279	4.8807e-06

## Sheet: Drought
Subfamily	Gene ID	Drought stress (Drought susceptible WL711)	P value		Subfamily	Gene ID	Drought stress (Drought tolerant C306)	P value
X	Traes_4AL_82DD84446.1	-0.603612	0.0078252		I	Traes_1DS_3D2F70A22.1	-1.14711	0.000717311
VII	Traes_2AS_007D8F7BD.1	0.757303	0.00206732		VI	Traes_2AL_2224DCC1A.1	-0.896118	0.00106346
XII	Traes_1DS_578ADDF80.1	0.818637	0.00847819		VII	Traes_2DL_59D310517.2	0.899815	0.00406504
unclear_classification	TRAES3BF048200030CFD_t1	-1.50171	0.000807544		XII	Traes_7DL_D99ED7064.1	-1.15238	0.00180288
					XVI	Traes_6AS_5BAD56BB6.1	2.05111	4.07574e-05
					XVII	Traes_2AS_3161D54F8.1	0.655965	0.00593397
					I	Traes_1AS_6C84785B3.2	-2.26193	0.00137605
					XVI	Traes_6AS_ADF96853B.1	1.0172	0.000355635
					V	Traes_1BL_488EB8124.1	-1.34713	0.00922377
					I	Traes_2AL_D9106B0A2.1	1.98794	0.00638647

## Sheet: Nutrient deficiency
Subfamily	Gene ID	No potassium fertilization	P value		Subfamily	Gene ID	No magnesium fertilization	P value		Subfamily	Gene ID	Low nitrogen fertilization	P value		Subfamily	Gene ID	No phosphate fertilization	P value		Subfamily	Gene ID	No sulfate fertilization	P value
XII	Traes_1BS_BA046E212.1	-0.842673	3.17016e-05		I	Traes_1AL_38F9A30EA.1	-0.716158	0.00206965		XII	Traes_1BS_BA046E212.1	-0.675789	0.00271964		unclear_classification	TRAES3BF008800130CFD_t1	-1.11924	0.006501		V	Traes_1DL_DD8D1FAF1.1	-0.625683	0.0031743
V	Traes_2DL_59D2939D1.1	0.761233	0.00359529							V	Traes_2DL_59D2939D1.1	-0.700855	0.000997676		XII	Traes_1BS_BA046E212.1	-0.704432	0.00223825		XVII	Traes_2DS_708F03DA3.1	0.654523	0.00685013
VI	Traes_2DL_F2BDA23BC.1	-0.842216	0.0081798							IX	Traes_2AL_0A0101B75.1	-0.62327	8.42125e-05		I	Traes_7DL_6233C6F03.1	-1.52275	0.000781749		XVI	Traes_7DL_602B9D252.1	1.70399	0.00186628
XVII	Traes_2BS_19F05C27A.2	-0.622907	0.000992733							V	Traes_2AL_CF07AD4C3.1	-0.657512	0.00460861		V	Traes_1DL_DD8D1FAF1.1	-2.31979	2.9749e-07		XII	Traes_3AL_78711D4EB.1	1.83984	6.26412e-05
										unclear_classification	TRAES3BF048200030CFD_t1	-0.695268	0.00105777		V	Traes_4BL_4CC0E0AAA.1	-2.05414	4.55873e-06		V	Traes_1DL_607C1A6E6.1	-0.709981	0.00138002
															V	Traes_1AL_91E56EC8C.1	-1.54635	0.00011313		I	Traes_1AS_DEAC58FC4.1	-0.656498	0.00430688
															XIV	Traes_3AS_7C423CE32.1	-0.873086	0.000251449
															XVII	Traes_2DS_6973E2FF5.1	-1.42402	0.00286069
															I	Traes_2BS_9C71D6F5F.1	-2.07161	0.00471181
															II	Traes_7DL_3D602F140.1	-1.47369	0.00362145
															II	Traes_7AL_AA1C50065.1	-1.52365	0.00564681
															II	Traes_1DS_A23800206.1	-0.786951	0.00274259
															I	Traes_1AL_38F9A30EA.1	-1.42853	0.000159002
															II	Traes_5DS_A4C9A4476.1	-0.708697	0.00394644
															XVII	Traes_4AL_D25430175.1	-0.697376	9.51431e-05
															XIV	Traes_6BL_02C69069F.1	-0.815117	0.000782299
															XII	Traes_7DL_D99ED7064.1	-1.23005	0.00186399
															XII	Traes_7AL_80967149B.1	-1.10359	0.00400998
															I	Traes_4BS_0742E3F1D.1	-1.32209	1.99791e-05
															I	Traes_1BL_4831B07DA.1	-1.77277	0.000312686
															V	Traes_2DL_59D2939D1.1	-1.01128	0.000429719
															I	Traes_2BS_299A69B8D.1	-1.61467	0.000181653
															V	Traes_1DL_607C1A6E6.1	-1.25499	1.56768e-05
															XIV	Traes_3AS_F441DDE21.1	-1.00209	0.00120567
															I	Traes_6DL_3F7FAE7F9.2	-1.16496	7.97439e-05
															XII	Traes_1DS_578ADDF80.1	-1.61395	0.00103398
															I	Traes_2DS_E6EDAED7B.1	-1.01556	6.14011e-06
															XVIII	Traes_7AS_7232546E1.1	-0.719923	0.000371818
															V	Traes_1AL_AD351F492.1	-1.16923	0.000162318
															unclear_classification	TRAES3BF008800120CFD_t1	-0.61483	0.00501592
															XVII	Traes_4AL_DF55853C2.2	-0.610599	0.00206721
															XVII	Traes_2BS_19F05C27A.2	-1.34244	0.00127023
															I	Traes_1AS_DEAC58FC4.1	-1.25354	4.63621e-05
															VI	Traes_2AL_805027C23.1	-0.821854	0.00210439

## Sheet: seven phytohormones
Subfamily	Gene ID	SA(1 mM )	P value		Subfamily	Gene ID	MeJA (1 mM )	P value		Subfamily	Gene ID	GA (0.5 mM)	P value		Subfamily	Gene ID	ABA (0.4 mM)	P value		Subfamily	Gene ID	CK (0.5 mM)	P value		Subfamily	Gene ID	ET	P value		Subfamily	Gene ID	IAA (2 mM)	P value
XVI	Traes_6AS_5BAD56BB6.1	-0.596985	0.00186966		VII	Traes_6DL_2A99B8CDC.1	-0.826764	0.000127707		XVI	Traes_6AS_5BAD56BB6.1	-0.905151	0.000137581		VII	Traes_6DL_2A99B8CDC.1	-0.684783	2.89615e-05		XII	Traes_1BS_BA046E212.1	-0.983237	3.46911e-06		I	Traes_1DS_3D2F70A22.1	-0.753116	2.11904e-05		XVII	Traes_2DS_708F03DA3.1	0.754814	6.26476e-05
I	Traes_1AS_6C84785B3.2	-0.871382	0.000813578		V	Traes_1AL_91E56EC8C.1	-0.632952	2.44318e-05		I	Traes_1BL_4831B07DA.1	0.731175	8.5833e-05		I	Traes_1DS_3D2F70A22.1	-1.26338	3.90464e-06		XVI	Traes_6AS_5BAD56BB6.1	-0.67426	0.000676609		XVII	Traes_2DS_708F03DA3.1	-0.705473	0.00294415		VI	Traes_2BL_2B45081D4.1	0.70707	0.00173155
					I	Traes_1DS_3D2F70A22.1	1.38822	6.43716e-08		unclear_classification	TRAES3BF008800150CFD_t1	1.32187	5.98864e-07		VI	Traes_2AL_2224DCC1A.1	-1.45229	8.70988e-06		unclear_classification	TRAES3BF008800150CFD_t1	1.79102	4.67658e-08		VI	Traes_2BL_2B45081D4.1	0.632413	0.00023985		XVII	Traes_4DL_9D525390D.2	-0.696463	8.46119e-05
					XVII	Traes_2DS_708F03DA3.1	2.26845	1.47908e-06							XVII	Traes_2DS_708F03DA3.1	-0.697516	0.000100574		V	Traes_1DL_607C1A6E6.1	0.784344	1.04384e-05		XVII	Traes_4DL_9D525390D.2	-0.592361	0.000243929		XVI	Traes_6AS_5BAD56BB6.1	-0.813643	0.000327335
					II	Traes_1DS_A23800206.1	0.635023	9.79949e-05							XVII	Traes_4DL_9D525390D.2	-1.0634	1.38321e-06		V	Traes_7DL_46D8A0EC9.1	0.763484	3.31265e-05		XII	Traes_1BS_BE81667BB.1	-1.02888	0.000839812		XVII	Traes_2AS_3161D54F8.1	0.819972	2.97592e-05
					XVII	Traes_2BS_B6EBC0962.1	1.47115	8.58289e-07							XVI	Traes_6AS_5BAD56BB6.1	-1.87647	2.24295e-06		I	Traes_1AS_6C84785B3.2	0.775655	0.000370417		XVII	Traes_5BL_3ED1B0234.2	-0.753773	0.0001385		unclear_classification	TRAES3BF008800150CFD_t1	0.880041	0.000748967
					XVII	Traes_4DL_9D525390D.2	-1.35027	3.19614e-07							XVII	Traes_5DL_D2F75A952.2	-1.00785	1.74232e-05		I	Traes_2AS_3F25BD910.1	0.730288	0.000887616		unclear_classification	TRAES3BF008800150CFD_t1	-0.961958	0.00257716		XVI	Traes_6BS_0BDACE205.1	-0.598455	0.000788781
					XVI	Traes_6AS_5BAD56BB6.1	1.97108	5.16221e-07							XVII	Traes_5BL_3ED1B0234.2	-2.5745	7.07286e-10							I	Traes_1AS_6C84785B3.2	-0.885098	0.00151359
					IX	Traes_2BL_52A703ADE.2	-0.767816	1.33711e-05							IX	Traes_2BL_52A703ADE.2	-0.587004	5.68158e-05							I	Traes_7DL_6EFFDA6D1.1	-1.28549	2.01268e-06
					VII	Traes_2AL_7EABAC855.1	-0.635746	3.13249e-05							VII	Traes_2AL_7EABAC855.1	-0.605007	5.94559e-05							unclear_classification	TRAES3BF048200030CFD_t1	-0.652373	0.0010613
					XVII	Traes_2AS_3161D54F8.1	1.43895	6.16278e-07							XVII	Traes_2AS_3161D54F8.1	-0.92582	2.4271e-05
					V	Traes_6DL_3EF3193D0.1	-0.693628	0.0019904							I	Traes_1BL_4831B07DA.1	-0.667346	0.00198409
					unclear_classification	TRAES3BF008800150CFD_t1	1.5405	1.18824e-06							V	Traes_6DL_3EF3193D0.1	-0.609173	0.00110388
					I	Traes_1AS_6C84785B3.2	2.72383	2.34378e-06							unclear_classification	TRAES3BF008800150CFD_t1	-0.684587	0.000220081
					XVI	Traes_6BS_0BDACE205.1	1.00619	0.000148677							XVII	Traes_2AS_64E41196E.1	-0.909792	1.32223e-05
					IX	Traes_7AL_3E96F374E.2	0.622395	0.000173704							V	Traes_1DL_607C1A6E6.1	-1.37487	9.36159e-06
					IX	Traes_2BL_04FAB4405.1	-1.08455	4.1457e-05							V	Traes_7DL_46D8A0EC9.1	-0.768646	2.83725e-05
					V	Traes_1AL_AD351F492.1	-0.984181	7.35632e-05							I	Traes_1AS_6C84785B3.2	-0.880646	4.17501e-05
					XVII	Traes_2DS_577286E6C.1	0.638042	0.000802182							IX	Traes_7AL_3E96F374E.2	1.0179	8.9712e-07
					unclear_classification	Traes_4DL_EDE7DDD20.2	-1.15209	1.16706e-05							XVIII	Traes_7AS_7232546E1.1	0.617798	8.12282e-05
					I	Traes_2AS_3F25BD910.1	0.801218	0.00161497							IX	Traes_2BL_04FAB4405.1	-1.09361	1.87423e-07
					unclear_classification	TRAES3BF048200030CFD_t1	0.744308	0.00168563							XVII	Traes_4AL_DF55853C2.2	-0.622601	0.00132912
															IX	Traes_7DL_23C901DF6.1	-0.614521	0.000156498
															V	Traes_1BL_488EB8124.1	-1.07135	4.66046e-07
															I	Traes_1AS_DEAC58FC4.1	-0.732966	0.000178815
															unclear_classification	Traes_4DL_EDE7DDD20.2	-1.00206	4.04121e-05
															I	Traes_2AL_D9106B0A2.1	-0.70869	0.000104587
															V	Traes_1AL_1F3A0CD1F.1	-1.0479	0.000104045
