# Supplementary material for: Genome-wide and evolutionary analysis of the class III peroxidase gene family in wheat and Aegilops tauschii reveals that some members are involved in stress responses
Source: BMC Genomics. 2019 Aug 22;20:666. doi: 10.1186/s12864-019-6006-5 (PMC6704529; doi:10.1186/s12864-019-6006-5)
Supplement: Supplementary file 23 — Table S11. Putative cis-acting elements related to stress and hormone responses in TaePRXs promoters. (XLS 39 kb) [file 12864_2019_6006_MOESM23_ESM.xls]

## Sheet: Sheet1
Table S11: Putative cis-acting elements related to stress and hormone response in TaePRXs promoters.
Gene ID	Environmental stress or hormone	Cis-acting regulator elements	Sequence	Location	Length	Location in plus-strand or minus-strand DNA	Species of the model	Annotation
Traes_2DS_D76AB139C.1	Methyl_Jasmonate_(MeJA)	CGTCA-motif	CGTCA	654	5	-	Hordeum_vulgare	cis-acting_regulatory_element_involved_in_the_MeJA-responsiveness
Traes_2DS_D76AB139C.1	Methyl_Jasmonate_(MeJA)	CGTCA-motif	CGTCA	867	5	+	Hordeum_vulgare	cis-acting_regulatory_element_involved_in_the_MeJA-responsiveness
Traes_2DS_D76AB139C.1	Gibberellins_(GA)	P-box	CCTTTTG	1596	7	-	Oryza_sativa	gibberellin-responsive_element
Traes_2DS_D76AB139C.1	Methyl_Jasmonate_(MeJA)	TGACG-motif	TGACG	654	5	+	Hordeum_vulgare	cis-acting_regulatory_element_involved_in_the_MeJA-responsiveness
Traes_2DS_D76AB139C.1	Methyl_Jasmonate_(MeJA)	TGACG-motif	TGACG	867	5	-	Hordeum_vulgare	cis-acting_regulatory_element_involved_in_the_MeJA-responsiveness
Traes_2DS_D76AB139C.1	Abscisic_acid_(ABA)	ABRE3a	TACGTG	520	6	-	Zea_mays	none
Traes_2DS_D76AB139C.1	Abscisic_acid_(ABA)	ABRE3a	TACGTG	1586	6	-	Zea_mays	none
Traes_2DS_D76AB139C.1	Abscisic_acid_(ABA)	ABRE4	CACGTA	520	6	+	Zea_mays	none
Traes_2DS_D76AB139C.1	Abscisic_acid_(ABA)	ABRE4	CACGTA	1586	6	+	Zea_mays	none
Traes_2DS_D76AB139C.1	Auxin_(IAA)	TGA-element	AACGAC	494	6	+	Brassica_oleracea	auxin-responsive_element
Traes_2DS_D76AB139C.1	Auxin_(IAA)	TGA-element	AACGAC	829	6	-	Brassica_oleracea	auxin-responsive_element
Traes_2DS_D76AB139C.1	Abscisic_acid_(ABA)	ABRE	CGTACGTGCA	518	9	-	Hordeum_vulgare	cis-acting_element_involved_in_the_abscisic_acid_responsiveness
Traes_2DS_D76AB139C.1	Abscisic_acid_(ABA)	ABRE	ACGTG	520	5	-	Arabidopsis_thaliana	cis-acting_element_involved_in_the_abscisic_acid_responsiveness
Traes_2DS_D76AB139C.1	Abscisic_acid_(ABA)	ABRE	ACGTG	637	5	-	Arabidopsis_thaliana	cis-acting_element_involved_in_the_abscisic_acid_responsiveness
Traes_2DS_D76AB139C.1	Abscisic_acid_(ABA)	ABRE	AACCCGG	965	7	+	Arabidopsis_thaliana	cis-acting_element_involved_in_the_abscisic_acid_responsiveness
Traes_2DS_D76AB139C.1	Abscisic_acid_(ABA)	ABRE	ACGTG	1586	5	-	Arabidopsis_thaliana	cis-acting_element_involved_in_the_abscisic_acid_responsiveness
Traes_2DS_D76AB139C.1	Abscisic_acid_(ABA)	ABRE	CACGTG	1934	6	-	Arabidopsis_thaliana	cis-acting_element_involved_in_the_abscisic_acid_responsiveness
Traes_2DS_D76AB139C.1	Abscisic_acid_(ABA)	ABRE	ACGTG	1935	5	+	Arabidopsis_thaliana	cis-acting_element_involved_in_the_abscisic_acid_responsiveness
Gene ID	Environmental stress or hormone	Cis-acting regulator elements	Sequence	Location	Length	Location in plus-strand or minus-strand DNA	Species of the model	Annotation
Traes_2DS_2CCCA54C1.1	Methyl_Jasmonate_(MeJA)	CGTCA-motif	CGTCA	66	5	+	Hordeum_vulgare	cis-acting_regulatory_element_involved_in_the_MeJA-responsiveness
Traes_2DS_2CCCA54C1.1	Methyl_Jasmonate_(MeJA)	CGTCA-motif	CGTCA	1247	5	-	Hordeum_vulgare	cis-acting_regulatory_element_involved_in_the_MeJA-responsiveness
Traes_2DS_2CCCA54C1.1	Methyl_Jasmonate_(MeJA)	CGTCA-motif	CGTCA	1348	5	-	Hordeum_vulgare	cis-acting_regulatory_element_involved_in_the_MeJA-responsiveness
Traes_2DS_2CCCA54C1.1	Methyl_Jasmonate_(MeJA)	CGTCA-motif	CGTCA	1855	5	+	Hordeum_vulgare	cis-acting_regulatory_element_involved_in_the_MeJA-responsiveness
Traes_2DS_2CCCA54C1.1	Abscisic_acid_(ABA)	ABRE3a	TACGTG	13	6	-	Zea_mays	none
Traes_2DS_2CCCA54C1.1	Methyl_Jasmonate_(MeJA)	TGACG-motif	TGACG	66	5	-	Hordeum_vulgare	cis-acting_regulatory_element_involved_in_the_MeJA-responsiveness
Traes_2DS_2CCCA54C1.1	Methyl_Jasmonate_(MeJA)	TGACG-motif	TGACG	1247	5	+	Hordeum_vulgare	cis-acting_regulatory_element_involved_in_the_MeJA-responsiveness
Traes_2DS_2CCCA54C1.1	Methyl_Jasmonate_(MeJA)	TGACG-motif	TGACG	1348	5	+	Hordeum_vulgare	cis-acting_regulatory_element_involved_in_the_MeJA-responsiveness
Traes_2DS_2CCCA54C1.1	Methyl_Jasmonate_(MeJA)	TGACG-motif	TGACG	1855	5	-	Hordeum_vulgare	cis-acting_regulatory_element_involved_in_the_MeJA-responsiveness
Traes_2DS_2CCCA54C1.1	Low_temperature	LTR	CCGAAA	368	6	+	Hordeum_vulgare	cis-acting_element_involved_in_low-temperature_responsiveness
Traes_2DS_2CCCA54C1.1	Abscisic_acid_(ABA)	ABRE4	CACGTA	13	6	+	Zea_mays	none
Traes_2DS_2CCCA54C1.1	Drought_inducibility	MBS	CAACTG	1936	6	+	Arabidopsis_thaliana	MYB_binding_site_involved_in_drought-inducibility
Traes_2DS_2CCCA54C1.1	Salicylic_acid_(SA)	TCA-element	CCATCTTTTT	1879	9	+	Nicotiana_tabacum	cis-acting_element_involved_in_salicylic_acid_responsiveness
Traes_2DS_2CCCA54C1.1	Abscisic_acid_(ABA)	ABRE	ACGTG	13	5	-	Arabidopsis_thaliana	cis-acting_element_involved_in_the_abscisic_acid_responsiveness
Traes_2DS_2CCCA54C1.1	Abscisic_acid_(ABA)	ABRE	ACGTG	127	5	-	Arabidopsis_thaliana	cis-acting_element_involved_in_the_abscisic_acid_responsiveness
Traes_2DS_2CCCA54C1.1	Abscisic_acid_(ABA)	ABRE	ACGTG	487	5	+	Arabidopsis_thaliana	cis-acting_element_involved_in_the_abscisic_acid_responsiveness
Traes_2DS_2CCCA54C1.1	Abscisic_acid_(ABA)	ABRE	GCAACGTGTC	770	9	+	Hordeum_vulgare	cis-acting_element_involved_in_the_abscisic_acid_responsiveness
Traes_2DS_2CCCA54C1.1	Abscisic_acid_(ABA)	ABRE	ACGTG	1173	5	-	Arabidopsis_thaliana	cis-acting_element_involved_in_the_abscisic_acid_responsiveness
Traes_2DS_2CCCA54C1.1	Abscisic_acid_(ABA)	ABRE	ACGTG	1249	5	+	Arabidopsis_thaliana	cis-acting_element_involved_in_the_abscisic_acid_responsiveness
Traes_2DS_2CCCA54C1.1	Abscisic_acid_(ABA)	ABRE	TACGGTC	1306	7	-	Arabidopsis_thaliana	cis-acting_element_involved_in_the_abscisic_acid_responsiveness
Traes_2DS_2CCCA54C1.1	Abscisic_acid_(ABA)	ABRE	CACGTG	1967	6	-	Arabidopsis_thaliana	cis-acting_element_involved_in_the_abscisic_acid_responsiveness
Traes_2DS_2CCCA54C1.1	Abscisic_acid_(ABA)	ABRE	ACGTG	1968	5	+	Arabidopsis_thaliana	cis-acting_element_involved_in_the_abscisic_acid_responsiveness
Gene ID	Environmental stress or hormone	Cis-acting regulator elements	Sequence	Location	Length	Location in plus-strand or minus-strand DNA	Species of the model	Annotation
Traes_5BL_3ED1B0234.2	Methyl_Jasmonate_(MeJA)	CGTCA-motif	CGTCA	653	5	-	Hordeum_vulgare	cis-acting_regulatory_element_involved_in_the_MeJA-responsiveness
Traes_5BL_3ED1B0234.2	Methyl_Jasmonate_(MeJA)	CGTCA-motif	CGTCA	735	5	+	Hordeum_vulgare	cis-acting_regulatory_element_involved_in_the_MeJA-responsiveness
Traes_5BL_3ED1B0234.2	Methyl_Jasmonate_(MeJA)	CGTCA-motif	CGTCA	1412	5	-	Hordeum_vulgare	cis-acting_regulatory_element_involved_in_the_MeJA-responsiveness
Traes_5BL_3ED1B0234.2	Salicylic_acid_(SA)	TCA	TCATCTTCAT	751	10	+	Pisum_sativum	none
Traes_5BL_3ED1B0234.2	Salicylic_acid_(SA)	TCA	TCATCTTCAT	1581	9	+	Pisum_sativum	none
Traes_5BL_3ED1B0234.2	Gibberellins_(GA)	P-box	CCTTTTG	885	7	-	Oryza_sativa	gibberellin-responsive_element
Traes_5BL_3ED1B0234.2	Methyl_Jasmonate_(MeJA)	TGACG-motif	TGACG	653	5	+	Hordeum_vulgare	cis-acting_regulatory_element_involved_in_the_MeJA-responsiveness
Traes_5BL_3ED1B0234.2	Methyl_Jasmonate_(MeJA)	TGACG-motif	TGACG	735	5	-	Hordeum_vulgare	cis-acting_regulatory_element_involved_in_the_MeJA-responsiveness
Traes_5BL_3ED1B0234.2	Methyl_Jasmonate_(MeJA)	TGACG-motif	TGACG	1412	5	+	Hordeum_vulgare	cis-acting_regulatory_element_involved_in_the_MeJA-responsiveness
Traes_5BL_3ED1B0234.2	Abscisic_acid_(ABA)	ABRE3a	TACGTG	609	6	+	Zea_mays	none
Traes_5BL_3ED1B0234.2	Abscisic_acid_(ABA)	ABRE3a	TACGTG	1989	6	+	Zea_mays	none
Traes_5BL_3ED1B0234.2	Anaerobic_induction	ARE	AAACCA	326	6	+	Zea_mays	cis-acting_regulatory_element_essential_for_the_anaerobic_induction
Traes_5BL_3ED1B0234.2	Anaerobic_induction	ARE	AAACCA	416	6	-	Zea_mays	cis-acting_regulatory_element_essential_for_the_anaerobic_induction
Traes_5BL_3ED1B0234.2	Anaerobic_induction	ARE	AAACCA	1727	6	+	Zea_mays	cis-acting_regulatory_element_essential_for_the_anaerobic_induction
Traes_5BL_3ED1B0234.2	Abscisic_acid_(ABA)	ABRE4	CACGTA	609	6	-	Zea_mays	none
Traes_5BL_3ED1B0234.2	Abscisic_acid_(ABA)	ABRE4	CACGTA	1989	6	-	Zea_mays	none
Traes_5BL_3ED1B0234.2	Drought_inducibility	MBS	CAACTG	1708	6	+	Arabidopsis_thaliana	MYB_binding_site_involved_in_drought-inducibility
Traes_5BL_3ED1B0234.2	Abscisic_acid_(ABA)	ABRE	ACGTG	358	5	+	Arabidopsis_thaliana	cis-acting_element_involved_in_the_abscisic_acid_responsiveness
Traes_5BL_3ED1B0234.2	Abscisic_acid_(ABA)	ABRE	ACGTG	610	5	+	Arabidopsis_thaliana	cis-acting_element_involved_in_the_abscisic_acid_responsiveness
Traes_5BL_3ED1B0234.2	Abscisic_acid_(ABA)	ABRE	ACGTG	1176	5	+	Arabidopsis_thaliana	cis-acting_element_involved_in_the_abscisic_acid_responsiveness
Traes_5BL_3ED1B0234.2	Abscisic_acid_(ABA)	ABRE	TACGGTC	1276	7	+	Arabidopsis_thaliana	cis-acting_element_involved_in_the_abscisic_acid_responsiveness
Traes_5BL_3ED1B0234.2	Abscisic_acid_(ABA)	ABRE	CACGTG	1400	6	-	Arabidopsis_thaliana	cis-acting_element_involved_in_the_abscisic_acid_responsiveness
Traes_5BL_3ED1B0234.2	Abscisic_acid_(ABA)	ABRE	ACGTG	1401	5	+	Arabidopsis_thaliana	cis-acting_element_involved_in_the_abscisic_acid_responsiveness
Traes_5BL_3ED1B0234.2	Abscisic_acid_(ABA)	ABRE	CGTACGTGCA	1983	9	-	Hordeum_vulgare	cis-acting_element_involved_in_the_abscisic_acid_responsiveness
Traes_5BL_3ED1B0234.2	Abscisic_acid_(ABA)	ABRE	GACACGTACGT	1986	10	-	Oryza_sativa	cis-acting_element_involved_in_the_abscisic_acid_responsiveness
Traes_5BL_3ED1B0234.2	Abscisic_acid_(ABA)	ABRE	CGTACGTGCA	1987	9	+	Hordeum_vulgare	cis-acting_element_involved_in_the_abscisic_acid_responsiveness
Traes_5BL_3ED1B0234.2	Abscisic_acid_(ABA)	ABRE	ACGTG	1990	5	+	Arabidopsis_thaliana	cis-acting_element_involved_in_the_abscisic_acid_responsiveness
Gene ID	Environmental stress or hormone	Cis-acting regulator elements	Sequence	Location	Length	Location in plus-strand or minus-strand DNA	Species of the model	Annotation
Traes_2BS_40C683B47.1	Methyl_Jasmonate_(MeJA)	CGTCA-motif	CGTCA	289	5	-	Hordeum_vulgare	cis-acting_regulatory_element_involved_in_the_MeJA-responsiveness
Traes_2BS_40C683B47.1	Abscisic_acid_(ABA)	ABRE3a	TACGTG	1604	6	-	Zea_mays	none
Traes_2BS_40C683B47.1	Salicylic_acid_(SA)	TCA	TCATCTTCAT	1245	9	+	Pisum_sativum	none
Traes_2BS_40C683B47.1	Methyl_Jasmonate_(MeJA)	TGACG-motif	TGACG	289	5	+	Hordeum_vulgare	cis-acting_regulatory_element_involved_in_the_MeJA-responsiveness
Traes_2BS_40C683B47.1	Anaerobic_induction	ARE	AAACCA	1039	6	+	Zea_mays	cis-acting_regulatory_element_essential_for_the_anaerobic_induction
Traes_2BS_40C683B47.1	Anaerobic_induction	ARE	AAACCA	1315	6	+	Zea_mays	cis-acting_regulatory_element_essential_for_the_anaerobic_induction
Traes_2BS_40C683B47.1	Abscisic_acid_(ABA)	ABRE4	CACGTA	1604	6	+	Zea_mays	none
Traes_2BS_40C683B47.1	Abscisic_acid_(ABA)	ABRE	ACGTG	291	5	+	Arabidopsis_thaliana	cis-acting_element_involved_in_the_abscisic_acid_responsiveness
Traes_2BS_40C683B47.1	Abscisic_acid_(ABA)	ABRE	ACGTG	471	5	-	Arabidopsis_thaliana	cis-acting_element_involved_in_the_abscisic_acid_responsiveness
Traes_2BS_40C683B47.1	Abscisic_acid_(ABA)	ABRE	ACGTG	1101	5	-	Arabidopsis_thaliana	cis-acting_element_involved_in_the_abscisic_acid_responsiveness
Traes_2BS_40C683B47.1	Abscisic_acid_(ABA)	ABRE	ACGTG	1604	5	-	Arabidopsis_thaliana	cis-acting_element_involved_in_the_abscisic_acid_responsiveness
Traes_2BS_40C683B47.1	Abscisic_acid_(ABA)	ABRE	CACGTG	1933	6	-	Arabidopsis_thaliana	cis-acting_element_involved_in_the_abscisic_acid_responsiveness
Traes_2BS_40C683B47.1	Abscisic_acid_(ABA)	ABRE	ACGTG	1934	5	+	Arabidopsis_thaliana	cis-acting_element_involved_in_the_abscisic_acid_responsiveness
Gene ID	Environmental stress or hormone	Cis-acting regulator elements	Sequence	Location	Length	Location in plus-strand or minus-strand DNA	Species of the model	Annotation
Traes_6AS_5BAD56BB6.1	Salicylic_acid_(SA)	TCA	TCATCTTCAT	935	9	+	Pisum_sativum	none
Traes_6AS_5BAD56BB6.1	Salicylic_acid_(SA)	TCA	TCATCTTCAT	1473	9	-	Pisum_sativum	none
Traes_6AS_5BAD56BB6.1	Gibberellins_(GA)	P-box	CCTTTTG	574	7	+	Oryza_sativa	gibberellin-responsive_element
Traes_6AS_5BAD56BB6.1	Abscisic_acid_(ABA)	ABRE2	CCACGTGG	1656	8	-	Zea_mays	none
Traes_6AS_5BAD56BB6.1	Anaerobic_induction	ARE	AAACCA	536	6	-	Zea_mays	cis-acting_regulatory_element_essential_for_the_anaerobic_induction
Traes_6AS_5BAD56BB6.1	Anaerobic_induction	ARE	AAACCA	557	6	-	Zea_mays	cis-acting_regulatory_element_essential_for_the_anaerobic_induction
Traes_6AS_5BAD56BB6.1	Anaerobic_induction	ARE	AAACCA	1130	6	-	Zea_mays	cis-acting_regulatory_element_essential_for_the_anaerobic_induction
Traes_6AS_5BAD56BB6.1	Drought_inducibility	MBS	CAACTG	1727	6	+	Arabidopsis_thaliana	MYB_binding_site_involved_in_drought-inducibility
Traes_6AS_5BAD56BB6.1	Abscisic_acid_(ABA)	ABRE	CACGTG	1287	6	-	Arabidopsis_thaliana	cis-acting_element_involved_in_the_abscisic_acid_responsiveness
Traes_6AS_5BAD56BB6.1	Abscisic_acid_(ABA)	ABRE	ACGTG	1288	5	+	Arabidopsis_thaliana	cis-acting_element_involved_in_the_abscisic_acid_responsiveness
Traes_6AS_5BAD56BB6.1	Abscisic_acid_(ABA)	ABRE	CACGTG	1657	6	-	Arabidopsis_thaliana	cis-acting_element_involved_in_the_abscisic_acid_responsiveness
Traes_6AS_5BAD56BB6.1	Abscisic_acid_(ABA)	ABRE	ACGTG	1658	5	+	Arabidopsis_thaliana	cis-acting_element_involved_in_the_abscisic_acid_responsiveness
Gene ID	Environmental stress or hormone	Cis-acting regulator elements	Sequence	Location	Length	Location in plus-strand or minus-strand DNA	Species of the model	Annotation
Traes_2BS_B6EBC0962.1	Methyl_Jasmonate_(MeJA)	CGTCA-motif	CGTCA	66	5	-	Hordeum_vulgare	cis-acting_regulatory_element_involved_in_the_MeJA-responsiveness
Traes_2BS_B6EBC0962.1	Methyl_Jasmonate_(MeJA)	CGTCA-motif	CGTCA	163	5	-	Hordeum_vulgare	cis-acting_regulatory_element_involved_in_the_MeJA-responsiveness
Traes_2BS_B6EBC0962.1	Methyl_Jasmonate_(MeJA)	CGTCA-motif	CGTCA	182	5	+	Hordeum_vulgare	cis-acting_regulatory_element_involved_in_the_MeJA-responsiveness
Traes_2BS_B6EBC0962.1	Methyl_Jasmonate_(MeJA)	CGTCA-motif	CGTCA	297	5	-	Hordeum_vulgare	cis-acting_regulatory_element_involved_in_the_MeJA-responsiveness
Traes_2BS_B6EBC0962.1	Methyl_Jasmonate_(MeJA)	TGACG-motif	TGACG	66	5	+	Hordeum_vulgare	cis-acting_regulatory_element_involved_in_the_MeJA-responsiveness
Traes_2BS_B6EBC0962.1	Methyl_Jasmonate_(MeJA)	TGACG-motif	TGACG	163	5	+	Hordeum_vulgare	cis-acting_regulatory_element_involved_in_the_MeJA-responsiveness
Traes_2BS_B6EBC0962.1	Methyl_Jasmonate_(MeJA)	TGACG-motif	TGACG	182	5	-	Hordeum_vulgare	cis-acting_regulatory_element_involved_in_the_MeJA-responsiveness
Traes_2BS_B6EBC0962.1	Methyl_Jasmonate_(MeJA)	TGACG-motif	TGACG	297	5	+	Hordeum_vulgare	cis-acting_regulatory_element_involved_in_the_MeJA-responsiveness
Traes_2BS_B6EBC0962.1	Auxin_(IAA)	AuxRR-core	GGTCCAT	363	7	-	Nicotiana_tabacum	cis-acting_regulatory_element_involved_in_auxin_responsiveness
Traes_2BS_B6EBC0962.1	Anaerobic_induction	ARE	AAACCA	628	6	-	Zea_mays	cis-acting_regulatory_element_essential_for_the_anaerobic_induction
Traes_2BS_B6EBC0962.1	Salicylic_acid_(SA)	TCA-element	CCATCTTTTT	1125	9	-	Nicotiana_tabacum	cis-acting_element_involved_in_salicylic_acid_responsiveness
Traes_2BS_B6EBC0962.1	Abscisic_acid_(ABA)	ABRE	GCAACGTGTC	46	9	-	Hordeum_vulgare	cis-acting_element_involved_in_the_abscisic_acid_responsiveness
Traes_2BS_B6EBC0962.1	Abscisic_acid_(ABA)	ABRE	CACGTG	48	6	+	Arabidopsis_thaliana	cis-acting_element_involved_in_the_abscisic_acid_responsiveness
Traes_2BS_B6EBC0962.1	Abscisic_acid_(ABA)	ABRE	ACGTG	49	5	+	Arabidopsis_thaliana	cis-acting_element_involved_in_the_abscisic_acid_responsiveness
Traes_2BS_B6EBC0962.1	Abscisic_acid_(ABA)	ABRE	GCAACGTGTC	130	9	+	Hordeum_vulgare	cis-acting_element_involved_in_the_abscisic_acid_responsiveness
Traes_2BS_B6EBC0962.1	Abscisic_acid_(ABA)	ABRE	CACGTG	132	6	+	Arabidopsis_thaliana	cis-acting_element_involved_in_the_abscisic_acid_responsiveness
Traes_2BS_B6EBC0962.1	Abscisic_acid_(ABA)	ABRE	ACGTG	133	5	+	Arabidopsis_thaliana	cis-acting_element_involved_in_the_abscisic_acid_responsiveness
Traes_2BS_B6EBC0962.1	Abscisic_acid_(ABA)	ABRE	ACGTG	299	5	+	Arabidopsis_thaliana	cis-acting_element_involved_in_the_abscisic_acid_responsiveness
Gene ID	Environmental stress or hormone	Cis-acting regulator elements	Sequence	Location	Length	Location in plus-strand or minus-strand DNA	Species of the model	Annotation
Traes_1AS_6C84785B3.2	Methyl_Jasmonate_(MeJA)	CGTCA-motif	CGTCA	852	5	+	Hordeum_vulgare	cis-acting_regulatory_element_involved_in_the_MeJA-responsiveness
Traes_1AS_6C84785B3.2	Methyl_Jasmonate_(MeJA)	CGTCA-motif	CGTCA	957	5	-	Hordeum_vulgare	cis-acting_regulatory_element_involved_in_the_MeJA-responsiveness
Traes_1AS_6C84785B3.2	Methyl_Jasmonate_(MeJA)	TGACG-motif	TGACG	852	5	-	Hordeum_vulgare	cis-acting_regulatory_element_involved_in_the_MeJA-responsiveness
Traes_1AS_6C84785B3.2	Methyl_Jasmonate_(MeJA)	TGACG-motif	TGACG	957	5	+	Hordeum_vulgare	cis-acting_regulatory_element_involved_in_the_MeJA-responsiveness
Traes_1AS_6C84785B3.2	Abscisic_acid_(ABA)	ABRE3a	TACGTG	1664	6	+	Zea_mays	none
Traes_1AS_6C84785B3.2	Low_temperature	LTR	CCGAAA	260	6	+	Hordeum_vulgare	cis-acting_element_involved_in_low-temperature_responsiveness
Traes_1AS_6C84785B3.2	Abscisic_acid_(ABA)	ABRE4	CACGTA	1664	6	-	Zea_mays	none
Traes_1AS_6C84785B3.2	Drought_inducibility	MBS	CAACTG	1921	6	-	Arabidopsis_thaliana	MYB_binding_site_involved_in_drought-inducibility
Traes_1AS_6C84785B3.2	Salicylic_acid_(SA)	TCA-element	TCAGAAGAGG	1574	9	+	Brassica_oleracea	cis-acting_element_involved_in_salicylic_acid_responsiveness
Traes_1AS_6C84785B3.2	Abscisic_acid_(ABA)	ABRE	ACGTG	1449	5	+	Arabidopsis_thaliana	cis-acting_element_involved_in_the_abscisic_acid_responsiveness
Traes_1AS_6C84785B3.2	Abscisic_acid_(ABA)	ABRE	ACGTG	1665	5	+	Arabidopsis_thaliana	cis-acting_element_involved_in_the_abscisic_acid_responsiveness
