# Supplementary material for: Genome-wide and evolutionary analysis of the class III peroxidase gene family in wheat and Aegilops tauschii reveals that some members are involved in stress responses
Source: BMC Genomics. 2019 Aug 22;20:666. doi: 10.1186/s12864-019-6006-5 (PMC6704529; doi:10.1186/s12864-019-6006-5)
Supplement: Supplementary file 24 — Table S12. Normalized gene expression values of 170 T. aestivum class III peroxidase genes under biotic stress treatments. (XLS 111 kb) [file 12864_2019_6006_MOESM24_ESM.xls]

## Sheet: Sheet1
Table S12: Normalized gene expression values of 170 T. aestivum class III peroxidase genes under biotic stress treatments.
Subfamily	Gene ID	Fusarium graminearum 1 d	P value	Fusarium graminearum 2 d	P value	Fusarium graminearum 4 d	Blumeria graminis (Si-)	P value	Blumeria graminis (Si+)	P value	Magnaporthe (Wheat non-adapted BR29)	P value	Magnaporthe (Wheat adapted BR32)	P value	Magnaporthe (Wheat adapted BR37)	P value	Fly larval attack 6 h	P value	Fly larval attack 12 h	P value	Fly larval attack 24 h	P value	Earthworm	P value	Earthworm and Gaeumannomyces graminis	P value
VI	Traes_4AL_0C8DFDE2B.1	-0.212667	0.154712	-0.073243	0.604146	-0.0133565	0.174571	0.21077	-0.307281	0.0140444	0.091323	0.592774	0.0348437	0.84726	-0.01394	0.936718	-0.03155	0.793721	0.105145	0.32444	0.188708	0.0880456	0.052705	0.634186	0.028956	0.781254
unclear_classification	TRAES3BF008800130CFD_t1	-0.0442545	0.750865	0.0107735	0.941521	0.088282	0.107462	0.275108	-0.118977	0.264439	0.099583	0.353643	0.051586	0.673248	0.00881133	0.953702	0.317496	0.261999	0.782963	0.0165087	1.41404	0.000304495	0.281905	0.262903	0.244893	0.552275
VII	Traes_6DL_2A99B8CDC.1	-0.293976	0.106972	-1.09749	0.108069	-2.41658	-1.27077	0.00453493	-0.216755	0.233028	-1.41398	0.000802919	-0.978822	0.000488086	-1.52395	0.000755347	-0.402029	0.0909695	-0.323255	0.0587094	-0.351131	0.0624201	0.766803	0.0280992	0.036499	0.717668
VII	Traes_7DS_F64FA7C37.1	-0.0197365	0.902217	0.104669	0.540662	-0.441325	-0.469505	0.0115979	-0.139153	0.333696	-0.155891	0.22937	-0.193368	0.0990434	-0.0282593	0.797443	-0.0422587	0.70667	-0.0379433	0.796043	-0.0338043	0.699541	0.413654	0.0741824	-0.16285	0.162859
unclear_classification	TRAES3BF089200050CFD_t1	-0.009146	0.956422	0.107489	0.512729	0.24186	0.102778	0.337026	0.087863	0.399659	-0.0403437	0.694204	0.0294263	0.815277	0.132214	0.357749	-0.293355	0.00477204	-0.332941	0.00333052	0.105392	0.275148	-0.060594	0.609916	0.0298343	0.741711
XII	Traes_1BS_BA046E212.1	0.256663	0.232015	1.22973	0.12483	2.71133	0.50341	0.0192686	0.504063	0.00116267	0.257861	0.158505	0.78477	0.00126681	0.148629	0.35286	1.44557	4.52e-07	2.08078	0.000215001	1.64015	0.00200986	0.112015	0.713683	0.229863	0.629913
I	Traes_2AS_647C2FAA9.1	0.023821	0.950774	0.28042	0.508683	-1.19331	0.611321	0.0053012	-0.105867	0.359753	-0.0730457	0.792567	0.291033	0.0292282	0.105782	0.446144	-0.106357	0.687145	0.522309	0.0139544	-0.305805	0.125746	-0.112741	0.850134	0.205902	0.514231
VII	Traes_4AS_9EEABCE1C.1	0.250588	0.135354	0.915072	0.0276017	0.203492	0.252327	0.037574	0.497745	0.00313287	0.91881	0.0029766	1.88878	1.16e-05	1.31217	0.000187122	1.24719	1.95e-05	1.14044	0.00366476	0.174584	0.379551	-0.48554	0.0394138	0.26655	0.32243
VI	Traes_2BL_E8A65526C.1	0.132273	0.600535	0.346145	0.0637399	1.44398	0.30894	0.423563	0.12479	0.280879	0.285079	0.459466	0.165095	0.660666	0.523214	0.186096	0.953867	3.15e-05	1.21749	1.52e-06	0.803065	0.00148385	0.364218	0.0209091	0.107544	0.677092
I	Traes_7DL_6233C6F03.1	-0.088329	0.55899	-0.0442175	0.768865	-0.0584735	0.196358	0.175085	-0.0683593	0.539888	0.0724943	0.581751	-0.0813893	0.523326	-0.040367	0.771891	0.348991	0.0439021	0.268213	0.0745966	-0.069678	0.601415	0.235933	0.069308	0.195426	0.109407
V	Traes_1DL_DD8D1FAF1.1	-0.138636	0.492874	-0.178175	0.264667	-0.002249	-0.037262	0.724856	-0.0578407	0.620369	0.0147797	0.899693	0.042395	0.737395	-0.065791	0.577476	0.004852	0.962061	0.031215	0.751522	0.021548	0.821715	0.006362	0.961338	0.0474433	0.549531
VII	Traes_7BS_3878BF050.1	0.0119335	0.960837	-0.329259	0.346877	-1.03914	-0.359701	0.00512607	-0.059638	0.54157	-0.157331	0.20226	-0.32543	0.0248404	-0.328178	0.0550605	-0.136143	0.155966	-0.00785933	0.927972	0.126118	0.154115	0.0098495	0.932539	0.00364533	0.969988
V	Traes_4BL_4CC0E0AAA.1	0.015944	0.915257	-0.188395	0.352088	0.0380005	0.225972	0.066592	-0.075558	0.567713	0.201785	0.164096	0.0273837	0.851256	0.031402	0.850917	0.149139	0.217667	0.0573183	0.603621	-0.0513063	0.614215	0.183927	0.15513	0.0376753	0.704902
V	Traes_1AL_91E56EC8C.1	-0.650557	0.157877	0.246607	0.55507	-0.38845	0.046432	0.738799	-0.321368	0.0108207	0.071655	0.389489	0.0467683	0.625862	0.0390973	0.730337	-1.47246	0.0158862	-0.340587	0.114606	0.237719	0.335094	0.131878	0.26998	0.050191	0.591604
VI	Traes_2AL_520618712.1	2.38597	0.0398559	4.28551	0.00116776	5.91585	0.773813	0.0621813	-0.133657	0.471214	0.952012	0.0261743	1.54825	0.000662611	1.5334	0.00278278	2.8129	3.95e-06	2.97022	1.58e-08	2.76234	1.63e-05	0.123828	0.33338	0.065319	0.770217
XIV	Traes_3AS_7C423CE32.1	0.065321	0.633547	-0.138285	0.528772	0.102888	-0.166742	0.150916	-0.00094	0.993826	0.0777927	0.501124	0.0445893	0.70015	0.11393	0.428846	-0.00833733	0.940018	-0.0899283	0.635359	0.318711	0.0148969	0.0360425	0.766801	0.123908	0.234657
VI	Traes_3B_8732922B8.1	0.911292	0.174734	1.66668	0.00259392	1.80175	1.0743	0.000167929	-0.137274	0.287814	0.471381	0.00458143	0.684341	0.00135404	0.653171	0.00122894	2.58127	5.85e-06	2.82692	3.79e-08	1.59768	0.0145625	0.367874	0.0805378	-0.108085	0.551211
I	Traes_1DS_3D2F70A22.1	-0.241017	0.172604	-0.20486	0.824339	-1.18966	0.074288	0.618061	-0.482472	0.00855625	0.00719667	0.940284	0.132299	0.32826	0.237614	0.0804939	0.765264	0.00831697	0.868418	0.000172431	0.6122	0.0142764	0.416256	0.253671	0.042178	0.788169
XVII	Traes_2DS_6973E2FF5.1	0.247395	0.114281	0.172737	0.365037	0.646458	0.00859967	0.939826	0.162679	0.198588	0.27019	0.0559182	0.353319	0.027998	0.233606	0.0486685	0.657249	8.21e-05	0.564904	0.000100636	0.67873	8.02e-05	-0.054972	0.607438	-0.016726	0.843505
I	Traes_2BS_9C71D6F5F.1	0.177954	0.205928	-0.0232255	0.920635	-0.085225	-0.0171503	0.872752	0.025517	0.823294	-0.0952747	0.410202	-0.153236	0.239826	0.0237933	0.847076	0.666666	0.00173238	1.0038	0.00684819	0.754447	0.000284104	-0.106953	0.407593	-0.18026	0.102374
V	Traes_7DL_CE37E2AF1.1	0.60624	0.149139	0.345689	0.0795762	0.437669	1.63424	0.0155996	0.5454	0.050438	1.14994	0.000619053	1.16082	0.000565515	1.62606	0.000246428	0.57082	0.0264672	0.767317	0.0396361	0.979008	0.0301845	-0.327188	0.200498	0.0103483	0.985823
XVI	Traes_7DL_DB6471BF0.1	-0.018788	0.922964	0.804083	0.252295	1.53491	0.0740163	0.446554	-0.255061	0.0663862	0.715576	0.00276581	0.789743	0.000583309	0.91002	0.000673568	0.226614	0.0593371	0.361595	0.00744572	0.204528	0.0811634	0.195267	0.25825	0.074252	0.650615
II	Traes_7DL_3D602F140.1	-0.0922035	0.661397	0.0713075	0.68123	0.154335	0.131139	0.393399	-0.168948	0.172453	0.237517	0.15305	0.237794	0.167265	0.221266	0.228932	0.474263	0.00212382	0.684693	0.00328877	-0.0122823	0.912016	0.387391	0.0545845	-0.022551	0.85277
VI	Traes_2AL_2224DCC1A.1	0.37667	0.0993375	0.121089	0.530593	0.0590945	0.566534	0.0947815	1.53481	1.29e-05	-0.401972	0.00532277	-0.137059	0.460943	-0.333551	0.0270148	2.30695	8.96e-07	2.19522	0.000596314	0.362155	0.273508	-0.0980955	0.685486	0.360293	0.0181324
II	Traes_7AL_AA1C50065.1	-0.221122	0.160458	-0.11695	0.44962	0.121952	0.173797	0.311212	-0.180699	0.195515	0.0165407	0.871284	0.0864353	0.5165	0.070114	0.581747	0.236102	0.0358808	0.351464	0.02884	-0.273891	0.0266155	0.0156775	0.926913	-0.29201	0.0262371
XVII	Traes_2DS_090AF6B73.1	0.278178	0.199974	0.272234	0.134326	0.301892	0.214493	0.113877	-0.230561	0.044824	-0.0439763	0.785405	0.106743	0.473661	0.113535	0.46324	0.182631	0.107969	0.0621743	0.57734	0.296013	0.0151977	0.075144	0.492058	0.0560453	0.612599
VI	Traes_2BL_B36482127.1	0.071698	0.66588	0.0806445	0.638248	0.258673	0.0873107	0.656088	-0.183374	0.137662	0.86974	0.0319035	1.02157	0.0123537	1.17034	0.0098033	0.348746	0.00243242	0.485478	0.00019535	0.29094	0.00612084	0.0399335	0.855234	-0.0479663	0.731889
VII	Traes_2DL_59D310517.2	0.27902	0.313883	0.788485	0.0030278	0.749777	0.591753	0.0249116	0.771849	0.000246268	0.367583	0.0171737	0.558905	0.00131108	0.424882	0.00531041	0.878709	1.59e-05	0.670727	0.000544313	-0.143828	0.51676	-0.191592	0.166027	-0.166382	0.249708
unclear_classification	Traes_5BL_8255FA524.1	0.111744	0.500026	0.028617	0.875512	0.21318	-0.0769313	0.541848	-0.20269	0.0618159	0.184077	0.118	0.148017	0.162428	0.236411	0.0718097	0.0561217	0.554498	0.0996887	0.409129	0.19452	0.0799105	-0.016218	0.910316	-0.104625	0.336358
II	Traes_5BS_419BCF8CE.1	0.08274	0.704267	0.0317365	0.824066	0.0314005	-0.086944	0.439432	0.132976	0.274561	0.0126143	0.887603	-0.000203	0.998564	-0.108607	0.327486	-0.256258	0.189661	-0.0328347	0.861086	0.0685567	0.633504	0.141002	0.239997	0.101136	0.388493
XVII	Traes_2DS_708F03DA3.1	2.56171	0.00101559	2.36968	0.00670129	4.11441	1.81343	0.00419507	0.872237	0.00527607	1.14516	0.0156984	1.09457	0.0105018	1.12098	0.0121065	3.61733	4.37e-07	4.07262	7.19e-10	3.39165	3.11e-05	0.437814	0.0258464	0.147079	0.78387
XVII	Traes_2DS_D76AB139C.1	2.71196	0.0193574	4.04576	0.0005735	5.49442	2.42754	0.000100027	1.21354	0.00113942	1.65852	0.0115665	2.43395	0.000234326	2.02577	0.00126914	0.585174	0.00295669	0.708571	0.0124861	0.202226	0.203964	-0.194532	0.591248	-0.131284	0.88073
VII	Traes_4DL_8CE055F15.1	0.154862	0.286718	0.636363	0.0670771	0.039119	0.483218	0.0161216	0.00436	0.98142	0.785846	0.000208355	1.57286	2.6e-06	1.08424	0.000115837	0.785756	4.5e-05	0.809821	0.00418475	-0.0902493	0.570264	-0.339954	0.0813808	0.250234	0.155137
II	Traes_1DS_A23800206.1	-0.303966	0.439704	0.220951	0.241368	0.0574935	0.465908	0.0914084	0.610093	0.00304605	-0.369261	0.00354315	-0.272755	0.0674131	0.0148997	0.899077	0.838596	5.83e-05	0.969125	0.000548317	1.14089	9.73e-07	0.341629	0.428911	0.157338	0.288756
VI	Traes_2BL_2B45081D4.1	-0.345961	0.21389	-0.373823	0.28974	-0.677384	-0.0386123	0.676019	-0.180666	0.246883	-0.078185	0.461212	-0.235648	0.0824061	-0.324938	0.0382289	0.112331	0.419309	-0.254044	0.0370356	-0.00579633	0.954787	-0.184859	0.460438	0.0884107	0.40136
XVII	Traes_2BS_B6EBC0962.1	2.05992	0.000642823	2.67213	0.000826237	2.92603	2.57014	0.00155783	-0.163261	0.239271	1.91348	0.000558214	2.22839	1.53e-05	2.11413	3.17e-05	1.25257	2.8e-05	1.4823	1.99e-05	0.942199	0.00226341	0.274323	0.135747	-0.0142573	0.977595
XVII	Traes_2AS_AB001AAB7.1	2.71531	0.021298	4.26551	0.000152777	5.43052	2.80641	1.42e-07	0.734254	0.0081206	2.79001	8.91e-05	3.28384	6.31e-06	2.80567	3.99e-05	1.10119	2.05e-05	1.26479	0.000372858	1.02022	0.0544807	0.15911	0.489493	0.238246	0.855436
I	Traes_1AL_38F9A30EA.1	0.0935105	0.60223	0.133543	0.394908	0.472241	0.0951953	0.498434	-0.167283	0.156462	0.90462	0.000406194	0.771681	7.44e-05	0.286323	0.0364379	-0.050035	0.547957	-0.1706	0.154393	-0.042198	0.688005	0.022555	0.869458	-0.0260877	0.778016
VI	Traes_2BL_429364671.1	-0.249	0.173791	0.0886305	0.615356	-0.181524	0.173805	0.19328	-0.286124	0.110771	-0.0966753	0.395854	0.117362	0.293842	0.267373	0.0772934	0.210461	0.100438	0.154503	0.171851	0.0128167	0.896679	0.287654	0.0963723	-0.216556	0.200736
V	Traes_7DS_F507E5C42.1	-0.152628	0.342409	-0.060869	0.705226	0.003627	0.243197	0.0470357	-0.013936	0.932395	0.132661	0.183412	0.102734	0.393415	-0.103382	0.363867	0.0310543	0.760829	-0.0810033	0.331228	0.0747947	0.546151	0.146591	0.220517	-0.0443563	0.728459
XVII	Traes_4DL_9D525390D.2	-0.335601	0.391849	-0.486148	0.384806	-2.0784	-0.140464	0.500766	-0.16205	0.230023	0.082469	0.479382	0.373592	0.0358354	0.225927	0.126903	-0.460969	0.00626339	-0.747887	0.0333384	-1.15183	3.82e-05	0.125682	0.601976	0.160655	0.335238
IX	Traes_5BL_3476E951B.2	-0.144506	0.465416	-0.544436	0.0256676	-0.759317	-0.496653	0.00720832	0.045203	0.699765	0.0817533	0.600878	-0.00637967	0.967463	0.117892	0.472372	-0.714138	3.14e-05	-0.535123	0.00397427	-0.211081	0.0731189	-0.171986	0.187705	-0.03757	0.906225
II	Traes_5DS_A4C9A4476.1	0.139272	0.50405	0.234458	0.151282	0.213568	-0.006463	0.950859	-0.0992597	0.459389	-0.123538	0.330221	-0.0462977	0.711294	0.0192083	0.865743	-0.0847517	0.547137	0.0811317	0.394194	0.381139	0.0201516	0.258667	0.0639815	0.0583083	0.472342
VI	Traes_1AS_C70D49E2E.4	0.192758	0.54227	-0.133591	0.504662	-1.02564	0.024075	0.894604	0.576388	0.00301219	0.053436	0.585142	-0.0901217	0.405141	0.116117	0.253999	1.04833	1.99e-06	1.30701	4.11e-07	1.46309	3.76e-08	-0.088106	0.457384	-0.026816	0.865577
XVI	Traes_7DL_602B9D252.1	0.710901	0.186613	3.39007	0.00423781	5.56853	0.158683	0.30349	0.194117	0.105636	0.110378	0.29873	-0.0171683	0.877845	-0.0271747	0.811173	0.191461	0.175975	0.0228667	0.812338	0.027026	0.783292	0.021917	0.868108	0.0184813	0.869812
VI	Traes_2AL_C4CDAA081.1	0.086817	0.52204	0.0979225	0.644314	0.0980415	-0.136872	0.260888	-0.149142	0.356773	0.0353147	0.714229	-0.158819	0.180747	-0.0275447	0.796237	1.65612	3.38e-06	1.85923	2.75e-06	1.92535	1.33e-08	0.129756	0.28998	-0.040674	0.737747
XVII	Traes_4AL_D25430175.1	1.15173	0.046178	2.36431	0.0315263	4.46075	1.74381	0.00142173	0.164866	0.577776	0.462516	0.0861628	0.389914	0.136153	0.324058	0.195147	0.559897	0.000208655	0.650678	0.00346881	0.490669	0.00104319	-0.0402325	0.780017	0.0505057	0.64624
VII	Traes_7DS_F0152FC36.1	0.225254	0.210634	-0.034784	0.815938	0.435236	-0.0976827	0.325661	0.123607	0.322797	-0.144258	0.22506	-0.170318	0.20431	-0.230762	0.0885933	-0.0359493	0.706188	-0.104545	0.355174	0.0562193	0.642292	-0.0144505	0.916423	-0.143196	0.373556
XIV	Traes_6BL_02C69069F.1	0.422177	0.124297	0.102708	0.499282	0.589628	-0.032756	0.822869	0.217791	0.323773	-0.0993273	0.292106	-0.0239127	0.840322	-0.03122	0.763582	0.0589793	0.70946	0.104577	0.456736	0.298891	0.0433062	-0.0538215	0.775919	-0.280213	0.48567
XII	Traes_7DL_D99ED7064.1	-0.092272	0.827763	0.053766	0.935178	-1.27937	0.580253	0.161785	-0.389386	0.0146917	0.211146	0.188784	0.210737	0.124872	0.236427	0.193775	1.73832	9.64e-05	2.26426	0.000219224	2.14882	2.4e-07	0.651703	0.0718296	0.232768	0.586074
XII	Traes_7AL_80967149B.1	0.014162	0.970721	-0.202515	0.644303	-1.36892	0.693362	0.218335	0.0477983	0.760164	-0.18439	0.282551	-0.00347567	0.983495	-0.0337693	0.86224	1.85288	1.49e-05	2.33753	0.00103111	2.37865	6.08e-07	0.575192	0.107224	0.283302	0.482219
XVI	Traes_6AS_5BAD56BB6.1	0.203731	0.682899	0.328921	0.129488	2.04696	0.491936	0.22441	-0.164035	0.586865	0.116584	0.263906	0.0786497	0.486956	-0.0798383	0.529957	0.711332	4.54e-05	0.781844	0.000166596	0.326516	0.0285655	0.264882	0.19364	0.047962	0.788453
XII	Traes_1BS_BE81667BB.1	0.424641	0.0492398	0.294787	0.0845435	0.317803	0.126478	0.449643	-0.115904	0.469325	-0.4241	0.00218439	-0.227833	0.146442	-0.119889	0.23765	2.36372	1.22e-06	2.01842	0.000272506	2.2513	5.27e-05	-0.142636	0.269641	-0.00537067	0.965388
VI	Traes_2AL_A45F6AEBE.1	0.836205	0.121786	2.20056	0.0102136	0.714893	0.751261	0.0613173	0.339337	0.150783	0.438578	0.336807	1.06887	0.00600711	0.530695	0.118181	3.75434	6.91e-07	4.34085	5.71e-09	3.47034	1.79e-05	-0.0258675	0.869373	-0.186094	0.600571
unclear_classification	Traes_5BL_881FB6FDE.1	0.077165	0.828999	0.505022	0.0653768	0.932028	-0.444789	0.00501519	-0.153425	0.409744	-0.333713	0.0628364	-0.286397	0.0918077	-0.265067	0.084138	0.0686973	0.643269	0.469097	0.028876	0.0411937	0.761189	-0.0299875	0.838663	-0.0697557	0.818431
XVII	Traes_5DL_D2F75A952.2	0.278238	0.266022	0.0257685	0.937891	-0.153999	0.037573	0.779338	0.00167433	0.991223	-0.163776	0.100621	-0.0888893	0.525729	0.0105797	0.928778	0.728331	0.000138236	0.657078	0.000266017	0.387111	0.0108724	0.231139	0.109207	0.179875	0.0979603
XVII	Traes_5BL_3ED1B0234.2	-0.018975	0.941998	-0.0557395	0.945967	-1.4842	0.29389	0.70522	-0.298912	0.341591	-0.542837	0.00273624	-0.417413	0.0169687	-0.412719	0.0153718	2.08772	2.76e-05	2.27454	0.000337107	0.905636	0.000354948	-0.065673	0.815331	0.25584	0.399426
I	Traes_4DL_4F52CA7F0.1	-0.419621	0.730009	-0.0410315	0.977915	0.674482	0.233808	0.063136	-0.353137	0.00984648	0.167426	0.112857	0.000330667	0.997706	0.0554813	0.628137	0.131052	0.276998	0.0754853	0.341622	0.187918	0.0728651	-0.219679	0.14826	0.053919	0.605789
IX	Traes_2BL_52A703ADE.2	-0.244243	0.203428	-0.378053	0.290005	-1.39332	-0.370751	0.0569142	-0.328826	0.108099	0.42446	0.00201375	0.328605	0.0179351	0.171397	0.136264	-0.542593	0.000242	-0.457515	0.000421353	-0.119182	0.379265	0.170776	0.440266	0.014643	0.927315
VII	Traes_2AL_7EABAC855.1	-0.198832	0.272946	-0.880507	0.108096	-1.91666	-0.847437	0.028022	0.164356	0.419172	-1.20635	0.00903886	-0.884549	0.0326046	-1.19474	0.0176508	-0.391017	0.0297892	-0.287481	0.104145	-0.286002	0.0414718	1.1341	0.0349838	0.0954123	0.264281
XVII	Traes_2AS_3161D54F8.1	0.850004	0.0114097	0.477029	0.261698	0.79432	0.642448	0.167684	0.388057	0.140657	-0.632188	0.0479655	-0.435769	0.0610793	-0.316165	0.160134	1.47996	0.00109023	1.70417	1.28e-06	2.46997	3.51e-07	0.172678	0.36967	0.292893	0.0229409
XVI	Traes_7DL_651CAFC08.1	0.272236	0.189254	0.576933	0.126313	1.98981	0.0232683	0.845763	-0.213065	0.0898873	0.138707	0.256994	0.145063	0.253466	0.154336	0.191944	0.327411	0.00665134	0.330241	0.00429927	0.246507	0.0823419	0.0631815	0.556303	0.0151123	0.864306
XVII	Traes_2AS_EE549925C.1	-0.262105	0.124165	0.176686	0.25837	-0.0397205	0.0385237	0.718895	0.0101367	0.930846	-0.131178	0.339909	-0.0967753	0.446562	0.164152	0.277129	-0.0107147	0.903306	-0.0162917	0.900039	0.042076	0.647285	0.024881	0.847409	0.054115	0.638742
I	Traes_4BS_0742E3F1D.1	0.175677	0.382364	0.0936215	0.566086	-0.084714	0.129814	0.314014	-0.086567	0.433067	-0.0232013	0.788113	-0.176805	0.190085	-0.013286	0.915552	0.051377	0.696819	0.0411483	0.657678	0.122571	0.373588	-0.010961	0.936953	-0.0409873	0.750948
I	Traes_1BL_4831B07DA.1	0.269244	0.131957	1.00204	0.00322169	2.62338	0.362447	0.0349394	-0.175025	0.160512	2.61798	1.55e-08	2.00461	2.16e-07	1.79573	2.11e-06	0.708195	0.000239902	0.593922	0.0364517	0.559205	0.00360583	0.12432	0.423165	0.165542	0.713024
XIV	Traes_2DL_CC04FA45B.1	0.302939	0.094912	-0.157179	0.299397	-0.113524	0.0614617	0.67607	0.031095	0.842385	0.253803	0.0828158	0.16077	0.206725	0.0656627	0.506881	0.253531	0.0637367	-0.1276	0.323243	-0.200458	0.153029	-0.299214	0.0532654	0.0224617	0.863963
V	Traes_2DL_59D2939D1.1	-0.12626	0.440374	0.218291	0.19185	0.355598	-0.0434097	0.685255	-0.107242	0.264179	-0.15174	0.117443	-0.0541777	0.589676	-0.06223	0.563681	0.0142387	0.887794	-0.0447913	0.614127	-0.117437	0.215919	0.010471	0.924075	0.0315233	0.796295
VII	Traes_5AS_3AFCAA6AC.2	0.0745185	0.603159	-0.029408	0.893785	-0.122758	-0.153948	0.288519	-0.0367453	0.784318	0.0659497	0.50601	-0.116032	0.271177	-0.129272	0.268108	-0.300598	0.00408768	-0.212853	0.0330734	-0.242502	0.0231052	-0.197365	0.118151	-0.0304273	0.788025
unclear_classification	TRAES3BF072300070CFD_t1	0.102258	0.49989	-0.044406	0.75972	-0.093877	0.357179	0.0565725	-0.141113	0.311081	-0.244941	0.0928405	-0.112381	0.457862	-0.0265967	0.847024	0.0376977	0.724078	0.115541	0.244391	0.103002	0.448096	0.0618995	0.710751	-0.057385	0.664257
V	Traes_6DL_3EF3193D0.1	-0.291986	0.415362	-0.532551	0.494755	-1.55647	0.073499	0.788923	-0.0947943	0.34889	-0.0159213	0.911958	0.0371573	0.810623	0.101527	0.507529	0.997952	0.000234876	1.02062	0.0147886	1.12198	3.64e-06	0.681565	0.329249	0.156985	0.150532
XVII	Traes_2BS_40C683B47.1	2.56746	0.0412176	3.82583	0.000193402	5.54568	0.281607	0.0175474	0.0108173	0.937722	1.9334	0.000700891	2.66807	8.13e-07	2.2339	9.12e-06	0.283265	0.0340579	0.514827	0.00217884	0.0959787	0.376151	-0.080406	0.625703	-0.355938	0.43915
XII	Traes_3AL_78711D4EB.1	0.50156	0.299291	4.43762	0.00492199	6.48022	0.307608	0.0726543	0.030174	0.804332	0.152365	0.220589	0.147722	0.179456	0.173905	0.189661	0.145849	0.33341	0.13521	0.1431	0.111213	0.290612	0.115678	0.327709	-0.0244497	0.792524
I	Traes_2BS_299A69B8D.1	-0.0300035	0.823521	-0.059623	0.716784	-0.423065	-0.184621	0.154366	-0.212252	0.0441637	0.128767	0.524407	-0.0214947	0.899983	0.125032	0.437215	0.042525	0.632846	0.048608	0.694559	0.339586	0.029449	-0.0440735	0.759845	0.0770393	0.520439
unclear_classification	TRAES3BF008800150CFD_t1	0.46244	0.087483	0.348654	0.0939326	0.248433	0.0359063	0.798508	0.0146043	0.923154	0.0544697	0.580965	0.117529	0.334251	-0.0873403	0.396962	1.75018	0.00742717	1.54704	0.00181659	2.81614	0.000232604	0.331375	0.598692	0.99004	0.219371
XIV	Traes_3DS_1A3A001FA.1	-0.222305	0.160802	0.223967	0.178544	0.404166	0.151605	0.197417	-0.318601	0.0222501	0.075565	0.415064	0.00150667	0.988099	0.00273367	0.980367	0.549269	0.00255986	0.604242	0.00275812	0.928634	0.000662031	0.320223	0.119634	0.277262	0.161464
XVII	Traes_2AS_64E41196E.1	0.978941	0.0717283	1.30216	0.00177149	0.0245995	0.012442	0.945446	-0.099455	0.400313	0.268427	0.135803	0.45256	0.018113	0.449408	0.0281802	1.8092	0.000351559	1.93027	2.26e-06	2.12426	2.35e-06	-0.062486	0.620735	-0.107697	0.530451
VI	Traes_2DL_F2BDA23BC.1	-0.202028	0.26116	0.175672	0.293511	0.0006215	-0.099778	0.42324	-0.038684	0.781814	0.0471823	0.612277	0.0767963	0.475657	0.153974	0.168204	-0.185429	0.05253	-0.00849033	0.938907	-0.066407	0.58206	-0.0015985	0.989104	-0.089547	0.402282
V	Traes_1DL_607C1A6E6.1	-0.286596	0.670108	0.0212115	0.890859	0.0113315	0.24658	0.40712	-0.26935	0.0418294	0.085932	0.408474	0.003368	0.977851	0.145489	0.223482	0.551135	0.0628281	1.00737	0.00799962	1.62334	0.000533111	0.670142	0.501164	0.088632	0.713109
unclear_classification	TRAES3BF171700070CFD_t1	-0.37503	0.0561642	-0.0675155	0.630733	-0.303529	-0.384585	0.0528058	0.03018	0.764882	-0.266584	0.0374151	-0.250051	0.0783154	-0.196894	0.125503	-0.0162707	0.973431	-0.0347103	0.926426	-0.229492	0.368682	0.172647	0.166248	-0.0835283	0.419885
XIV	Traes_3AS_F441DDE21.1	0.010056	0.947583	0.490228	0.455155	-0.0659305	0.376914	0.0579571	-0.336077	0.00816227	0.122978	0.449224	0.158475	0.333329	0.325025	0.0976318	-0.199795	0.0904148	-0.0353023	0.889108	-0.536045	0.0132676	0.208685	0.410218	0.452366	0.24714
unclear_classification	TRAES3BF008800140CFD_t1	0.0587705	0.795336	0.329653	0.403573	0.279202	-0.1817	0.16052	0.0251547	0.816643	-0.0173377	0.858634	0.0320743	0.752285	0.0883953	0.395736	-0.0429427	0.630581	0.0579547	0.677457	-0.130189	0.246878	-0.068542	0.679221	0.243256	0.214906
V	Traes_7DL_46D8A0EC9.1	-0.017396	0.962514	-0.060434	0.676239	-0.245698	0.037696	0.808176	-0.109638	0.487951	0.135832	0.181896	0.0966957	0.390181	-0.0539623	0.641317	1.73591	7.74e-08	1.65505	8.58e-06	1.52065	5.75e-06	0.949014	0.208905	0.0755793	0.739283
X	Traes_4AL_82DD84446.1	0.048188	0.818281	-0.206758	0.265092	-0.545778	0.010292	0.919132	-0.325391	0.0186513	-0.037792	0.691203	0.131541	0.217513	0.02359	0.841907	-0.0135423	0.881501	0.18755	0.0954711	0.0799513	0.492875	0.194804	0.197632	0.0903797	0.60344
XVI	Traes_6AS_1F4965E2D.1	-0.124017	0.421435	-0.055975	0.694625	-0.390151	0.099197	0.316328	-0.353297	0.0115781	0.0959257	0.350683	0.183527	0.141624	0.0934397	0.394353	0.17642	0.0476319	0.222886	0.0197094	-0.026052	0.778845	0.103714	0.412247	0.151481	0.290063
XIV	Traes_2BL_6AB029724.1	-0.0439195	0.754985	0.04147	0.858314	0.408649	0.167533	0.286334	-0.032445	0.800427	-0.0832623	0.425312	-0.0881457	0.426163	-0.018799	0.861196	0.093728	0.286206	0.119463	0.152922	0.0761773	0.437747	0.173225	0.187649	0.20769	0.0436612
XVII	Traes_2BS_B973866E7.1	0.073445	0.678191	0.129701	0.533127	0.118577	-0.0342473	0.766955	-0.208929	0.0770023	0.077258	0.532212	0.100015	0.396245	0.262829	0.074478	-0.123234	0.178582	-0.0538043	0.504297	0.225551	0.041816	-0.067335	0.579572	-0.103983	0.471815
XVII	Traes_4DL_11FFF4AF4.2	-0.104891	0.627023	0.188649	0.376408	0.303783	0.0920783	0.406786	-0.0132777	0.929726	0.132384	0.351304	0.148998	0.257558	0.0782097	0.544748	-0.0189153	0.841516	0.149995	0.173496	0.142127	0.108969	0.04957	0.728347	0.0500143	0.657309
XVII	Traes_2BS_990895438.1	0.166291	0.242429	-0.028705	0.852763	0.13811	-0.0555677	0.635641	-0.000761667	0.994964	0.105393	0.412397	0.156467	0.328702	-0.007266	0.959537	0.080148	0.439905	-0.0328257	0.717885	-0.12006	0.228541	0.085577	0.436135	0.0720407	0.385109
I	Traes_7AL_435AA3217.1	-0.114098	0.595229	0.46721	0.0315985	0.0654755	0.0960227	0.404004	-0.075155	0.493696	0.009559	0.928775	0.024419	0.832836	0.155157	0.206463	0.0897543	0.640809	0.142432	0.486122	0.41151	0.0225982	0.0235195	0.883269	0.104037	0.457424
XII	Traes_1DS_C0DC8B186.1	0.046887	0.719553	0.163329	0.292064	0.198656	0.298283	0.0253263	-0.0801783	0.393194	0.028104	0.753495	-0.115267	0.328032	-0.0581267	0.586741	1.20072	1.44e-06	0.965461	0.000143716	1.08637	0.000114574	0.0745275	0.495296	0.0857593	0.341508
unclear_classification	TRAES3BF082100020CFD_t1	0.0364615	0.792069	0.120858	0.406036	0.410178	0.061473	0.6527	-0.220053	0.0964391	-0.0590463	0.55431	-0.0223213	0.817264	-0.0486627	0.659401	0.0309903	0.698564	-0.016222	0.868605	0.178077	0.0763357	-0.083385	0.510489	-0.0190837	0.830532
VII	Traes_2AS_007D8F7BD.1	0.0394925	0.870097	0.348371	0.124172	-0.625808	0.390974	0.00653264	-0.162181	0.159981	0.249558	0.0350717	0.408954	0.00868796	0.112544	0.304093	-0.1253	0.173802	-0.193166	0.105436	-0.259213	0.0104645	-0.136774	0.273852	-0.11503	0.265277
I	Traes_1AS_6C84785B3.2	0.365433	0.275913	0.598782	0.366289	-0.178563	-0.256387	0.179726	-0.246399	0.15095	0.141387	0.258974	0.0795093	0.531041	0.0862207	0.473781	0.68369	0.0423712	0.517498	0.033752	0.549849	0.0891786	0.244681	0.337171	-0.0812357	0.613999
IX	Traes_2AL_0A0101B75.1	-0.252868	0.29414	-0.47112	0.487353	-1.40559	-0.713437	0.00575091	-0.135661	0.184256	-1.11723	0.000194271	-1.13613	6.67e-05	-1.11719	0.00201352	0.041713	0.770625	0.206601	0.0523961	0.318987	0.0825366	0.546574	0.112719	-0.00448133	0.962281
I	Traes_6DL_4F21B8BCE.1	0.046115	0.743419	0.117418	0.470659	0.282548	-0.0177637	0.901978	-0.183801	0.304538	-0.0984773	0.372412	0.0223493	0.847967	-0.006482	0.949095	0.03634	0.815031	0.0829303	0.540032	0.280043	0.0315919	0.164016	0.208263	-0.033375	0.791618
I	Traes_6DL_3F7FAE7F9.2	-0.153516	0.275505	-0.172658	0.265311	0.123324	0.181094	0.163685	0.0491553	0.698381	0.134242	0.387439	0.1087	0.377944	0.097937	0.400443	0.035029	0.7209	0.012355	0.888924	-0.0715647	0.446344	0.0135945	0.936046	0.159175	0.0709248
I	Traes_2AS_C24F72BD8.1	-0.031253	0.844004	0.016699	0.904411	0.0318875	0.197008	0.170693	0.00248933	0.980436	0.10919	0.265822	0.100317	0.425208	0.0876193	0.453762	-0.006652	0.932528	-0.0381457	0.617771	-0.000254	0.998301	0.155926	0.197725	0.127399	0.219803
XVI	Traes_6BS_0BDACE205.1	0.672616	0.175121	0.291932	0.32222	1.70001	0.520293	0.301127	-0.214111	0.119965	0.422769	0.0318975	0.431893	0.0643244	0.357474	0.0581797	0.472001	0.000313134	0.466889	0.000785703	0.091773	0.51717	-0.0814975	0.626372	0.185427	0.378352
V	Traes_7DL_92A9F99F6.1	0.0698235	0.72545	-0.012955	0.945997	-0.300615	-0.195943	0.146361	-0.109487	0.38964	0.0324773	0.770313	0.272267	0.0721792	0.0640847	0.591523	0.0520297	0.631213	0.161317	0.127025	0.11169	0.2683	0.0373755	0.760509	-0.112307	0.361787
I	Traes_2AS_B61433E58.1	-0.149311	0.370675	-0.017916	0.900735	0.410981	0.0212217	0.889975	-0.023573	0.813898	0.0352613	0.724137	0.076098	0.563023	0.052444	0.731007	0.0338943	0.736384	0.0322997	0.760659	-0.002215	0.980313	0.338489	0.0641118	0.0188873	0.850341
V	Traes_5BL_1505DCD78.1	-0.186581	0.332723	0.0235215	0.87496	0.116054	-0.0774867	0.518125	-0.251382	0.0759646	0.184336	0.0833336	0.172362	0.11986	0.15678	0.14142	0.046785	0.587363	0.127009	0.253586	0.219282	0.0384782	0.353599	0.0710559	0.039988	0.709424
I	Traes_4AL_89CCB25EA.1	0.0445815	0.838694	-0.0015685	0.992494	0.826131	0.10483	0.435466	-0.0179857	0.873674	0.110617	0.324231	0.161205	0.298741	0.087266	0.466683	0.0747167	0.452938	-0.0241717	0.782715	-0.0297963	0.747136	0.172129	0.162463	-0.00711833	0.947314
I	Traes_2AS_B5A4BD80F.1	0.0749365	0.762859	0.135011	0.497068	0.336527	0.2834	0.0328878	-0.554111	0.017181	-0.0104043	0.942443	0.0200857	0.880012	0.084409	0.518865	-0.236962	0.0280968	-0.092376	0.285781	-0.3928	0.00290269	0.0704415	0.612397	0.114643	0.389797
VII	Traes_7BS_984D5C4A3.1	0.152928	0.291372	-0.235352	0.483523	-0.464356	-0.22795	0.123311	-0.166699	0.100724	0.152191	0.172946	-0.28201	0.131218	-0.15815	0.239273	-0.0101727	0.913857	-0.122563	0.322972	-0.0332527	0.709246	0.431534	0.0180316	-0.212066	0.20059
XII	Traes_1DS_578ADDF80.1	0.310868	0.360244	0.371555	0.640786	0.13818	0.753468	0.00240675	0.0137843	0.886675	0.311193	0.0499814	0.635954	0.0218133	0.15371	0.274123	1.62979	8.54e-08	2.51681	8.33e-05	1.82696	6.44e-06	0.440465	0.315231	0.300267	0.380992
I	Traes_2DS_E6EDAED7B.1	-0.147572	0.302701	-0.165087	0.338742	-0.138726	-0.190001	0.141393	-0.165131	0.211609	-0.074258	0.515695	0.006823	0.959644	0.103839	0.395499	0.144497	0.157706	-0.016151	0.890456	0.120265	0.299713	-0.0050365	0.967991	0.157071	0.0876088
I	Traes_6AL_FE462C6F8.1	0.0589655	0.801535	0.0789375	0.625974	0.347732	-0.072776	0.486713	0.265978	0.035255	0.198041	0.138118	0.104335	0.28589	0.129711	0.217409	0.0248253	0.792407	-0.0292793	0.802	0.0679753	0.615763	-0.087135	0.52333	0.114221	0.291188
V	Traes_2BL_F12DFCD3F.1	0.124717	0.592792	0.181663	0.366598	0.157006	0.042131	0.742274	-0.471823	0.00750268	-0.054661	0.595422	-0.22257	0.103827	-0.0226967	0.853003	0.133755	0.126804	0.228884	0.0590677	0.0951213	0.399981	0.098755	0.527405	0.0597203	0.518653
I	Traes_7DL_C074DC1F6.2	0.128495	0.557566	0.138744	0.482892	0.550319	-0.0206377	0.831326	-0.140049	0.236389	0.0296507	0.770375	-0.0450163	0.759684	-0.0167513	0.875419	0.0136727	0.897746	0.0964503	0.258276	0.239387	0.039425	0.022554	0.833397	-0.0283963	0.75617
V	Traes_7DS_E4876655C.1	-0.015683	0.90659	-0.0874855	0.616464	0.0477065	0.010201	0.936013	-0.351989	0.00638115	0.0428657	0.646219	-0.129934	0.261666	0.280252	0.0360008	-0.0308637	0.804741	0.140465	0.161434	0.0684063	0.431575	-0.0130695	0.914621	0.0682793	0.567634
IX	Traes_7AL_3E96F374E.2	0.0254685	0.87518	0.42003	0.292464	0.692207	-0.253221	0.202663	0.228512	0.26009	-0.301828	0.176479	-0.291675	0.213267	0.196323	0.298675	0.529134	0.0104393	0.54456	0.00543066	0.474534	0.0241234	0.238771	0.174732	0.0896917	0.491292
XVIII	Traes_7AS_7232546E1.1	-0.0834345	0.702863	0.130951	0.560993	-0.114127	-0.152843	0.208714	-0.165447	0.315859	0.210012	0.274531	0.166428	0.392789	0.246254	0.293149	0.674339	5.59e-05	0.715347	0.0105422	0.855269	0.00272038	0.0330535	0.891323	0.178235	0.30479
XVI	Traes_6AS_ADF96853B.1	-0.0916985	0.565729	-0.0608095	0.679801	0.563212	-0.181386	0.279583	-0.114929	0.253325	0.528464	0.00788307	0.453008	0.0419609	0.105005	0.440416	0.185395	0.165924	0.199403	0.161876	0.524974	0.00131985	0.213994	0.317008	0.0184243	0.90339
X	Traes_2AL_3FB8B316E.1	-0.264042	0.370561	-0.680246	0.269077	-1.75556	0.0608257	0.55272	-0.362769	0.0243329	0.099457	0.397283	0.108306	0.380792	0.065024	0.598638	2.21763	5.41e-07	1.8817	0.000155901	2.10002	8.11e-05	0.330532	0.539448	-0.13794	0.647822
I	Traes_1BS_871E20CF0.1	-0.161177	0.281627	1.05543	0.100322	3.76712	0.0845883	0.476418	-0.182707	0.101884	0.313487	0.0156162	0.268767	0.0382782	0.11089	0.319562	-0.00974767	0.926429	0.0555467	0.702841	0.239163	0.102873	0.364229	0.0242005	0.003216	0.974519
V	Traes_6AL_38E8DCF06.1	0.0383085	0.835271	-0.105212	0.538725	0.1214	0.096328	0.406545	-0.177156	0.257744	0.0265977	0.753808	0.09821	0.321946	-0.009249	0.929912	0.0529053	0.626273	-0.138759	0.173145	-0.132598	0.198266	-0.0479815	0.742945	-0.0504123	0.603488
I	Traes_7DL_6EFFDA6D1.1	0.839224	0.0206327	0.957361	0.00368538	1.2488	1.34961	0.000388689	0.033992	0.781567	0.392085	0.0348038	0.514084	0.0230864	0.530368	0.00868675	0.372522	0.00450741	0.329973	0.00754295	0.419694	0.000997018	-0.443051	0.00806001	0.125872	0.625728
IX	Traes_2BL_04FAB4405.1	-0.300285	0.542462	-0.179836	0.41168	-0.778611	0.0854553	0.486252	0.081496	0.585581	0.35061	0.0147422	0.309726	0.0411657	0.242719	0.0836987	-1.12097	5.8e-05	-1.23939	6.01e-06	-0.195439	0.164458	0.370173	0.0395375	-0.0125833	0.950456
V	Traes_1AL_AD351F492.1	-0.153142	0.266778	0.094536	0.513865	-0.891169	-0.824291	0.00687602	-0.0155187	0.961157	-0.00741467	0.950925	0.0161983	0.890954	0.0666027	0.532851	-0.784856	0.0115081	-1.25773	0.000155149	-0.719252	0.000399801	0.370542	0.0445689	0.00178433	0.996624
IX	Traes_6DS_9012BE7B3.1	-0.226176	0.236874	-0.245112	0.240766	-0.15397	-0.179981	0.170249	0.0561197	0.641434	0.331352	0.0413632	0.0604217	0.636579	0.147831	0.337816	-0.0585417	0.642627	-0.0612193	0.640806	-0.0595617	0.573264	0.120214	0.440059	0.111893	0.215342
I	Traes_7AL_D1CAF31D3.1	-0.058075	0.735084	-0.024982	0.860788	-0.099469	0.170182	0.128244	-0.0408523	0.693885	0.0329337	0.72005	-0.050719	0.64556	0.0416677	0.736956	0.110879	0.195048	0.0621573	0.565378	0.104596	0.309491	0.0897025	0.428861	0.100833	0.339917
VII	Traes_2AS_2B95E681C.1	0.178467	0.35374	-0.062336	0.692065	0.264811	0.041089	0.804897	-0.267709	0.0744864	-0.118597	0.295428	-0.302258	0.0472115	0.008294	0.963623	-0.02606	0.74264	0.116265	0.468032	0.114732	0.425222	0.21975	0.208541	-0.00975933	0.913475
V	Traes_7DS_1DAA0FD56.1	-0.281617	0.1128	-0.0198755	0.888148	-0.200076	0.078054	0.438431	-0.157949	0.130653	0.0343067	0.751504	0.0365313	0.764974	0.106452	0.363985	-0.048268	0.698493	-0.225897	0.0697869	-0.0906093	0.409116	0.133967	0.333107	0.0302777	0.73902
unclear_classification	TRAES3BF008800120CFD_t1	-0.0698695	0.606479	0.093007	0.597649	0.530166	0.0833497	0.429889	-0.20494	0.112112	0.179363	0.136158	0.093594	0.396609	0.11857	0.475538	0.524095	0.0277105	0.660332	0.0075158	1.20266	3.35e-05	0.204594	0.102779	0.208872	0.517944
VI	Traes_2BL_8CD42B820.1	-0.196532	0.18074	-0.0800145	0.70115	-0.23181	-0.049628	0.671919	0.133584	0.476897	0.194066	0.0836166	0.157563	0.185514	0.203897	0.164611	0.119773	0.184229	0.0781927	0.413112	-0.195938	0.0547178	-0.051276	0.669866	0.123169	0.196486
I	Traes_1AL_A982D9220.1	-0.036242	0.807484	-0.117724	0.490999	0.228319	0.0276173	0.84285	-0.21348	0.0940505	-0.044874	0.661447	0.0588747	0.605801	0.047618	0.713735	0.053539	0.579672	0.214542	0.0325789	0.0568673	0.678159	0.111475	0.424685	0.0157573	0.891354
XVII	Traes_2DS_577286E6C.1	0.316151	0.105511	0.746279	0.00470959	1.10776	0.242315	0.0524867	-0.328011	0.0331555	0.812435	0.000539331	0.802124	0.000217996	0.768245	0.000372294	0.58417	0.000401421	0.378434	0.0451823	0.383767	0.00722019	0.067142	0.637321	0.219288	0.184501
V	Traes_4DL_A6041E3DC.1	-0.356666	0.124052	-1.27243	0.00561562	-2.59756	-0.457178	0.075836	-0.0657943	0.673698	-0.217352	0.233269	-0.224138	0.217878	-0.0261837	0.892278	0.117766	0.273078	0.219204	0.15955	-0.207363	0.0457782	0.092412	0.658208	0.29188	0.270251
XII	Traes_4AS_FA3D49516.1	-0.019851	0.891691	0.0184215	0.915037	0.068656	0.155341	0.18307	-0.0209753	0.832273	0.00240233	0.983167	-0.071097	0.532012	0.0601163	0.650922	0.113944	0.22464	0.0150337	0.885461	-0.0411113	0.696899	-0.0578335	0.595247	0.081637	0.51589
XVII	Traes_4AL_DF55853C2.2	0.553481	0.210248	1.97207	0.0260188	4.26693	1.69334	0.00267849	0.381553	0.0744932	0.547849	0.0612249	0.649274	0.0215875	0.28456	0.259706	0.478639	0.00290807	0.553994	0.0573486	0.538031	0.0027182	0.201957	0.3096	0.0688973	0.587227
VI	Traes_2BL_1B580814E.1	0.116015	0.387554	0.28165	0.125421	0.617252	0.143463	0.229677	-0.135374	0.20153	0.226647	0.0686982	0.431116	0.00481916	0.414104	0.00524094	0.25899	0.0214452	0.424158	0.0102033	0.334665	0.00401969	0.111844	0.33919	0.179393	0.176527
XVII	Traes_2BS_19F05C27A.2	0.287251	0.182289	0.171665	0.374062	0.726537	0.561198	0.00827429	-0.020121	0.880787	0.168661	0.358498	0.250882	0.106424	0.205993	0.159976	0.633645	0.00227689	0.547112	0.000183552	0.886384	2e-05	0.074988	0.552427	0.020462	0.801565
V	Traes_2BL_FE218C93D.1	0.19526	0.38781	-0.000394	0.998088	-0.567176	0.269202	0.0156907	-0.163144	0.141557	0.168284	0.182837	0.0757963	0.58417	0.02729	0.846784	-0.105906	0.371416	-0.198823	0.0837976	-0.223147	0.094514	-0.0185405	0.867149	0.0653223	0.550305
IX	Traes_5DL_011018E3C.1	0.555957	0.0246865	1.03536	0.0862385	3.4847	0.655197	0.00375749	-0.0961983	0.406928	0.130969	0.342005	0.140436	0.395026	0.314842	0.066418	0.00495367	0.956056	-0.0190167	0.851011	0.0142177	0.876771	0.145742	0.35521	0.182802	0.260712
I	Traes_5DL_AC0C3A9BD.1	0.214702	0.209716	0.240201	0.196555	-0.142873	-0.073127	0.594479	-0.210114	0.187668	0.108579	0.353654	0.156623	0.254163	0.182676	0.15975	-0.0226803	0.805391	0.076486	0.374271	-0.0133703	0.886586	0.172576	0.175762	0.0437557	0.683201
IX	Traes_7DL_23C901DF6.1	-0.129832	0.501893	-0.056239	0.84622	0.174634	-0.111871	0.492584	-0.0811967	0.650049	-0.008747	0.919241	-0.063752	0.569646	0.0423187	0.671947	-0.354928	0.00610136	0.172248	0.398074	0.317369	0.0347957	0.131048	0.326045	0.231509	0.1666
XVI	Traes_6AS_D57E071EE.1	0.107858	0.435344	-0.026035	0.881176	0.063435	-0.280491	0.0315205	-0.13462	0.265872	0.307072	0.394594	0.383721	0.0181654	0.259799	0.0559664	-0.108648	0.310646	-0.0681993	0.66303	0.162601	0.1305	0.422949	0.293879	-0.200365	0.456537
V	Traes_1BL_488EB8124.1	-0.112536	0.493373	-0.039036	0.928799	-1.36197	0.110269	0.691142	-0.357262	0.259344	0.101361	0.352754	-0.0867487	0.443049	-0.113754	0.45023	0.842461	0.000832689	1.00049	0.00331213	1.07334	0.000234208	-0.102932	0.650151	-0.10441	0.307464
I	Traes_1AS_DEAC58FC4.1	0.077583	0.583723	-0.169313	0.650872	-0.623861	-0.038725	0.754892	0.0251613	0.852369	-0.130601	0.245148	-0.0535843	0.62518	0.103454	0.361328	1.78743	3.2e-06	2.0327	2.02e-05	2.4418	9.88e-06	0.103116	0.734941	0.479828	0.556702
I	Traes_1BL_34402E888.1	-0.0512125	0.69366	0.391948	0.113614	-0.219174	0.0574393	0.579232	-0.064525	0.623603	0.078151	0.434838	0.110667	0.408351	0.187221	0.082965	0.270038	0.0304408	0.050693	0.529905	0.115977	0.286634	0.095972	0.464783	-0.0491803	0.63871
I	Traes_2BS_407669DEF.2	0.035278	0.806976	-0.11842	0.555461	0.120848	-0.021947	0.876656	-0.111131	0.502276	0.0124043	0.900786	-0.0268443	0.813198	-0.0907633	0.426807	0.188014	0.13351	0.0311993	0.707651	0.066565	0.496405	0.172672	0.251415	0.0400043	0.665017
VII	Traes_2BL_C8F030038.2	-0.034106	0.81046	-0.0259145	0.89117	-0.125379	0.0823813	0.623818	0.014038	0.899583	0.095441	0.308272	0.181391	0.193682	0.183896	0.100389	0.325096	0.0101893	0.260152	0.0261153	-0.132522	0.261144	0.117082	0.320016	0.0534753	0.548689
XVI	Traes_7DL_883CB0B5B.1	-0.174685	0.42916	0.0024395	0.989802	-0.328014	-0.103059	0.47725	-0.233642	0.0518499	0.098618	0.386272	0.0162637	0.894386	0.163608	0.194369	-0.131348	0.19763	-0.0638537	0.517795	-0.0587903	0.715927	0.119252	0.344744	0.0736603	0.486778
XVI	Traes_7DL_560FF4990.1	-0.127614	0.544807	0.0392185	0.791735	0.325053	-0.0164853	0.893169	-0.242901	0.105771	0.24932	0.0411107	0.0818053	0.51656	0.226995	0.150797	-0.013682	0.86674	-0.0527977	0.624827	0.102193	0.432698	0.089466	0.433153	0.134105	0.278453
I	Traes_1DS_D0F1CEB10.1	-0.201082	0.244466	-0.072082	0.829534	0.211288	-0.163203	0.334989	-0.212445	0.137263	-0.203201	0.152503	-0.262159	0.0838722	-0.328547	0.0355604	0.138775	0.120514	-0.0327503	0.74747	0.0150027	0.884454	0.120519	0.290293	0.098643	0.403171
I	Traes_1BL_9C739A0B6.1	-0.0967705	0.553158	0.122449	0.427689	0.0050705	0.0359027	0.795871	-0.258816	0.0675371	0.197858	0.17164	0.0433693	0.69534	0.098562	0.463864	0.189178	0.041875	0.27268	0.0225573	0.00705867	0.938897	-0.0380555	0.796379	0.0340833	0.762683
XV	Traes_2BS_430425C78.1	-0.208297	0.332839	0.0324375	0.841913	0.200391	0.121513	0.301541	-0.297362	0.0310262	0.083582	0.328887	0.121462	0.23197	0.0400883	0.708163	-0.0190473	0.847255	0.166334	0.122358	0.0948183	0.387528	0.140823	0.345248	0.0806453	0.396632
XII	Traes_4DL_FB6118C7E.1	-0.811424	0.00382394	0.189388	0.468939	-0.330026	0.206808	0.116136	-0.197487	0.188982	0.143512	0.123374	0.017087	0.878586	0.0700333	0.678682	0.368574	0.00257538	0.016259	0.889891	0.196688	0.126835	-0.07086	0.636615	0.223939	0.155332
unclear_classification	Traes_4DL_EDE7DDD20.2	-0.236792	0.297654	-0.022034	0.898464	-0.352761	1.47605	0.277836	-0.00678033	0.942874	0.100419	0.331706	-0.0804713	0.467886	-0.14301	0.206638	-0.478817	0.0461838	-0.350373	0.0739265	0.859506	0.00564211	0.405445	0.461397	1.0677	0.0860484
unclear_classification	TRAES3BF089600110CFD_t1	-0.0157895	0.920739	0.035053	0.81561	0.401398	-0.094586	0.394926	-0.371907	0.00591922	-0.00918033	0.919064	-0.11884	0.361638	0.05325	0.675255	0.080411	0.432361	0.00444133	0.958677	-0.0155073	0.892448	-0.0327225	0.769902	-0.054852	0.549357
VI	Traes_2AL_805027C23.1	0.132877	0.32629	0.130868	0.414787	-0.068714	0.165059	0.184492	-0.020598	0.844985	-0.102326	0.316823	-0.111523	0.300021	0.015728	0.892135	-0.267734	0.226297	-0.175708	0.189986	0.189968	0.480299	0.0760015	0.599316	0.0159853	0.850424
XVII	Traes_2BS_1702DBE8E.1	-0.0154015	0.918796	-0.0820415	0.742652	0.302111	0.210881	0.156925	-0.0980447	0.516186	0.088777	0.432902	0.15201	0.210029	0.118115	0.278279	0.22424	0.0440865	-0.0324493	0.814282	-0.192866	0.150699	0.222454	0.0790875	-0.0824413	0.541335
XIV	Traes_3AS_7E7D5E614.1	0.189002	0.201668	0.0041315	0.980194	-0.069507	0.18915	0.0883718	-0.00918567	0.9261	0.0736197	0.530593	0.123038	0.328689	0.106164	0.403577	0.0907573	0.373527	0.13979	0.222043	0.26335	0.0614457	-0.0627275	0.599602	0.00321133	0.976747
V	Traes_2AL_CF07AD4C3.1	0.234988	0.151831	-0.162088	0.4144	0.278563	0.135225	0.182057	-0.122782	0.305037	-0.001328	0.988303	-0.199207	0.0803258	-0.00972933	0.931516	3.13293	1.78e-09	2.99603	3.92e-09	2.92346	2.97e-06	0.100164	0.371377	-0.04953	0.656167
I	Traes_2AL_D9106B0A2.1	-0.230614	0.541311	0.185995	0.726607	-1.36101	-0.130722	0.339322	-0.924793	0.00837807	0.854424	0.0297102	0.125293	0.60868	0.459272	0.159404	1.90285	6.01e-09	1.39238	2.98e-06	1.32174	0.000116371	-0.007925	0.979947	-0.084262	0.765251
V	Traes_1AL_1DCEF18ED.1	0.117403	0.537288	0.136916	0.558655	0.455641	0.12454	0.34564	-0.183509	0.12442	0.036638	0.66832	0.0162413	0.893374	-0.0331187	0.785212	0.095409	0.310554	0.0491137	0.63538	0.134019	0.295469	0.157153	0.183257	0.039176	0.629949
X	Traes_2BL_0B6B429A5.1	0.156658	0.275233	-0.225323	0.319168	0.57691	0.0308663	0.805702	-0.0563067	0.588061	0.00175667	0.986761	0.0355883	0.77613	-0.0145537	0.885011	0.23857	0.0266575	0.265869	0.0597013	0.592933	0.0011477	0.031223	0.776466	-0.187729	0.122359
XII	Traes_4BL_83EC83B10.1	-0.057872	0.724295	0.138391	0.356005	-0.426111	0.0632777	0.699999	-0.0599833	0.591502	-0.075261	0.418763	-0.0995783	0.371833	-0.085941	0.405313	0.0836487	0.457711	-0.235481	0.0144188	0.0420137	0.740964	0.246115	0.0904652	0.217402	0.127697
I	Traes_2AS_3F25BD910.1	-0.260956	0.249921	-0.0242115	0.8979	-0.090782	0.178044	0.120513	-0.119076	0.272678	0.128046	0.196322	0.0282563	0.792214	-0.037011	0.701752	0.132125	0.139913	-0.003051	0.976214	-0.202475	0.118708	0.285818	0.0628984	0.172998	0.0990455
V	Traes_1BL_63874F598.1	-0.0215415	0.870743	0.072869	0.623082	0.435103	0.171495	0.284196	-0.26393	0.070618	0.150194	0.340561	0.139918	0.309928	0.144553	0.30544	0.0460173	0.712068	-0.224188	0.0391835	-0.115642	0.234907	0.053843	0.697874	0.118036	0.299605
XVII	Traes_2DS_EAD771DF4.1	-0.195514	0.243404	0.133238	0.361947	0.0504295	0.244187	0.034909	-0.081732	0.584936	-0.0123513	0.907765	0.0644647	0.58347	0.0474893	0.630812	0.23205	0.0518919	-0.0241847	0.767846	0.0708297	0.522578	0.047977	0.763716	-0.016213	0.892824
XVII	Traes_2DS_2CCCA54C1.1	0.286101	0.113449	0.436074	0.0578583	0.250644	0.558354	0.0232771	-0.22326	0.222656	0.419461	0.0219807	0.339599	0.0649844	0.481927	0.0030815	0.348269	0.00553241	0.154609	0.127281	0.126969	0.296422	0.111499	0.49698	0.041134	0.788394
unclear_classification	TRAES3BF048200030CFD_t1	0.270068	0.312173	-0.091562	0.828629	-0.279339	-0.143457	0.422756	0.124382	0.219148	0.0879467	0.417548	0.00888467	0.937716	-0.002045	0.98547	0.32521	0.00406422	0.473494	0.00289194	0.460765	0.00375279	-0.050731	0.827231	-0.020365	0.913093
V	Traes_1AL_1F3A0CD1F.1	-0.0482345	0.860861	0.254669	0.155934	0.0252565	0.212141	0.187804	-0.1781	0.154468	0.100794	0.324945	0.00560933	0.953708	0.213902	0.0522838	0.620047	0.0836835	1.00832	0.0127359	1.86594	0.000336544	0.31514	0.637708	0.0603197	0.806632
XVII	Traes_2DS_3E640A897.1	0.171037	0.423834	-0.281714	0.192735	0.664115	0.0770167	0.449841	-0.144589	0.156811	0.186986	0.119003	0.188284	0.220536	0.223741	0.073113	0.254208	0.0358786	0.201949	0.0507013	0.188289	0.16581	0.127608	0.260142	-0.167565	0.198726
I	Traes_1BS_A6CD7F6E9.1	-0.0188045	0.89647	0.053176	0.777058	0.474713	-0.104435	0.459402	0.0280253	0.788763	0.00656233	0.948989	0.122525	0.292284	0.0363207	0.795826	0.034393	0.747307	0.0330797	0.736211	-0.06026	0.598117	-0.022742	0.839955	-0.023682	0.771114
XIV	Traes_6AL_4986D4968.1	0.198175	0.281579	-0.072311	0.665382	0.816582	-0.037248	0.713805	-0.0441	0.708027	0.028041	0.738672	-0.0828137	0.392495	-0.113786	0.23871	0.0310493	0.68903	0.183139	0.0523125	0.217133	0.0455896	0.118682	0.300552	0.113965	0.411257
VI	Traes_2DL_FFB73A9AD.1	-0.179729	0.424944	-0.0246295	0.860494	-0.154037	0.106748	0.49241	-0.209722	0.0462779	0.223531	0.0493037	0.1171	0.415914	0.00394	0.971141	0.0308857	0.785433	-0.0402143	0.630234	0.00322533	0.982477	0.337172	0.0659276	0.126557	0.183297
XVIII	Traes_7BS_EB50DB903.1	-0.136247	0.549517	0.11177	0.482452	0.031918	0.039387	0.711081	-0.209638	0.0882448	0.0687487	0.556147	0.104606	0.397414	0.22396	0.0740744	-0.145683	0.150785	-0.00123267	0.988374	0.0106973	0.89914	0.102181	0.450504	0.027888	0.768054
I	Traes_2BS_9D472D49F.1	0.0969955	0.512504	0.0915625	0.580876	0.11803	-0.253112	0.0677617	-0.130673	0.426158	-0.147792	0.286528	-0.237279	0.0495018	-0.00450067	0.970321	0.00956267	0.921925	-0.143061	0.190527	-0.0388843	0.726257	0.0191425	0.86977	0.112203	0.257273
