# Supplementary material for: Genome-wide and evolutionary analysis of the class III peroxidase gene family in wheat and Aegilops tauschii reveals that some members are involved in stress responses
Source: BMC Genomics. 2019 Aug 22;20:666. doi: 10.1186/s12864-019-6006-5 (PMC6704529; doi:10.1186/s12864-019-6006-5)
Supplement: Supplementary file 25 — Table S13. Differentially expressed (p<0.01 and |FC|>1.5) T. aestivum class III peroxidase genes under biotic stress treatments. (XLS 38 kb) [file 12864_2019_6006_MOESM25_ESM.xls]

## Sheet: Fusarium_graminearum
Table S13: Differentially expressed (p<0.01 and |FC|>1.5）T. aestivum class III peroxidase genes under biotic stress treatments.
Subfamily	Gene ID	Fusarium graminearum 1 d	P value		Subfamily	Gene ID	Fusarium graminearum 2 d	P value
XVII	Traes_2DS_708F03DA3.1	2.56171	0.00101559		VI	Traes_2AL_520618712.1	4.28551	0.00116776
XVII	Traes_2BS_B6EBC0962.1	2.05992	0.000642823		VI	Traes_3B_8732922B8.1	1.66668	0.00259392
XII	Traes_4DL_FB6118C7E.1	-0.811424	0.00382394		VII	Traes_2DL_59D310517.2	0.788485	0.0030278
					XVII	Traes_2DS_708F03DA3.1	2.36968	0.00670129
					XVII	Traes_2DS_D76AB139C.1	4.04576	0.0005735
					XVII	Traes_2BS_B6EBC0962.1	2.67213	0.000826237
					XVII	Traes_2AS_AB001AAB7.1	4.26551	0.000152777
					XVI	Traes_7DL_602B9D252.1	3.39007	0.00423781
					I	Traes_1BL_4831B07DA.1	1.00204	0.00322169
					XVII	Traes_2BS_40C683B47.1	3.82583	0.000193402
					XII	Traes_3AL_78711D4EB.1	4.43762	0.00492199
					XVII	Traes_2AS_64E41196E.1	1.30216	0.00177149
					I	Traes_7DL_6EFFDA6D1.1	0.957361	0.00368538
					XVII	Traes_2DS_577286E6C.1	0.746279	0.0047096
					V	Traes_4DL_A6041E3DC.1	-1.27243	0.00561562

## Sheet: Blumeria_graminis
Subfamily	Gene ID	Blumeria graminis (Si-)	P value		Subfamily	Gene ID	Blumeria graminis (Si+)	P value
VII	Traes_6DL_2A99B8CDC.1	-1.27077	0.00453493		VI	Traes_2AL_2224DCC1A.1	1.53481	1.2947e-05
I	Traes_2AS_647C2FAA9.1	0.611321	0.0053012		VII	Traes_2DL_59D310517.2	0.771849	0.000246268
VI	Traes_3B_8732922B8.1	1.0743	0.000167929		XVII	Traes_2DS_708F03DA3.1	0.872237	0.00527607
XVII	Traes_2DS_708F03DA3.1	1.81343	0.00419507		XVII	Traes_2DS_D76AB139C.1	1.21354	0.00113942
XVII	Traes_2DS_D76AB139C.1	2.42754	0.000100027		II	Traes_1DS_A23800206.1	0.610093	0.00304605
XVII	Traes_2BS_B6EBC0962.1	2.57014	0.00155783		XVII	Traes_2AS_AB001AAB7.1	0.734254	0.0081206
XVII	Traes_2AS_AB001AAB7.1	2.80641	1.42465e-07		I	Traes_2AL_D9106B0A2.1	-0.924793	0.00837807
XVII	Traes_4AL_D25430175.1	1.74381	0.00142173
IX	Traes_2AL_0A0101B75.1	-0.713437	0.00575091
XII	Traes_1DS_578ADDF80.1	0.753468	0.00240675
I	Traes_7DL_6EFFDA6D1.1	1.34961	0.000388689
V	Traes_1AL_AD351F492.1	-0.824291	0.00687602
XVII	Traes_4AL_DF55853C2.2	1.69334	0.00267849
IX	Traes_5DL_011018E3C.1	0.655197	0.00375749

## Sheet: Magnaporthe
Subfamily	Gene ID	Magnaporthe (Wheat non-adapted BR29)	P value		Subfamily	Gene ID	Magnaporthe (Wheat adapted BR32)	P value		Subfamily	Gene ID	Magnaporthe (Wheat adapted BR37)	P value
VII	Traes_6DL_2A99B8CDC.1	-1.41398	0.000802919		VII	Traes_6DL_2A99B8CDC.1	-0.978822	0.000488086		VII	Traes_6DL_2A99B8CDC.1	-1.52395	0.000755347
VII	Traes_4AS_9EEABCE1C.1	0.91881	0.0029766		XII	Traes_1BS_BA046E212.1	0.78477	0.00126681		VII	Traes_4AS_9EEABCE1C.1	1.31217	0.000187122
V	Traes_7DL_CE37E2AF1.1	1.14994	0.000619053		VII	Traes_4AS_9EEABCE1C.1	1.88878	1.16131e-05		VI	Traes_2AL_520618712.1	1.5334	0.00278278
XVI	Traes_7DL_DB6471BF0.1	0.715576	0.00276581		VI	Traes_2AL_520618712.1	1.54825	0.000662611		VI	Traes_3B_8732922B8.1	0.653171	0.00122894
VII	Traes_4DL_8CE055F15.1	0.785846	0.000208355		VI	Traes_3B_8732922B8.1	0.684341	0.00135404		V	Traes_7DL_CE37E2AF1.1	1.62606	0.000246428
XVII	Traes_2BS_B6EBC0962.1	1.91348	0.000558214		V	Traes_7DL_CE37E2AF1.1	1.16082	0.000565515		XVI	Traes_7DL_DB6471BF0.1	0.91002	0.000673568
XVII	Traes_2AS_AB001AAB7.1	2.79001	8.90783e-05		XVI	Traes_7DL_DB6471BF0.1	0.789743	0.000583309		VI	Traes_2BL_B36482127.1	1.17034	0.0098033
I	Traes_1AL_38F9A30EA.1	0.90462	0.000406194		XVII	Traes_2DS_D76AB139C.1	2.43395	0.000234326		XVII	Traes_2DS_D76AB139C.1	2.02577	0.00126914
VII	Traes_2AL_7EABAC855.1	-1.20635	0.00903886		VII	Traes_4DL_8CE055F15.1	1.57286	2.60056e-06		VII	Traes_4DL_8CE055F15.1	1.08424	0.000115837
I	Traes_1BL_4831B07DA.1	2.61798	1.55291e-08		XVII	Traes_2BS_B6EBC0962.1	2.22839	1.52571e-05		XVII	Traes_2BS_B6EBC0962.1	2.11413	3.17379e-05
XVII	Traes_2BS_40C683B47.1	1.9334	0.000700891		XVII	Traes_2AS_AB001AAB7.1	3.28384	6.30856e-06		XVII	Traes_2AS_AB001AAB7.1	2.80567	3.9867e-05
IX	Traes_2AL_0A0101B75.1	-1.11723	0.000194271		I	Traes_1AL_38F9A30EA.1	0.771681	7.43749e-05		I	Traes_1BL_4831B07DA.1	1.79573	2.1106e-06
XVII	Traes_2DS_577286E6C.1	0.812435	0.000539331		VI	Traes_2AL_A45F6AEBE.1	1.06887	0.00600711		XVII	Traes_2BS_40C683B47.1	2.2339	9.11839e-06
					I	Traes_1BL_4831B07DA.1	2.00461	2.16336e-07		IX	Traes_2AL_0A0101B75.1	-1.11719	0.00201353
					XVII	Traes_2BS_40C683B47.1	2.66807	8.13148e-07		XVII	Traes_2DS_577286E6C.1	0.768245	0.000372294
					IX	Traes_2AL_0A0101B75.1	-1.13613	6.67106e-05
					XVII	Traes_2DS_577286E6C.1	0.802124	0.000217996

## Sheet: Fly larval attack
Subfamily	Gene ID	Fly larval attack 6 h	P value		Subfamily	Gene ID	Fly larval attack 12 h	P value		Subfamily	Gene ID	Fly larval attack 24 h	P value
XII	Traes_1BS_BA046E212.1	1.44557	4.52037e-07		XII	Traes_1BS_BA046E212.1	2.08078	0.000215001		unclear_classification	TRAES3BF008800130CFD_t1	1.41404	0.000304495
VII	Traes_4AS_9EEABCE1C.1	1.24719	1.94904e-05		VII	Traes_4AS_9EEABCE1C.1	1.14044	0.00366476		XII	Traes_1BS_BA046E212.1	1.64015	0.00200986
VI	Traes_2BL_E8A65526C.1	0.953867	3.14963e-05		VI	Traes_2BL_E8A65526C.1	1.21749	1.51927e-06		VI	Traes_2BL_E8A65526C.1	0.803065	0.00148385
VI	Traes_2AL_520618712.1	2.8129	3.94654e-06		VI	Traes_2AL_520618712.1	2.97022	1.58162e-08		VI	Traes_2AL_520618712.1	2.76234	1.62711e-05
VI	Traes_3B_8732922B8.1	2.58127	5.85361e-06		VI	Traes_3B_8732922B8.1	2.82692	3.78766e-08		XVII	Traes_2DS_6973E2FF5.1	0.67873	8.01564e-05
I	Traes_1DS_3D2F70A22.1	0.765264	0.00831697		I	Traes_1DS_3D2F70A22.1	0.868418	0.000172431		I	Traes_2BS_9C71D6F5F.1	0.754447	0.000284104
XVII	Traes_2DS_6973E2FF5.1	0.657249	8.20791e-05		I	Traes_2BS_9C71D6F5F.1	1.0038	0.00684819		XVII	Traes_2DS_708F03DA3.1	3.39165	3.10853e-05
I	Traes_2BS_9C71D6F5F.1	0.666666	0.00173238		II	Traes_7DL_3D602F140.1	0.684693	0.00328877		II	Traes_1DS_A23800206.1	1.14089	9.72867e-07
VI	Traes_2AL_2224DCC1A.1	2.30696	8.9576e-07		VI	Traes_2AL_2224DCC1A.1	2.19522	0.000596314		XVII	Traes_2BS_B6EBC0962.1	0.942199	0.00226341
VII	Traes_2DL_59D310517.2	0.878709	1.59129e-05		VII	Traes_2DL_59D310517.2	0.670727	0.000544313		XVII	Traes_4DL_9D525390D.2	-1.15183	3.8219e-05
XVII	Traes_2DS_708F03DA3.1	3.61733	4.37359e-07		XVII	Traes_2DS_708F03DA3.1	4.07262	7.19149e-10		VI	Traes_1AS_C70D49E2E.4	1.46309	3.76172e-08
XVII	Traes_2DS_D76AB139C.1	0.585174	0.00295669		VII	Traes_4DL_8CE055F15.1	0.809821	0.00418475		VI	Traes_2AL_C4CDAA081.1	1.92535	1.32521e-08
VII	Traes_4DL_8CE055F15.1	0.785756	4.49842e-05		II	Traes_1DS_A23800206.1	0.969125	0.000548317		XII	Traes_7DL_D99ED7064.1	2.14882	2.39564e-07
II	Traes_1DS_A23800206.1	0.838596	5.82634e-05		XVII	Traes_2BS_B6EBC0962.1	1.4823	1.9925e-05		XII	Traes_7AL_80967149B.1	2.37865	6.07947e-07
XVII	Traes_2BS_B6EBC0962.1	1.25257	2.80032e-05		XVII	Traes_2AS_AB001AAB7.1	1.26479	0.000372858		XII	Traes_1BS_BE81667BB.1	2.2513	5.27328e-05
XVII	Traes_2AS_AB001AAB7.1	1.10119	2.05336e-05		VI	Traes_1AS_C70D49E2E.4	1.30701	4.10752e-07		VI	Traes_2AL_A45F6AEBE.1	3.47034	1.78695e-05
IX	Traes_5BL_3476E951B.2	-0.714138	3.14074e-05		VI	Traes_2AL_C4CDAA081.1	1.85923	2.74604e-06		XVII	Traes_5BL_3ED1B0234.2	0.905636	0.000354948
VI	Traes_1AS_C70D49E2E.4	1.04833	1.98623e-06		XVII	Traes_4AL_D25430175.1	0.650678	0.0034688		XVII	Traes_2AS_3161D54F8.1	2.46997	3.50823e-07
VI	Traes_2AL_C4CDAA081.1	1.65612	3.38025e-06		XII	Traes_7DL_D99ED7064.1	2.26426	0.000219224		V	Traes_6DL_3EF3193D0.1	1.12198	3.64215e-06
XII	Traes_7DL_D99ED7064.1	1.73832	9.64476e-05		XII	Traes_7AL_80967149B.1	2.33753	0.00103111		unclear_classification	TRAES3BF008800150CFD_t1	2.81614	0.000232604
XII	Traes_7AL_80967149B.1	1.85288	1.49032e-05		XVI	Traes_6AS_5BAD56BB6.1	0.781844	0.000166596		XIV	Traes_3DS_1A3A001FA.1	0.928634	0.000662031
XVI	Traes_6AS_5BAD56BB6.1	0.711332	4.5438e-05		XII	Traes_1BS_BE81667BB.1	2.01842	0.000272506		XVII	Traes_2AS_64E41196E.1	2.12426	2.35223e-06
XII	Traes_1BS_BE81667BB.1	2.36372	1.22446e-06		VI	Traes_2AL_A45F6AEBE.1	4.34085	5.70935e-09		V	Traes_1DL_607C1A6E6.1	1.62334	0.000533111
VI	Traes_2AL_A45F6AEBE.1	3.75434	6.90579e-07		XVII	Traes_5DL_D2F75A952.2	0.657078	0.000266017		V	Traes_7DL_46D8A0EC9.1	1.52065	5.75329e-06
XVII	Traes_5DL_D2F75A952.2	0.728331	0.000138236		XVII	Traes_5BL_3ED1B0234.2	2.27454	0.000337107		XII	Traes_1DS_C0DC8B186.1	1.08637	0.000114574
XVII	Traes_5BL_3ED1B0234.2	2.08772	2.7592e-05		XVII	Traes_2AS_3161D54F8.1	1.70417	1.2809e-06		XII	Traes_1DS_578ADDF80.1	1.82696	6.43847e-06
XVII	Traes_2AS_3161D54F8.1	1.47996	0.00109022		unclear_classification	TRAES3BF008800150CFD_t1	1.54704	0.00181659		XVIII	Traes_7AS_7232546E1.1	0.855269	0.00272038
I	Traes_1BL_4831B07DA.1	0.708195	0.000239902		XIV	Traes_3DS_1A3A001FA.1	0.604242	0.00275812		X	Traes_2AL_3FB8B316E.1	2.10002	8.11222e-05
V	Traes_6DL_3EF3193D0.1	0.997952	0.000234876		XVII	Traes_2AS_64E41196E.1	1.93027	2.26393e-06		V	Traes_1AL_AD351F492.1	-0.719252	0.000399801
unclear_classification	TRAES3BF008800150CFD_t1	1.75018	0.00742717		V	Traes_1DL_607C1A6E6.1	1.00737	0.00799962		unclear_classification	TRAES3BF008800120CFD_t1	1.20266	3.35037e-05
XVII	Traes_2AS_64E41196E.1	1.8092	0.000351559		V	Traes_7DL_46D8A0EC9.1	1.65505	8.58031e-06		XVII	Traes_2BS_19F05C27A.2	0.886384	1.99709e-05
V	Traes_7DL_46D8A0EC9.1	1.73591	7.74411e-08		XII	Traes_1DS_C0DC8B186.1	0.965461	0.000143716		V	Traes_1BL_488EB8124.1	1.07334	0.000234208
XII	Traes_1DS_C0DC8B186.1	1.20072	1.43699e-06		XII	Traes_1DS_578ADDF80.1	2.51681	8.33398e-05		I	Traes_1AS_DEAC58FC4.1	2.4418	9.88353e-06
XII	Traes_1DS_578ADDF80.1	1.62979	8.5418e-08		X	Traes_2AL_3FB8B316E.1	1.8817	0.000155901		unclear_classification	Traes_4DL_EDE7DDD20.2	0.859506	0.00564211
XVIII	Traes_7AS_7232546E1.1	0.674339	5.58608e-05		IX	Traes_2BL_04FAB4405.1	-1.23939	6.0081e-06		V	Traes_2AL_CF07AD4C3.1	2.92346	2.96745e-06
X	Traes_2AL_3FB8B316E.1	2.21763	5.41403e-07		V	Traes_1AL_AD351F492.1	-1.25773	0.000155149		I	Traes_2AL_D9106B0A2.1	1.32174	0.000116371
IX	Traes_2BL_04FAB4405.1	-1.12097	5.80256e-05		unclear_classification	TRAES3BF008800120CFD_t1	0.660332	0.0075158		X	Traes_2BL_0B6B429A5.1	0.592933	0.00114771
XVII	Traes_2BS_19F05C27A.2	0.633645	0.00227689		V	Traes_1BL_488EB8124.1	1.00049	0.00331213		V	Traes_1AL_1F3A0CD1F.1	1.86594	0.000336544
V	Traes_1BL_488EB8124.1	0.842461	0.000832689		I	Traes_1AS_DEAC58FC4.1	2.0327	2.02063e-05
I	Traes_1AS_DEAC58FC4.1	1.78743	3.2033e-06		V	Traes_2AL_CF07AD4C3.1	2.99603	3.91611e-09
V	Traes_2AL_CF07AD4C3.1	3.13293	1.78317e-09		I	Traes_2AL_D9106B0A2.1	1.39238	2.97908e-06
I	Traes_2AL_D9106B0A2.1	1.90285	6.00646e-09
