# Supplementary material for: Genome-wide and evolutionary analysis of the class III peroxidase gene family in wheat and Aegilops tauschii reveals that some members are involved in stress responses
Source: BMC Genomics. 2019 Aug 22;20:666. doi: 10.1186/s12864-019-6006-5 (PMC6704529; doi:10.1186/s12864-019-6006-5)
Supplement: Supplementary file 26 — Table S14. Primers used in qRT-PCR analysis. (XLSX 40 kb) [file 12864_2019_6006_MOESM26_ESM.xlsx]

## Sheet: Sheet1
Table S14: Primers used in qRT-PCR analysis.
Gene ID	Primer name	Primer sequences (5'-3')
Traes_2AS_AB001AAB7.1	1-F	GACGTTCTACGACACATCCTG
	1-R	CGTTTTGTTCCATGCCAGAAAG
Traes_6AS_5BAD56BB6.1	2-F	ATCGACGAGATCAAGAAGAACG
	2-R	CTTCTTGTCGAACGCTTTGATG
Traes_1BL_4831B07DA.1	3-F	CATGCTCTTCCATGACTGTTTC
	3-R	CATCTCGAAGTCTACCTTGCC
Traes_2AL_A45F6AEBE.1	4-F	TAGTTATCGATGCTAGCTCACG
	4-R	GACAACTGCAGAAAACGACTAG
Traes_2BS_40C683B47.1	5-F	GTACGTGAATGAATAAGGCCAC
	5-R	CATGATTTGCTGCTACTCGTAC
Traes_2AL_520618712.1	6-F	CGTGTGTGTGATCATCAGTAAC
	6-R	AGGCGGAGTGTAAATTACAAGA
Traes_4AL_D25430175.1	7-F	CAACAATTCCGATGTTGTTCCT
	7-R	CACATCTCACTTTGCACTTTGA
Traes_2DS_2CCCA54C1.1	8-F	TACCAGCACTTGAATCGTGTAT
	8-R	AGGATTCAACCGTCGTTACATA
Traes_2DS_708F03DA3.1	9-F	GAAGTCATCGACAACATCAAGG
	9-R	GAGGTTAACGAGGTCGAAGAAT
Traes_2DS_D76AB139C.1	10-F	CTTGCACCTAGCTACTAACCAT
	10-R	TTTTGTTCCATGCCAGACAGTA
Traes_7DL_602B9D252.1	11-F	CAACTGCCATAACTACAGGGG
	11-R	CTTGTAGTAGGCGTTGTCGAAT
Traes_2AL_D9106B0A2.1	12-F	CTTATCTAGTGCCTCCGTGATG
	12-R	GAAGGGCTAGGTGTCTGCTTC
Traes_2AS_E509AB03B.1	13-F	TGAACTCCTGATTGACGTACAC
	13-R	ATAATTGGTCTTGGCTACTGCT
Traes_2AS_6AB3D73F7.1	14-F	GGTGAACTAAGCCACCAATCTA
	14-R	AACACAAGCACAATAAGTCCAC
Traes_2AS_5A380723F.1	15-F	TTCAGGAACAGGATCTACAACG
	15-R	CTGTAATAGGCGTTGTCGAAAG
Traes_4DS_90B3A8BF0.1	16-F	TTTCCCTCCTATAAATACCGGC
	16-R	CTATGGGTTTACGTTGCTGATG
Traes_5DL_D2F75A952.2	17-F	TGTGCTATAAATACCCATGCCC
	17-R	CACAGAGCACTAGCATTCATG
Traes_5DL_011018E3C.1	18-F	CGATCGATGCGTTGATATACAC
	18-R	TACAACCATGTACAAGCCAAAC
Traes_2BS_19F05C27A.2	19-F	CTCTGACCAGGTTCTGATCAAC
	19-R	CTTTGATCGCCCCAGATTTTAG
Traes_2BS_990895438.1	20-F	CATTTCCACGACTGCTTTGTG
	20-R	CTTGATGTTGTCGATGACGTTC
Traes_2BS_B6EBC0962.1	21-F	CCTTCCAGGCTTTAATTCTAGC
	21-R	ACCATGTCGACCGTATTGAG
Traes_1BS_871E20CF0.1	22-F	TTTGGAGGTCGGTTTCTACAAG
	22-R	GAAGCAGTCATGGAAGTGCATC
Traes_4AL_DF55853C2.2	23-F	GGTGTGTGTAGAGCTAGTCTTT
	23-R	CGATCGGTCTATTCTACAACCA
Traes_3AL_78711D4EB.1	24-F	CCAAGAAGTTCAACATCAAGCA
	24-R	CGTTCAGAAGGAGAAAGCTAGA
Traes_1AS_6C84785B3.2	25-F	TACTCCTCCTAGTGTTTTCGTC
	25-R	ACTCCTTATAGAACCCTACGGA
Traes_5BL_3ED1B0234.2	26-F	AAGGAACAATGGAGAGATCAGG
	26-R	CAACAAAACGTGGATCTCTCAG
β-Actin	0-F	CCGGCATTGTCCACATGAA
	0-R	CCAAAAGGAAAAGCTGAACCG
