# Supplementary material for: Genome-wide and evolutionary analysis of the class III peroxidase gene family in wheat and Aegilops tauschii reveals that some members are involved in stress responses
Source: BMC Genomics. 2019 Aug 22;20:666. doi: 10.1186/s12864-019-6006-5 (PMC6704529; doi:10.1186/s12864-019-6006-5)
Supplement: Supplementary file 27 — Table S15. Primers of TaePRXs used for subcellular localization. (XLS 20 kb) [file 12864_2019_6006_MOESM27_ESM.xls]

## Sheet: Sheet1
Table S15: Primers of TaePRXs used for subcellular localization.
Primer name	Primer sequences (5'-3')
Traes_2AL_520618712.1-F	TCCCTCAGACGTAGGTCACTAGCTA
Traes_2AL_520618712.1-R	GGCTTAACGGTCACTCACTCAACAC
Traes_1AS_6C84785B3.2-F	CAATCACCATGGGCGGTTCGTCG
Traes_1AS_6C84785B3.2-R	CAGAGACAAACGCAGCATTCCAACC
Traes_6DL_2A99B8CDC.1-F	GACACTCCAAACCCCGCCATGGC
Traes_6DL_2A99B8CDC.1-R	GACTCGTCGGACCACCGCTCTTAG
Traes_6AS_5BAD56BB6.1-F	AGATAGATTTGTGAGCCATGGCTTC
Traes_6AS_5BAD56BB6.1-R	ATATGGCGAGACGATGGACGGAT
