# Supplementary material for: Genome-wide and evolutionary analysis of the class III peroxidase gene family in wheat and Aegilops tauschii reveals that some members are involved in stress responses
Source: BMC Genomics. 2019 Aug 22;20:666. doi: 10.1186/s12864-019-6006-5 (PMC6704529; doi:10.1186/s12864-019-6006-5)
Supplement: Supplementary file 28 — Table S16. Primers used to clone the promoters related to predicted cis-elements. (XLS 20 kb) [file 12864_2019_6006_MOESM28_ESM.xls]

## Sheet: Sheet1
Table S16: Primers used to clone the promoters related to predicted cis-elements.
Primer name	Primer sequences (5'-3')
Traes_6AS_5BAD56BB6.1-F	GCACTCTTCTTTCAGTTGCATGAG
Traes_6AS_5BAD56BB6.1-R	CACACTTAAATCAGGACTTGGCC
Traes_2BS_40C683B47.1-F	TGCTTGGCTCTCGTCGTCTAGTAT
Traes_2BS_40C683B47.1-R	CTTAGTGGCTTGTGCAAGAGAGTG
Traes_2BS_B6EBC0962.1-F	CCCGCAATCTGCTAGGTACATGG
Traes_2BS_B6EBC0962.1-R	CAGGTATGCTGACGACTAGGCTGT
Traes_2DS_2CCCA54C1.1-F	CCTAGACCGGCCGTTTACTC
Traes_2DS_2CCCA54C1.1-R	ACGTATACGGACAAAGCCGC
Traes_2DS_D76AB139C.1-F	GAGGTTCCCTCTTTGGGACG
Traes_2DS_D76AB139C.1-R	TCACGTGCACCTTCAGATCG
Traes_1AS_6C84785B3.2-F	TCCATGGCCGTCCTAACTTG
Traes_1AS_6C84785B3.2-R	GAGGTTTGAGGGCTCTGCTA
